# Supplementary material for: Reliable Facility Location Problem with Facility Protection
Source: PLoS One. 2016 Sep 1;11(9):e0161532. doi: 10.1371/journal.pone.0161532 (PMC5008800; doi:10.1371/journal.pone.0161532)
Supplement: S1 Dataset — The computational experiment dataset. Includes the 49,88,150 and 263 nodes datasets, and each dataset contains 20 randomly generated instances. The case example dataset. Includes the information on the Hunan case example. (ZIP) [file pone.0161532.s001.zip]

Archive with 90 entries (84 files):
- Supporting Information/EDITORIAL CERTIFICATE.pdf
- Supporting Information/QKCTVB5B_compare.pdf
- Supporting Information/S1_dataset/
- Supporting Information/S1_dataset/150nodesDataset/
- Supporting Information/S1_dataset/150nodesDataset/10-testData
- Supporting Information/S1_dataset/150nodesDataset/11-testData
- Supporting Information/S1_dataset/150nodesDataset/12-testData
- Supporting Information/S1_dataset/150nodesDataset/13-testData
- Supporting Information/S1_dataset/150nodesDataset/14-testData
- Supporting Information/S1_dataset/150nodesDataset/15-testData
- Supporting Information/S1_dataset/150nodesDataset/16-testData
- Supporting Information/S1_dataset/150nodesDataset/17-testData
- Supporting Information/S1_dataset/150nodesDataset/18-testData
- Supporting Information/S1_dataset/150nodesDataset/19-testData
- Supporting Information/S1_dataset/150nodesDataset/1-testData
- Supporting Information/S1_dataset/150nodesDataset/20-testData
- Supporting Information/S1_dataset/150nodesDataset/2-testData
- Supporting Information/S1_dataset/150nodesDataset/3-testData
- Supporting Information/S1_dataset/150nodesDataset/4-testData
- Supporting Information/S1_dataset/150nodesDataset/5-testData
- Supporting Information/S1_dataset/150nodesDataset/6-testData
- Supporting Information/S1_dataset/150nodesDataset/7-testData
- Supporting Information/S1_dataset/150nodesDataset/8-testData
- Supporting Information/S1_dataset/150nodesDataset/9-testData
- Supporting Information/S1_dataset/263nodesDataset/
- Supporting Information/S1_dataset/263nodesDataset/10-testData
- Supporting Information/S1_dataset/263nodesDataset/11-testData
- Supporting Information/S1_dataset/263nodesDataset/12-testData
- Supporting Information/S1_dataset/263nodesDataset/13-testData
- Supporting Information/S1_dataset/263nodesDataset/14-testData
- Supporting Information/S1_dataset/263nodesDataset/15-testData
- Supporting Information/S1_dataset/263nodesDataset/16-testData
- Supporting Information/S1_dataset/263nodesDataset/17-testData
- Supporting Information/S1_dataset/263nodesDataset/18-testData
- Supporting Information/S1_dataset/263nodesDataset/19-testData
- Supporting Information/S1_dataset/263nodesDataset/1-testData
- Supporting Information/S1_dataset/263nodesDataset/20-testData
- Supporting Information/S1_dataset/263nodesDataset/2-testData
- Supporting Information/S1_dataset/263nodesDataset/3-testData
- Supporting Information/S1_dataset/263nodesDataset/4-testData
- Supporting Information/S1_dataset/263nodesDataset/5-testData
- Supporting Information/S1_dataset/263nodesDataset/6-testData
- Supporting Information/S1_dataset/263nodesDataset/7-testData
- Supporting Information/S1_dataset/263nodesDataset/8-testData
- Supporting Information/S1_dataset/263nodesDataset/9-testData
- Supporting Information/S1_dataset/49nodesDataset/
- Supporting Information/S1_dataset/49nodesDataset/10-testData
- Supporting Information/S1_dataset/49nodesDataset/11-testData
- Supporting Information/S1_dataset/49nodesDataset/12-testData
- Supporting Information/S1_dataset/49nodesDataset/13-testData
- Supporting Information/S1_dataset/49nodesDataset/14-testData
- Supporting Information/S1_dataset/49nodesDataset/15-testData
- Supporting Information/S1_dataset/49nodesDataset/16-testData
- Supporting Information/S1_dataset/49nodesDataset/17-testData
- Supporting Information/S1_dataset/49nodesDataset/18-testData
- Supporting Information/S1_dataset/49nodesDataset/19-testData
- Supporting Information/S1_dataset/49nodesDataset/1-testData
- Supporting Information/S1_dataset/49nodesDataset/20-testData
- Supporting Information/S1_dataset/49nodesDataset/2-testData
- Supporting Information/S1_dataset/49nodesDataset/3-testData
- Supporting Information/S1_dataset/49nodesDataset/4-testData
- Supporting Information/S1_dataset/49nodesDataset/5-testData
- Supporting Information/S1_dataset/49nodesDataset/6-testData
- Supporting Information/S1_dataset/49nodesDataset/7-testData
- Supporting Information/S1_dataset/49nodesDataset/8-testData
- Supporting Information/S1_dataset/49nodesDataset/9-testData
- Supporting Information/S1_dataset/88nodesDataset/
- Supporting Information/S1_dataset/88nodesDataset/10-testData
- Supporting Information/S1_dataset/88nodesDataset/11-testData
- Supporting Information/S1_dataset/88nodesDataset/12-testData
- Supporting Information/S1_dataset/88nodesDataset/13-testData
- Supporting Information/S1_dataset/88nodesDataset/14-testData
- Supporting Information/S1_dataset/88nodesDataset/15-testData
- Supporting Information/S1_dataset/88nodesDataset/16-testData
- Supporting Information/S1_dataset/88nodesDataset/17-testData
- Supporting Information/S1_dataset/88nodesDataset/18-testData
- Supporting Information/S1_dataset/88nodesDataset/19-testData
- Supporting Information/S1_dataset/88nodesDataset/1-testData
- Supporting Information/S1_dataset/88nodesDataset/20-testData
- Supporting Information/S1_dataset/88nodesDataset/2-testData
- Supporting Information/S1_dataset/88nodesDataset/3-testData
- Supporting Information/S1_dataset/88nodesDataset/4-testData
- Supporting Information/S1_dataset/88nodesDataset/5-testData
- Supporting Information/S1_dataset/88nodesDataset/6-testData
- Supporting Information/S1_dataset/88nodesDataset/7-testData
- Supporting Information/S1_dataset/88nodesDataset/8-testData
- Supporting Information/S1_dataset/88nodesDataset/9-testData
- Supporting Information/S2_dataset/
- Supporting Information/S2_dataset/HunanCities100node(standard).txt
- Supporting Information/S2_dataset/HuNanCities100nodeDistanceMatrix.txt
