# Supplementary material for: Reliable Facility Location Problem with Facility Protection
Source: PLoS One. 2016 Sep 1;11(9):e0161532. doi: 10.1371/journal.pone.0161532 (PMC5008800; doi:10.1371/journal.pone.0161532)
Supplement: S1 Dataset — The computational experiment dataset. Includes the 49,88,150 and 263 nodes datasets, and each dataset contains 20 randomly generated instances. The case example dataset. Includes the information on the Hunan case example. (ZIP) [file pone.0161532.s001.zip › Supporting Information/S1_dataset/150nodesDataset/7-testData]

150
demand
7.32256e+006
3.4854e+006
2.78373e+006
1.63055e+006
1.58558e+006
1.11055e+006
1.02797e+006
1.00688e+006
983403
935933
782248
736014
731327
723959
635230
632910
628088
610337
606900
574283
516259
515342
505616
496938
488374
467610
465622
444719
437319
435146
429433
405390
396685
395934
394017
393069
384736
372242
369879
369365
368383
367302
364040
358548
354202
335795
332943
328123
304011
293742
288091
281140
280015
275221
272235
269063
266406
265968
261721
261229
258295
257453
238629
231636
228537
226505
225366
223019
222103
219531
210943
207951
203056
198525
196637
196278
193187
191972
191262
189126
188082
188004
187106
186206
183521
182044
181519
180650
180038
177196
176664
175795
174820
173339
173072
170936
170045
169759
165121
164730
164693
164164
163860
160728
159936
159789
157615
156983
155037
152466
151976
149767
149428
149377
148134
144864
143485
143050
142216
141865
141686
140891
140761
140494
139739
139426
137560
136611
135163
133850
133793
133179
133107
131723
131591
130474
130069
128713
128398
127321
126481
126379
126272
125738
124773
124682
122899
121697
119883
119363
failure_probability
0.0081637
0.0487381
0.023307
0.0189093
0.0246376
0.00345012
0.0331874
0.00793329
0.0294
0.0401669
0.0205252
0.00198676
0.0334239
0.00635395
0.0267327
0.000398267
0.0430479
0.0450377
0.0116306
0.0320261
0.0217215
0.0407956
0.0216971
0.0317774
0.0166936
0.0209449
0.0427808
0.013715
0.0459639
0.025956
0.0451018
0.0172994
0.0157811
0.0381649
0.00334941
0.0283425
0.0140492
0.0328562
0.0497009
0.0012299
0.0498993
0.0407758
0.0425367
0.0339808
0.0347713
0.0361126
0.00872066
0.022689
0.0253227
0.0390545
0.0422102
0.0469375
0.0234596
0.0469436
0.0168249
0.0127186
0.00380261
0.033105
0.0460097
0.00444655
0.0139164
0.027427
0.0473495
0.0226096
0.0176015
0.0177313
0.0447066
0.00862148
0.0265679
0.0360118
0.0157674
0.0334666
0.040791
0.0185888
0.0177938
0.0016419
0.0428816
0.00426954
0.0494324
0.0470321
0.016773
0.00954772
0.0313471
0.0222022
0.0360302
0.0449126
0.013538
0.00775018
0.0420957
0.0113407
0.0421171
0.0432081
0.00780511
0.0410352
0.0433607
0.00609912
0.00646229
0.0214377
0.00788598
0.0407178
0.0317835
0.0166387
0.0327174
0.0131489
0.0390469
0.0251823
0.00407575
0.0441465
0.00273751
0.0383801
0.0287133
0.0463881
0.0110157
0.038171
0.0465865
0.0176977
0.0423048
0.0485824
0.0326991
0.0167882
0.0443266
0.0298883
0.0209067
0.023075
0.0108921
0.029487
0.00751213
0.00713828
0.0267571
0.0285928
0.0174612
0.0134098
0.0258522
0.0487747
0.0409452
0.0316004
0.0332087
0.00744194
0.0232185
0.00847346
0.0358882
0.0363063
0.0154714
0.0265297
0.00322886
0.00188452
0.0195318
0.00111087
0.00171972
0.0421445
fixedCost_unreliableFacilites
1.29484e+007
6.42518e+006
5.23233e+006
3.27194e+006
3.19548e+006
2.38793e+006
2.24756e+006
2.21169e+006
2.17179e+006
2.09109e+006
1.82982e+006
1.75122e+006
1.74326e+006
1.73073e+006
1.57989e+006
1.57595e+006
1.56775e+006
1.53757e+006
1.53173e+006
1.47628e+006
1.37764e+006
1.37608e+006
1.35955e+006
1.34479e+006
1.33024e+006
1.29494e+006
1.29156e+006
1.25602e+006
1.24344e+006
1.23975e+006
1.23004e+006
1.18916e+006
1.17436e+006
1.17309e+006
1.16983e+006
1.16822e+006
1.15405e+006
1.13281e+006
1.12879e+006
1.12792e+006
1.12625e+006
1.12441e+006
1.11887e+006
1.10953e+006
1.10214e+006
1.07085e+006
1.066e+006
1.05781e+006
1.01682e+006
999361
989755
977938
976026
967876
962800
957407
952890
952146
944926
944089
939102
937670
905669
893781
888513
885059
883122
879132
877575
873203
858603
853517
845195
837493
834283
833673
828418
826352
825145
821514
819739
819607
818080
816550
811986
809475
808582
807105
806065
801233
800329
798852
797194
794676
794222
790591
789077
788590
780706
780041
779978
779079
778562
773238
771891
771641
767946
766871
763563
759192
758359
754604
754028
753941
751828
746269
743925
743185
741767
741171
740866
739515
739294
738840
737556
737024
733852
732239
729777
727545
727448
726404
726282
723929
723705
721806
721117
718812
718277
716446
715018
714844
714662
713755
712114
711959
708928
706885
703801
702917
fixedCost_reliableFacilites
1.29892e+007
6.66887e+006
5.34887e+006
3.36649e+006
3.31867e+006
2.40518e+006
2.41349e+006
2.25136e+006
2.31879e+006
2.29192e+006
1.93245e+006
1.76116e+006
1.91038e+006
1.7625e+006
1.71355e+006
1.57794e+006
1.78299e+006
1.76276e+006
1.58988e+006
1.63641e+006
1.48625e+006
1.58006e+006
1.46803e+006
1.50368e+006
1.4137e+006
1.39966e+006
1.50546e+006
1.3246e+006
1.47326e+006
1.36953e+006
1.45554e+006
1.27566e+006
1.25327e+006
1.36391e+006
1.18658e+006
1.30993e+006
1.2243e+006
1.29709e+006
1.3773e+006
1.13407e+006
1.37575e+006
1.32829e+006
1.33155e+006
1.27944e+006
1.276e+006
1.25141e+006
1.10961e+006
1.17125e+006
1.14343e+006
1.19463e+006
1.20081e+006
1.21263e+006
1.09332e+006
1.20259e+006
1.04692e+006
1.021e+006
971903
1.11767e+006
1.17497e+006
966322
1.00868e+006
1.07481e+006
1.14242e+006
1.00683e+006
976521
973715
1.10666e+006
922240
1.01041e+006
1.05326e+006
937440
1.02085e+006
1.04915e+006
930437
923252
841882
1.04283e+006
847700
1.07231e+006
1.05667e+006
903604
867345
974816
927561
992136
1.03404e+006
876272
845856
1.01654e+006
857937
1.01091e+006
1.01489e+006
836220
999852
1.01103e+006
821087
821388
895779
820136
983630
938896
862272
942149
838982
967126
897553
788324
987604
777250
951093
901926
986545
809106
944796
984760
834757
955448
986097
905263
825112
962499
888956
843827
854215
792017
884459
771413
767930
863563
870509
814754
793454
855543
967803
928431
879808
887161
756022
834369
758813
894459
896376
792019
846403
728258
721382
806588
712439
712400
913640
travelCostPrimaryAssignment
0
4.912
1.434
2.84
0.156
4.854
0.976
2.742
4.28
3.166
5.104
0.34
1.292
5.152
1.67
0.956
1.478
1.91
0.408
0.38
4.814
3.796
0.814
2.316
1.52
3.25
3.024
2.654
4.884
2.19
4.904
4.238
1.754
1.066
1.494
0.588
3.624
5.12
0.634
5.006
2.04
2.454
1.138
2.18
4.916
2.298
1.012
0.592
2.532
4.878
4.252
3.266
2.006
0.024
2.024
1.302
4.872
1.724
2.784
0.574
4.47
3.198
2.04
0.512
0.014
4.816
1.18
0.794
3.236
2.386
5.016
0.842
0.576
2.47
2.138
2.1
2.048
2.374
1.622
1.246
0.04
2.172
1.786
3.214
0.898
1.088
4.894
2.72
4.892
4.356
4.83
2.168
4.906
5.108
1.17
0.416
0.568
0.312
1.262
4.998
1.88
4.794
0.398
0.306
3.946
1.61
3.116
0.248
2.758
1.456
0.608
2.208
2.344
2.13
4.292
0.972
0.93
4.884
4.992
4.274
0.106
0.04
1.054
2.13
0.2
1.578
1.436
0.842
4.856
4.796
0.56
4.832
4.92
4.848
4.882
0.138
4.252
2.722
4.848
1.13
3.276
4.892
1.498
4.304
1.826
4.466
3.422
2.146
2.312
2.826
4.912
0
3.492
2.76
4.794
0.232
3.966
2.498
0.732
2.42
0.586
4.644
3.628
0.688
4.306
3.964
3.49
3.222
4.606
5.2
1.912
1.422
4.106
3.37
3.57
1.684
2.468
2.374
1.642
2.726
0.054
0.91
3.182
4.248
3.878
4.746
1.346
0.662
4.28
0.704
3.052
2.552
3.802
4.688
0.4
2.632
3.91
4.402
2.404
0.08
0.772
1.65
4.316
4.888
3.066
3.67
0.072
3.616
2.458
4.72
0.462
2.65
4.308
4.53
4.9
0.118
3.81
4.12
1.696
3.218
0.624
4.478
4.576
2.846
3.26
3.556
2.884
2.548
3.35
3.718
4.918
4.674
3.706
1.898
4.342
3.834
0.074
2.51
0.02
1.876
1.864
2.964
0.184
0.62
3.744
4.596
4.688
5.12
3.888
0.57
4.416
0.128
4.678
5.164
1.162
3.61
1.89
5.046
2.472
3.756
4.718
2.708
3.344
4.676
0.716
3.976
4.294
0.07
0.092
0.752
4.986
4.888
3.916
2.844
5.034
3.362
4.304
4.446
0.258
0.766
4.712
0.092
0.04
0.074
0.032
5.012
0.752
2.494
0.176
3.824
1.658
0.03
3.474
1.332
4
0.46
2.418
4.68
2.604
2.792
1.434
3.492
0
1.876
1.334
3.448
0.476
1.598
2.89
2.094
3.668
1.214
0.328
3.718
1.726
0.552
0.172
0.964
1.194
1.708
3.466
2.482
0.622
1.646
0.788
1.818
1.948
1.376
3.504
0.814
3.486
2.874
0.518
1.178
1.172
1.428
2.244
3.684
0.824
3.57
0.708
1.184
0.5
2.378
3.482
0.864
0.424
0.912
1.174
3.462
2.866
1.842
2.006
1.41
0.694
0.54
3.454
1.152
1.634
1.396
3.042
2.234
2.028
1.042
1.422
3.4
0.626
0.646
1.804
1.62
3.58
1.278
1.238
1.458
1.344
1.542
0.612
0.944
0.244
0.258
1.436
2.362
1.32
1.922
1.16
0.462
3.478
1.574
3.472
3.006
3.476
1.106
3.478
3.672
0.284
1.186
1.36
1.628
0.904
3.564
1.974
3.376
1.188
1.672
2.512
0.992
1.778
1.554
1.604
0.972
1.408
0.83
1.66
2.332
2.9
0.486
1.124
3.466
3.568
2.886
1.5
1.406
0.438
0.876
1.544
0.154
1.536
1.242
3.45
3.362
1.382
3.414
3.502
3.428
3.46
1.526
2.86
1.568
3.438
0.342
1.844
3.472
0.532
2.894
1.618
3.04
2.384
2.346
0.926
1.878
2.84
2.76
1.876
0
2.688
2.598
2.214
0.448
2.028
0.378
3.208
2.504
1.734
3.298
1.644
1.988
2.012
0.968
2.44
3.212
3.78
1.342
2.228
0.654
1.332
1.75
0.292
0.826
3.664
1.296
2.726
1.866
1.358
1.852
1.4
2.428
1.504
3.262
2.276
3.206
2.112
0.882
1.79
1.934
2.972
1.59
2.106
2.574
1.118
2.694
1.988
1.648
1.58
2.822
2.112
1.606
2.694
1.136
0.454
2.416
2.46
0.366
1.568
2.696
2.83
2.642
1.694
2.204
1.734
0.518
3.17
2.112
2.318
0.418
0.708
0.88
1.644
1.534
1.956
2.118
2.864
1.92
1.134
0.926
2.002
1.876
2.708
0.458
2.742
3.406
3.762
0.77
2.85
3.23
1.94
2.43
2.394
3.134
1.58
3.126
1.7
2.632
2.806
3.144
2.4
1.23
1.06
3.058
0.466
1.39
2.398
1.294
0.626
1.926
2.044
2.23
1.958
2.704
2.852
2.008
2.94
2.834
2.242
1.054
3.024
1.866
1.718
2.092
2.586
3.074
2.416
2.668
2.748
2.684
2.73
2.974
2.01
0.48
2.622
2.154
1.758
2.73
1.448
2.984
1.33
2.446
0.586
1.928
1.282
0.032
0.156
4.794
1.334
2.688
0
4.73
0.89
2.596
4.154
3.014
4.998
0.184
1.168
5.048
1.526
0.832
1.392
1.762
0.252
0.536
4.748
3.658
0.714
2.16
1.372
3.138
2.874
2.518
4.81
2.068
4.784
4.106
1.624
0.912
1.34
0.462
3.496
5.016
0.514
4.904
1.966
2.318
1.004
2.052
4.806
2.192
0.912
0.554
2.406
4.758
4.126
3.152
1.864
0.142
1.95
1.162
4.752
1.57
2.64
0.442
4.354
3.046
1.898
0.506
0.148
4.696
1.036
0.686
3.126
2.232
4.912
0.694
0.424
2.32
1.984
1.944
1.942
2.264
1.532
1.162
0.186
2.044
1.63
3.076
0.746
0.962
4.774
2.574
4.774
4.288
4.762
2.024
4.792
5.002
1.06
0.262
0.432
0.466
1.108
4.892
1.74
4.674
0.432
0.462
3.846
1.458
2.984
0.398
2.612
1.302
0.478
2.086
2.188
2
4.166
0.888
0.776
4.764
4.874
4.148
0.26
0.162
0.978
1.994
0.354
1.482
1.29
0.692
4.732
4.696
0.428
4.712
4.802
4.728
4.762
0.294
4.124
2.578
4.726
1.046
3.166
4.772
1.36
4.218
1.674
4.35
3.27
2.016
2.19
2.674
4.854
0.232
3.448
2.598
4.73
0
3.922
2.362
0.594
2.248
0.818
4.576
3.564
0.92
4.172
3.9
3.458
3.116
4.534
5.152
2.118
1.256
4.054
3.222
3.474
1.668
2.306
2.27
1.854
2.664
0.18
0.732
3.11
4.148
3.766
4.66
1.246
0.894
4.22
0.932
3.05
2.456
3.73
4.532
0.626
2.596
3.86
4.36
2.328
0.154
0.63
1.616
4.166
4.83
3.064
3.592
0.166
3.498
2.322
4.636
0.516
2.468
4.156
4.488
4.842
0.158
3.73
4.064
1.676
3.07
0.854
4.384
4.494
2.71
3.128
3.416
2.846
2.51
3.32
3.682
4.862
4.518
3.58
1.766
4.25
3.77
0.158
2.376
0.228
2.054
2.072
2.852
0.412
0.852
3.69
4.526
4.604
5.072
3.792
0.798
4.272
0.184
4.634
5.112
1.242
3.502
1.784
4.998
2.338
3.652
4.632
2.646
3.194
4.522
0.58
3.932
4.2
0.164
0.306
0.608
4.93
4.83
3.878
2.758
4.982
3.322
4.182
4.352
0.028
0.976
4.628
0.18
0.198
0.186
0.218
4.958
0.62
2.362
0.06
3.784
1.64
0.206
3.394
1.494
3.864
0.506
2.228
4.524
2.542
2.628
0.976
3.966
0.476
2.214
0.89
3.922
0
1.994
3.364
2.474
4.134
0.8
0.48
4.182
1.672
0.332
0.502
1.25
0.798
1.232
3.86
2.94
0.192
1.864
0.944
2.29
2.326
1.816
3.918
1.28
3.962
3.344
0.912
1.022
1.2
1.082
2.716
4.148
0.42
4.032
1.076
1.618
0.472
2.318
3.952
1.338
0.11
0.436
1.638
3.938
3.34
2.316
1.994
0.95
1.06
0.638
3.93
1.288
2.034
1.048
3.518
2.58
2.022
0.566
0.962
3.874
0.616
0.242
2.278
1.874
4.046
1.024
0.896
1.8
1.594
1.708
1.086
1.42
0.646
0.272
0.974
2.306
1.428
2.372
0.938
0.378
3.952
1.972
3.946
3.4
3.874
1.454
3.952
4.138
0.278
0.794
1.014
1.154
0.89
4.028
1.928
3.852
0.712
1.2
2.974
1.126
2.24
1.08
2.004
1.038
1.07
1.296
1.884
2.27
3.374
0.016
0.92
3.942
4.044
3.36
1.034
0.944
0.106
1.296
1.072
0.61
1.448
0.992
3.926
3.822
1.032
3.888
3.978
3.904
3.936
1.058
3.334
1.968
3.912
0.154
2.318
3.948
0.768
3.33
1.654
3.516
2.756
2.284
1.396
2.21
2.742
2.498
1.598
0.448
2.596
2.362
1.994
0
1.772
0.504
2.896
2.418
1.524
2.98
1.81
1.824
1.71
0.838
2.362
3.098
3.364
1.136
2.046
0.89
1.228
1.32
0.362
0.38
3.264
0.908
2.47
1.648
1.09
1.854
1.432
2.41
1.174
2.944
2.136
2.876
1.722
0.47
1.626
2.216
2.664
1.174
1.896
2.394
0.68
2.44
1.734
1.226
1.828
2.72
1.724
1.448
2.438
1.158
0.044
2.392
2.15
0.706
1.822
2.522
2.732
2.382
1.562
2.032
1.304
0.738
2.846
2.106
2.272
0.348
0.766
1.06
1.262
1.108
1.632
1.852
2.76
2.2
1.222
0.6
1.98
1.698
2.454
0.022
2.48
2.978
3.348
0.572
2.564
2.916
1.718
2.352
2.364
3.018
1.526
2.808
1.922
2.37
2.646
3.038
2.004
1.194
0.668
2.94
0.026
1.356
2.38
0.904
0.868
2.198
1.786
2.01
1.934
2.448
2.588
1.756
2.836
2.73
2.004
0.724
2.91
1.556
1.826
2.08
2.354
2.726
2.388
2.406
2.49
2.424
2.466
2.868
1.748
0.036
2.378
1.908
1.332
2.47
1.262
2.578
1.504
2.138
0.796
2.202
0.872
0.474
4.28
0.732
2.89
2.028
4.154
0.594
3.364
1.772
0
1.694
1.216
3.996
2.988
1.314
3.582
3.324
2.912
2.522
3.952
4.588
2.22
0.696
3.486
2.638
2.882
1.172
1.736
1.678
2.002
2.092
0.7
0.232
2.53
3.556
3.172
4.072
0.658
1.28
3.646
1.258
2.546
1.864
3.152
3.956
0.98
2.056
3.296
3.802
1.748
0.668
0.042
1.098
3.584
4.256
2.56
3.008
0.668
2.904
1.732
4.048
0.512
1.932
3.576
3.93
4.268
0.614
3.144
3.496
1.178
2.488
1.202
3.792
3.908
2.12
2.536
2.828
2.3
1.966
2.778
3.13
4.29
3.942
2.988
1.174
3.658
3.194
0.684
1.786
0.714
2.03
2.182
2.258
0.828
1.244
3.122
3.944
4.016
4.508
3.2
1.152
3.688
0.604
4.076
4.546
1
2.908
1.192
4.432
1.748
3.06
4.042
2.074
2.614
3.944
0.016
3.374
3.61
0.678
0.824
0.026
4.36
4.258
3.326
2.172
4.416
2.772
3.588
3.762
0.59
1.194
4.04
0.64
0.722
0.658
0.702
4.388
0.03
1.77
0.606
3.23
1.148
0.704
2.81
1.46
3.274
0.494
1.71
3.948
1.972
2.06
3.166
2.42
2.094
0.378
3.014
2.248
2.474
0.504
1.694
0
2.894
2.832
1.998
2.986
2.02
2.28
2.212
1.262
2.772
3.532
3.57
0.998
2.51
1.032
1.646
1.598
0.148
0.838
3.432
1.41
2.384
1.516
1.58
2.206
1.76
2.78
1.228
2.95
2.582
2.906
2.218
0.97
2.08
2.294
2.656
1.656
2.372
2.86
1.146
2.352
1.652
1.482
1.952
3.146
2.22
1.898
2.354
1.488
0.476
2.766
2.15
0.284
1.938
2.986
3.156
2.302
2
2.492
1.584
0.894
2.862
2.466
2.66
0.696
1.06
1.256
1.762
1.582
2.136
2.346
3.186
2.28
1.502
0.694
2.35
2.158
2.366
0.526
2.404
3.224
3.548
1.024
2.522
2.918
2.198
2.762
2.742
3.452
1.914
2.818
2.074
2.296
3.104
3.468
2.174
1.568
0.884
3.376
0.504
1.73
2.75
1.402
1.002
2.288
1.71
2.49
2.306
2.362
2.514
1.672
3.264
3.156
2.49
1.228
3.344
2.06
2.092
2.444
2.236
2.788
2.764
2.328
2.406
2.346
2.392
3.296
1.676
0.538
2.276
2.398
1.6
2.392
1.722
2.762
1.708
2.134
0.292
2.29
1.362
0.404
5.104
0.586
3.668
3.208
4.998
0.818
4.134
2.896
1.216
2.894
0
4.862
3.848
0.102
4.678
4.178
3.638
3.548
4.83
5.36
1.426
1.906
4.29
3.784
3.864
1.864
2.922
2.712
1.142
2.964
0.638
1.43
3.432
4.544
4.21
5.004
1.722
0.076
4.484
0.18
3.138
2.868
4.034
5.11
0.238
2.806
4.092
4.56
2.68
0.664
1.258
1.868
4.724
5.078
3.154
3.922
0.654
3.96
2.862
4.976
0.75
3.142
4.718
4.68
5.09
0.682
4.064
4.312
1.878
3.632
0.11
4.756
4.824
3.236
3.638
3.952
3.056
2.734
3.496
3.872
5.104
5.096
4.068
2.302
4.622
4.054
0.66
2.906
0.592
1.502
1.376
3.302
0.416
0.034
3.938
4.822
4.942
5.282
4.178
0.106
4.812
0.672
4.83
5.332
1.168
3.932
2.246
5.212
2.872
4.068
4.978
2.944
3.762
5.094
1.2
4.14
4.574
0.654
0.522
1.242
5.166
5.074
4.07
3.13
5.204
3.526
4.65
4.724
0.844
0.378
4.966
0.654
0.62
0.642
0.602
5.192
1.228
2.886
0.762
3.984
1.838
0.612
3.734
1.052
4.382
0.764
2.926
5.098
2.842
3.24
0.34
4.644
1.214
2.504
0.184
4.576
0.8
2.418
3.996
2.832
4.862
0
1.018
4.916
1.364
0.686
1.29
1.582
0.07
0.72
4.658
3.488
0.612
1.976
1.192
3
2.692
2.35
4.71
1.918
4.634
3.942
1.466
0.732
1.156
0.36
3.338
4.882
0.39
4.772
1.874
2.152
0.846
1.916
4.668
2.058
0.802
0.548
2.248
4.608
3.968
3.008
1.706
0.324
1.858
0.994
4.602
1.384
2.462
0.33
4.208
2.86
1.738
0.544
0.332
4.546
0.864
0.574
2.986
2.046
4.778
0.53
0.262
2.138
1.8
1.76
1.814
2.13
1.426
1.068
0.368
1.906
1.446
2.908
0.568
0.81
4.624
2.396
4.624
4.198
4.67
1.846
4.648
4.868
0.932
0.078
0.308
0.648
0.924
4.758
1.588
4.524
0.52
0.646
3.718
1.274
2.82
0.578
2.436
1.116
0.364
1.936
2.004
1.864
4.008
0.802
0.596
4.614
4.726
3.99
0.444
0.342
0.898
1.83
0.534
1.364
1.126
0.524
4.576
4.568
0.312
4.562
4.652
4.578
4.614
0.478
3.968
2.4
4.572
0.952
3.028
4.622
1.194
4.106
1.498
4.204
3.086
1.88
2.04
2.49
1.292
3.628
0.328
1.734
1.168
3.564
0.48
1.524
2.988
1.998
3.848
1.018
0
3.904
1.4
0.336
0.492
0.772
0.982
1.614
3.738
2.516
0.524
1.408
0.504
1.986
1.85
1.378
3.762
0.902
3.618
2.946
0.466
0.86
0.852
1.174
2.332
3.87
0.658
3.764
1.02
1.178
0.196
2.052
3.652
1.056
0.374
0.87
1.24
3.592
2.96
1.99
1.686
1.268
1.006
0.218
3.584
0.866
1.566
1.142
3.19
2.1
1.708
1
1.28
3.53
0.3
0.518
1.972
1.406
3.766
0.982
0.986
1.322
1.126
1.276
0.822
1.12
0.566
0.444
1.302
2.038
1.026
1.938
0.858
0.206
3.608
1.502
3.608
3.282
3.746
0.976
3.63
3.856
0.208
0.974
1.106
1.532
0.578
3.746
1.65
3.508
1.13
1.564
2.712
0.702
1.828
1.454
1.536
0.658
1.15
0.92
1.426
2.008
3
0.496
0.818
3.598
3.708
2.982
1.374
1.27
0.516
0.85
1.434
0.46
1.208
0.946
3.564
3.562
1.13
3.546
3.634
3.562
3.596
1.404
2.96
1.5
3.558
0.438
2.012
3.606
0.29
3.132
1.304
3.186
2.278
2.022
1.024
1.73
5.152
0.688
3.718
3.298
5.048
0.92
4.182
2.98
1.314
2.986
0.102
4.916
3.904
0
4.754
4.232
3.684
3.618
4.886
5.404
1.358
2
4.34
3.868
3.932
1.922
3.012
2.788
1.07
3.024
0.74
1.528
3.492
4.61
4.282
5.064
1.806
0.036
4.536
0.16
3.174
2.94
4.09
5.194
0.334
2.858
4.14
4.604
2.746
0.768
1.356
1.932
4.806
5.128
3.19
3.982
0.758
4.032
2.946
5.036
0.838
3.236
4.8
4.724
5.138
0.786
4.124
4.362
1.936
3.716
0.138
4.82
4.882
3.318
3.718
4.034
3.106
2.788
3.54
3.918
5.152
5.18
4.144
2.388
4.684
4.11
0.762
2.988
0.694
1.46
1.308
3.378
0.518
0.072
3.988
4.878
5
5.326
4.244
0.172
4.892
0.776
4.874
5.376
1.208
4.002
2.326
5.256
2.954
4.136
5.038
3.006
3.846
5.178
1.298
4.188
4.636
0.756
0.622
1.338
5.214
5.122
4.116
3.198
5.25
3.574
4.722
4.786
0.946
0.38
5.026
0.758
0.722
0.744
0.704
5.238
1.324
2.97
0.864
4.03
1.896
0.714
3.796
1.04
4.462
0.852
3.024
5.182
2.904
3.33
1.67
4.306
1.726
1.644
1.526
4.172
1.672
1.81
3.582
2.02
4.678
1.364
1.4
4.754
0
1.342
1.892
1.172
1.296
2.034
4.906
2.934
1.54
0.988
1
2.92
1.918
1.968
4.87
1.9
4.28
3.452
1.506
0.678
0.574
1.096
2.968
4.718
1.41
4.638
2.382
1.83
1.258
0.654
4.45
2.202
1.58
1.762
2.06
4.248
3.544
2.87
0.344
1.662
2.37
1.186
4.246
0.748
1.85
1.102
3.942
1.922
0.376
1.828
1.668
4.19
1.112
1.486
2.904
1.128
4.62
0.834
1.104
1.462
1.046
0.768
2.046
2.22
1.956
1.8
1.706
0.64
0.614
2.408
0.822
1.336
4.262
1.796
4.286
4.468
4.902
1.384
4.366
4.694
1.534
1.288
1.102
1.978
0.824
4.584
0.256
4.178
1.858
1.954
3.674
0.836
2.432
1.916
1.834
0.776
1.072
1.914
1.018
0.608
3.596
1.688
0.814
4.256
4.396
3.566
1.772
1.686
1.768
1.636
1.868
1.842
0.242
0.842
4.164
4.47
1.114
4.214
4.3
4.232
4.274
1.802
3.558
1.812
4.188
1.74
2.942
4.278
1.252
4.194
0.314
3.932
2.188
0.622
1.994
1.616
0.956
3.964
0.552
1.988
0.832
3.9
0.332
1.824
3.324
2.28
4.178
0.686
0.336
4.232
1.342
0
0.668
1.022
0.654
1.286
4.018
2.844
0.248
1.58
0.67
2.316
2.134
1.704
4.054
1.238
3.954
3.28
0.798
0.702
0.874
0.876
2.666
4.198
0.324
4.09
1.252
1.502
0.2
1.99
3.984
1.376
0.24
0.586
1.576
3.928
3.296
2.324
1.664
0.934
1.236
0.382
3.92
0.988
1.866
0.844
3.524
2.356
1.69
0.708
0.944
3.866
0.312
0.216
2.302
1.606
4.094
0.744
0.684
1.59
1.33
1.408
1.132
1.444
0.788
0.494
0.968
1.976
1.118
2.264
0.64
0.132
3.944
1.802
3.944
3.56
4.028
1.26
3.964
4.184
0.272
0.646
0.808
1.204
0.564
4.074
1.598
3.844
0.824
1.234
3.034
0.832
2.16
1.126
1.838
0.724
0.856
1.256
1.602
1.942
3.336
0.346
0.614
3.934
4.044
3.318
1.04
0.936
0.426
1.176
1.104
0.706
1.12
0.71
3.9
3.886
0.83
3.882
3.97
3.898
3.932
1.07
3.296
1.802
3.894
0.41
2.342
3.942
0.562
3.438
1.326
3.522
2.552
1.956
1.36
1.982
1.478
3.49
0.172
2.012
1.392
3.458
0.502
1.71
2.912
2.212
3.638
1.29
0.492
3.684
1.892
0.668
0
1.122
1.278
1.722
3.37
2.542
0.68
1.81
0.96
1.806
2.066
1.462
3.422
0.876
3.488
2.91
0.656
1.328
1.342
1.534
2.276
3.652
0.9
3.534
0.588
1.278
0.65
2.544
3.46
0.86
0.488
0.92
1.234
3.464
2.89
1.842
2.176
1.454
0.574
0.708
3.456
1.324
1.744
1.502
3.036
2.364
2.198
1.044
1.464
3.402
0.786
0.716
1.796
1.778
3.548
1.408
1.342
1.596
1.504
1.712
0.612
0.948
0.144
0.234
1.476
2.53
1.492
1.994
1.296
0.598
3.48
1.688
3.47
2.91
3.382
1.246
3.466
3.642
0.4
1.272
1.464
1.644
1.068
3.532
2.142
3.378
1.192
1.694
2.476
1.164
1.836
1.572
1.716
1.142
1.516
0.89
1.822
2.5
2.922
0.508
1.264
3.468
3.564
2.91
1.534
1.446
0.432
0.986
1.568
0.156
1.698
1.372
3.462
3.322
1.486
3.414
3.502
3.43
3.46
1.558
2.882
1.68
3.444
0.348
1.834
3.472
0.704
2.828
1.788
3.034
2.504
2.514
0.978
2.016
1.91
3.222
0.964
0.968
1.762
3.116
1.25
0.838
2.522
1.262
3.548
1.582
0.772
3.618
1.172
1.022
1.122
0
1.526
2.272
3.736
1.944
1.26
0.696
0.39
1.752
1.118
0.848
3.698
0.748
3.202
2.432
0.488
1.036
0.662
1.578
1.876
3.584
1.32
3.496
1.404
0.678
0.824
1.738
3.328
1.072
1.142
1.606
0.89
3.174
2.488
1.708
1.326
1.89
1.398
0.64
3.17
0.426
0.882
1.558
2.828
1.334
1.336
1.73
1.9
3.112
0.738
1.238
1.734
0.656
3.482
1.28
1.434
0.568
0.386
0.652
0.976
1.072
1.104
1.182
1.93
1.722
0.572
1.37
1.152
0.908
3.188
0.816
3.204
3.304
3.734
0.272
3.262
3.56
0.98
1.516
1.53
2.192
0.692
3.45
1.362
3.096
1.844
2.208
2.506
0.386
1.334
2.114
0.856
0.538
1.548
0.76
0.706
1.704
2.536
1.266
1.104
3.18
3.31
2.51
2.006
1.898
1.286
0.466
2.084
0.996
1.106
1.252
3.112
3.318
1.554
3.134
3.222
3.15
3.19
2.038
2.496
0.822
3.124
1.202
1.772
3.198
0.482
3.022
0.924
2.82
1.53
1.714
0.83
0.962
0.408
4.606
1.194
2.44
0.252
4.534
0.798
2.362
3.952
2.772
4.83
0.07
0.982
4.886
1.296
0.654
1.278
1.526
0
0.788
4.648
3.438
0.608
1.908
1.134
2.968
2.632
2.3
4.694
1.88
4.594
3.896
1.424
0.664
1.088
0.318
3.294
4.852
0.38
4.744
1.864
2.102
0.804
1.852
4.634
2.03
0.79
0.584
2.206
4.568
3.924
2.972
1.638
0.392
1.848
0.948
4.562
1.318
2.406
0.286
4.172
2.796
1.67
0.592
0.4
4.506
0.814
0.564
2.954
1.98
4.748
0.462
0.196
2.078
1.736
1.692
1.786
2.098
1.412
1.062
0.436
1.842
1.378
2.858
0.498
0.776
4.584
2.34
4.586
4.188
4.66
1.79
4.612
4.838
0.91
0.01
0.258
0.718
0.862
4.728
1.522
4.484
0.578
0.714
3.69
1.21
2.774
0.646
2.38
1.052
0.318
1.9
1.936
1.8
3.964
0.802
0.526
4.574
4.688
3.946
0.512
0.41
0.9
1.784
0.604
1.346
1.058
0.454
4.534
4.54
0.268
4.522
4.612
4.538
4.574
0.546
3.924
2.344
4.532
0.948
2.994
4.584
1.146
4.086
1.428
4.168
3.024
1.816
2.004
2.426
0.38
5.2
1.708
3.212
0.536
5.152
1.232
3.098
4.588
3.532
5.36
0.72
1.614
5.404
2.034
1.286
1.722
2.272
0.788
0
4.978
4.128
1.102
2.696
1.886
3.522
3.388
2.99
5.068
2.496
5.194
4.556
2.08
1.444
1.876
0.94
3.936
5.372
0.964
5.252
2.246
2.788
1.478
2.516
5.182
2.57
1.292
0.8
2.848
5.17
4.562
3.55
2.366
0.396
2.23
1.65
5.162
2.102
3.14
0.932
4.75
3.572
2.4
0.68
0.388
5.108
1.536
1.096
3.51
2.764
5.268
1.216
0.952
2.836
2.514
2.48
2.318
2.652
1.864
1.488
0.352
2.508
2.166
3.55
1.278
1.416
5.186
3.076
5.18
4.524
4.998
2.526
5.184
5.362
1.466
0.796
0.932
0.082
1.638
5.254
2.236
5.084
0.53
0.082
4.196
1.986
3.44
0.158
3.112
1.832
0.964
2.514
2.724
2.464
4.6
1.224
1.31
5.174
5.276
4.584
0.276
0.38
1.29
2.462
0.188
1.84
1.806
1.218
5.156
5.04
0.92
5.122
5.21
5.136
5.168
0.242
4.558
3.076
5.144
1.378
3.55
5.18
1.842
4.518
2.202
4.748
3.792
2.48
2.616
3.2
4.814
1.912
3.466
3.78
4.748
2.118
3.86
3.364
2.22
3.57
1.426
4.658
3.738
1.358
4.906
4.018
3.37
3.736
4.648
4.978
0
2.748
4.046
4.202
3.942
2.05
3.538
3.048
0.29
3.008
1.96
2.448
3.438
4.568
4.354
4.894
2.368
1.362
4.27
1.254
2.784
3.126
3.934
5.462
1.52
2.728
3.858
4.224
2.87
1.974
2.252
2.138
5.052
4.79
2.8
3.884
1.96
4.16
3.344
4.862
1.738
3.852
5.056
4.324
4.8
1.96
4.016
4.084
2.066
4.062
1.338
4.72
4.702
3.642
3.964
4.302
2.93
2.694
3.236
3.59
4.804
5.446
4.308
2.878
4.592
3.92
1.978
3.362
1.906
0.46
0.052
3.562
1.73
1.396
3.748
4.642
4.824
4.91
4.218
1.384
5.098
1.936
4.466
4.974
1.398
4.076
2.718
4.852
3.34
4.17
4.874
2.994
4.186
5.434
2.208
3.86
4.55
1.966
1.884
2.246
4.85
4.778
3.77
3.27
4.86
3.312
4.804
4.684
2.146
1.146
4.848
1.938
1.95
1.934
1.91
4.868
2.212
3.34
2.058
3.706
2.036
1.928
3.734
0.81
4.658
1.758
3.71
5.442
2.912
3.81
3.796
1.422
2.482
1.342
3.658
1.256
2.94
1.136
0.696
0.998
1.906
3.488
2.516
2
2.934
2.844
2.542
1.944
3.438
4.128
2.748
0
3.036
1.97
2.324
1.108
1.05
1.142
2.566
1.67
1.386
0.524
2.05
2.978
2.566
3.52
0.452
1.966
3.168
1.93
2.3
1.342
2.656
3.276
1.668
1.738
2.858
3.37
1.31
1.354
0.654
0.988
2.914
3.772
2.31
2.496
1.356
2.292
1.094
3.498
1.172
1.236
2.902
3.502
3.784
1.304
2.626
3.034
1.104
1.82
1.882
3.224
3.368
1.48
1.9
2.17
1.952
1.646
2.422
2.738
3.808
3.262
2.356
0.582
3.096
2.712
1.368
1.154
1.406
2.472
2.718
1.674
1.524
1.932
2.678
3.428
3.47
4.048
2.636
1.834
3.022
1.296
3.64
4.078
1.376
2.318
0.706
3.97
1.114
2.478
3.49
1.654
1.942
3.266
0.712
2.954
3.046
1.364
1.514
0.674
3.882
3.778
2.92
1.668
3.948
2.39
2.962
3.196
1.244
1.836
3.494
1.33
1.408
1.348
1.392
3.914
0.68
1.142
1.28
2.822
1.094
1.392
2.298
1.942
2.622
1.154
1.026
3.268
1.564
1.374
0.814
4.106
0.622
2.228
0.714
4.054
0.192
2.046
3.486
2.51
4.29
0.612
0.524
4.34
1.54
0.248
0.68
1.26
0.608
1.102
4.046
3.036
0
1.826
0.916
2.436
2.364
1.9
4.1
1.394
4.098
3.456
0.988
0.872
1.108
0.89
2.834
4.306
0.228
4.192
1.26
1.7
0.44
2.176
4.104
1.486
0.198
0.348
1.746
4.072
3.46
2.456
1.87
0.788
1.246
0.622
4.066
1.234
2.086
0.858
3.66
2.596
1.9
0.476
0.8
4.01
0.56
0.058
2.424
1.852
4.202
0.846
0.706
1.824
1.576
1.654
1.234
1.562
0.818
0.456
0.816
2.164
1.36
2.46
0.772
0.354
4.088
2.022
4.086
3.586
4.058
1.488
4.096
4.294
0.364
0.602
0.822
1.02
0.8
4.186
1.794
3.988
0.606
1.06
3.134
1.08
2.342
0.946
2.058
0.968
0.878
1.412
1.848
2.126
3.498
0.198
0.758
4.078
4.184
3.482
0.88
0.786
0.296
1.374
0.93
0.768
1.308
0.816
4.056
3.984
0.84
4.026
4.114
4.042
4.074
0.908
3.456
2.022
4.046
0.34
2.464
4.084
0.788
3.504
1.55
3.656
2.786
2.142
1.514
2.222
2.316
3.37
1.646
0.654
2.16
3.222
1.864
0.89
2.638
1.032
3.784
1.976
1.408
3.868
0.988
1.58
1.81
0.696
1.908
2.696
4.202
1.97
1.826
0
0.918
2.154
0.934
1.154
4.122
1.358
3.34
2.492
1.184
1.274
0.824
1.846
2.062
3.832
1.818
3.764
2.09
1.086
1.396
1.326
3.552
1.69
1.752
2.154
1.352
3.308
2.6
2.078
0.946
2.3
2.086
1.224
3.308
0.604
0.924
1.838
3.038
0.948
0.938
2.262
2.308
3.254
1.268
1.79
2.138
0.152
3.736
1.528
1.762
0.566
0.314
0.236
1.644
1.668
1.8
1.844
2.344
1.31
0.534
1.482
1.434
1.49
3.322
0.882
3.352
3.794
4.19
0.702
3.446
3.804
1.614
1.9
1.82
2.622
1.07
3.696
1.054
3.242
2.352
2.622
2.874
0.748
1.554
2.55
0.914
0.88
1.816
1.364
0.03
1.31
2.654
1.88
1.394
3.316
3.462
2.622
2.42
2.316
1.918
1.058
2.51
1.69
1.076
1.514
3.21
3.614
1.84
3.278
3.36
3.296
3.338
2.454
2.618
0.902
3.242
1.846
2.17
3.342
1.128
3.436
0.676
3.024
1.208
1.314
1.402
0.628
1.52
3.57
0.788
1.332
1.372
3.474
0.944
1.228
2.882
1.646
3.864
1.192
0.504
3.932
1
0.67
0.96
0.39
1.134
1.886
3.942
2.324
0.916
0.918
0
2.028
1.504
1.206
3.928
0.942
3.552
2.802
0.51
0.682
0.428
1.196
2.228
3.896
0.944
3.8
1.392
1.018
0.48
1.634
3.65
1.218
0.834
1.254
1.184
3.524
2.85
2.002
1.242
1.502
1.382
0.306
3.518
0.366
1.272
1.174
3.16
1.698
1.26
1.372
1.512
3.462
0.364
0.884
2.012
0.936
3.792
0.91
1.046
0.95
0.66
0.774
1.048
1.248
0.994
0.946
1.542
1.618
0.53
1.746
0.776
0.572
3.538
1.208
3.55
3.496
3.944
0.658
3.598
3.876
0.7
1.124
1.146
1.808
0.318
3.764
1.232
3.444
1.476
1.822
2.784
0.204
1.692
1.73
1.246
0.23
1.166
0.96
0.94
1.592
2.896
0.962
0.728
3.53
3.656
2.872
1.62
1.512
1.002
0.734
1.698
0.878
0.864
0.88
3.47
3.614
1.17
3.482
3.57
3.5
3.538
1.652
2.854
1.212
3.478
0.934
2.052
3.546
0.264
3.266
0.84
3.154
1.906
1.604
1.052
1.322
3.25
1.684
1.818
1.75
3.138
1.668
2.29
1.32
1.172
1.598
1.864
3
1.986
1.922
2.92
2.316
1.806
1.752
2.968
3.522
2.05
1.108
2.436
2.154
2.028
0
1.534
1
1.97
1.104
1.684
1.244
1.572
2.702
2.404
3.142
0.67
1.886
2.624
1.784
1.384
1.098
2.17
3.438
1.668
0.954
2.24
2.722
0.86
1.662
1.162
0.126
3.03
3.224
1.396
2.062
1.652
2.176
1.304
3.114
1.23
1.878
3.032
2.848
3.236
1.6
2.204
2.456
0.018
2.014
1.784
2.904
2.962
1.592
1.932
2.268
1.204
0.874
1.666
2.036
3.252
3.422
2.31
0.918
2.768
2.192
1.678
1.318
1.664
1.658
2.036
1.542
1.662
1.87
2.08
2.96
3.08
3.444
2.336
1.76
3.092
1.574
2.998
3.49
0.756
2.122
0.714
3.37
1.298
2.244
3.116
1.086
2.14
3.412
1.178
2.298
2.72
1.666
1.758
1.178
3.318
3.222
2.234
1.302
3.36
1.682
2.854
2.87
1.676
1.59
3.104
1.612
1.698
1.626
1.654
3.344
1.142
1.294
1.648
2.144
0.028
1.666
1.878
1.284
2.65
1.228
1.8
3.42
0.986
1.778
3.024
2.468
1.948
0.292
2.874
2.306
2.326
0.362
1.736
0.148
2.922
2.692
1.85
3.012
1.918
2.134
2.066
1.118
2.632
3.388
3.538
1.05
2.364
0.934
1.504
1.534
0
0.714
3.412
1.272
2.434
1.574
1.432
2.076
1.632
2.648
1.226
2.976
2.436
2.924
2.084
0.832
1.934
2.226
2.684
1.526
2.224
2.712
1.022
2.402
1.696
1.426
1.87
3.004
2.086
1.752
2.402
1.358
0.338
2.632
2.174
0.364
1.858
2.838
3.014
2.35
1.856
2.346
1.52
0.79
2.886
2.334
2.524
0.554
0.932
1.152
1.624
1.458
1.992
2.2
3.044
2.212
1.382
0.662
2.216
2.012
2.416
0.384
2.45
3.178
3.518
0.876
2.56
2.944
2.05
2.622
2.608
3.31
1.776
2.842
1.986
2.342
2.958
3.326
2.148
1.43
0.826
3.232
0.364
1.594
2.616
1.266
0.906
2.218
1.752
2.342
2.172
2.412
2.56
1.716
3.122
3.014
2.342
1.082
3.2
1.914
1.978
2.312
2.294
2.798
2.63
2.376
2.456
2.394
2.438
3.154
1.718
0.396
2.33
2.25
1.54
2.438
1.576
2.734
1.604
2.158
0.436
2.22
1.23
0.324
2.654
2.374
1.376
0.826
2.518
2.27
1.816
0.38
1.678
0.838
2.712
2.35
1.378
2.788
1.968
1.704
1.462
0.848
2.3
2.99
3.048
1.142
1.9
1.154
1.206
1
0.714
0
2.968
0.6
2.354
1.6
0.914
1.878
1.506
2.398
1.028
2.752
2.026
2.67
1.386
0.2
1.516
2.45
2.488
0.818
1.728
2.24
0.308
2.326
1.644
0.926
2.046
2.632
1.39
1.356
2.322
1.248
0.386
2.376
1.984
1.072
2.046
2.37
2.642
2.266
1.488
1.896
0.984
1.014
2.65
2.114
2.24
0.594
0.944
1.276
0.944
0.744
1.364
1.636
2.668
2.434
1.356
0.562
1.982
1.572
2.34
0.368
2.356
2.646
3.036
0.592
2.416
2.728
1.548
2.292
2.346
2.908
1.522
2.616
2.118
2.248
2.506
2.936
1.728
1.234
0.486
2.83
0.366
1.384
2.37
0.59
1.138
2.426
1.69
1.83
1.934
2.332
2.462
1.666
2.742
2.636
1.806
0.528
2.808
1.306
1.94
2.084
2.266
2.502
2.37
2.286
2.374
2.302
2.342
2.772
1.65
0.346
2.276
1.71
1.016
2.35
1.158
2.282
1.682
1.974
1.12
2.432
0.532
0.848
4.884
1.642
3.504
3.664
4.81
1.854
3.918
3.264
2.002
3.432
1.142
4.71
3.762
1.07
4.87
4.054
3.422
3.698
4.694
5.068
0.29
2.566
4.1
4.122
3.928
1.97
3.412
2.968
0
2.988
1.692
2.232
3.432
4.572
4.332
4.928
2.212
1.074
4.32
0.972
2.844
3.064
3.956
5.406
1.246
2.726
3.908
4.3
2.816
1.708
2.036
2.046
4.998
4.86
2.86
3.894
1.694
4.124
3.24
4.896
1.504
3.71
5
4.404
4.87
1.696
4.028
4.136
1.988
3.98
1.056
4.738
4.738
3.558
3.9
4.238
2.942
2.684
3.284
3.648
4.876
5.39
4.266
2.75
4.606
3.95
1.71
3.266
1.638
0.578
0.238
3.506
1.458
1.11
3.788
4.688
4.86
4.998
4.216
1.102
5.054
1.674
4.55
5.06
1.264
4.05
2.606
4.938
3.24
4.154
4.906
2.972
4.106
5.38
1.988
3.92
4.564
1.7
1.608
2.028
4.926
4.85
3.832
3.234
4.942
3.35
4.782
4.702
1.882
0.878
4.882
1.674
1.68
1.668
1.644
4.946
1.996
3.242
1.794
3.764
1.954
1.66
3.734
0.686
4.612
1.524
3.554
5.388
2.884
3.696
2.19
2.726
0.814
1.296
2.068
2.664
1.28
0.908
2.092
1.41
2.964
1.918
0.902
3.024
1.9
1.238
0.876
0.748
1.88
2.496
3.008
1.67
1.394
1.358
0.942
1.104
1.272
0.6
2.988
0
2.716
2.064
0.468
1.604
1.346
2.04
1.44
2.988
1.558
2.888
0.818
0.44
1.076
2.484
2.76
0.334
1.206
1.714
0.362
2.69
2.066
1.096
2.074
2.166
0.818
0.958
2.684
1.158
0.934
2.012
2.292
1.608
2.082
1.846
2.178
2.628
1.1
1.402
1.088
1.26
2.886
1.8
1.862
0.922
1.058
1.378
0.354
0.326
0.766
1.068
2.198
2.468
1.316
1.118
1.664
1.108
2.706
0.89
2.706
2.568
3.008
0.654
2.732
2.972
1.03
1.872
1.978
2.416
1.24
2.86
2.104
2.606
1.988
2.452
1.852
1.066
0.966
2.34
0.906
1.168
2.014
0.018
1.356
2.45
2.104
1.292
1.618
2.696
2.808
2.088
2.268
2.168
1.252
0.3
2.322
0.722
1.796
1.766
2.664
2.692
2.004
2.644
2.734
2.66
2.694
2.296
2.064
0.874
2.658
1.154
1.13
2.704
0.774
2.324
1.67
2.286
1.698
2.46
0.122
1.31
4.904
0.054
3.486
2.726
4.784
0.18
3.962
2.47
0.7
2.384
0.638
4.634
3.618
0.74
4.28
3.954
3.488
3.202
4.594
5.194
1.96
1.386
4.098
3.34
3.552
1.684
2.434
2.354
1.692
2.716
0
0.87
3.17
4.23
3.858
4.732
1.326
0.714
4.272
0.756
3.056
2.534
3.79
4.656
0.452
2.628
3.904
4.398
2.392
0.032
0.74
1.646
4.286
4.88
3.07
3.656
0.034
3.594
2.432
4.706
0.472
2.612
4.278
4.526
4.892
0.09
3.796
4.112
1.694
3.188
0.676
4.46
4.562
2.818
3.234
3.528
2.88
2.544
3.348
3.714
4.91
4.642
3.682
1.87
4.326
3.824
0.022
2.484
0.054
1.92
1.914
2.942
0.238
0.672
3.736
4.586
4.674
5.114
3.87
0.622
4.388
0.11
4.672
5.158
1.184
3.59
1.87
5.04
2.446
3.738
4.704
2.698
3.314
4.646
0.686
3.972
4.278
0.024
0.134
0.72
4.978
4.88
3.912
2.83
5.028
3.358
4.28
4.43
0.206
0.816
4.698
0.074
0.022
0.058
0.052
5.006
0.722
2.468
0.126
3.82
1.656
0.034
3.46
1.372
3.974
0.466
2.378
4.648
2.594
2.758
4.238
0.91
2.874
1.866
4.106
0.732
3.344
1.648
0.232
1.516
1.43
3.942
2.946
1.528
3.452
3.28
2.91
2.432
3.896
4.556
2.448
0.524
3.456
2.492
2.802
1.244
1.574
1.6
2.232
2.064
0.87
0
2.484
3.468
3.068
3.998
0.636
1.496
3.604
1.48
2.586
1.794
3.1
3.8
1.194
2.066
3.27
3.78
1.71
0.838
0.196
1.15
3.438
4.214
2.596
2.948
0.84
2.796
1.606
3.974
0.742
1.74
3.426
3.91
4.226
0.79
3.084
3.46
1.246
2.342
1.422
3.71
3.84
1.994
2.414
2.692
2.3
1.972
2.78
3.122
4.248
3.786
2.868
1.064
3.578
3.15
0.85
1.664
0.894
2.246
2.41
2.162
1.028
1.458
3.094
3.886
3.944
4.476
3.118
1.37
3.546
0.788
4.052
4.51
1.192
2.812
1.122
4.4
1.624
2.968
3.968
2.048
2.466
3.79
0.244
3.356
3.53
0.848
1
0.204
4.32
4.218
3.312
2.112
4.38
2.764
3.472
3.68
0.72
1.424
3.968
0.818
0.892
0.836
0.88
4.35
0.236
1.65
0.76
3.216
1.22
0.88
2.75
1.68
3.142
0.724
1.51
3.792
1.948
1.896
1.754
3.182
0.518
1.358
1.624
3.11
0.912
1.09
2.53
1.58
3.432
1.466
0.466
3.492
1.506
0.798
0.656
0.488
1.424
2.08
3.438
2.05
0.988
1.184
0.51
1.572
1.432
0.914
3.432
0.468
3.17
2.484
0
1.142
0.936
1.574
1.872
3.458
1.122
3.356
0.928
0.712
0.622
2.126
3.226
0.71
0.818
1.328
0.782
3.144
2.502
1.564
1.724
1.73
0.92
0.49
3.138
0.804
1.126
1.546
2.754
1.716
1.74
1.458
1.742
3.082
0.632
0.984
1.558
1.136
3.354
1.332
1.396
0.94
0.872
1.126
0.54
0.748
0.62
0.766
1.766
2.11
0.976
1.474
1.196
0.666
3.16
1.066
3.162
2.99
3.44
0.59
3.194
3.44
0.638
1.416
1.512
1.998
0.784
3.328
1.732
3.06
1.592
2.03
2.318
0.674
1.362
1.922
1.098
0.74
1.546
0.486
1.194
2.088
2.542
0.926
1.15
3.15
3.266
2.524
1.838
1.734
0.914
0.386
1.9
0.518
1.374
1.298
3.11
3.16
1.536
3.098
3.188
3.116
3.152
1.868
2.502
1.062
3.108
0.82
1.598
3.16
0.306
2.778
1.318
2.748
1.868
2.1
0.588
1.36
1.066
4.248
1.178
1.852
0.912
4.148
1.022
1.854
3.556
2.206
4.544
0.732
0.86
4.61
0.678
0.702
1.328
1.036
0.664
1.444
4.568
2.978
0.872
1.274
0.682
2.702
2.076
1.878
4.572
1.604
4.23
3.468
1.142
0
0.454
0.576
2.906
4.576
0.73
4.48
1.88
1.696
0.678
1.304
4.332
1.844
0.942
1.084
1.864
4.202
3.522
2.68
1.018
1.052
1.866
0.686
4.198
0.718
1.898
0.566
3.842
2.196
1.05
1.154
1.06
4.14
0.562
0.816
2.686
1.362
4.472
0.26
0.494
1.534
1.148
1.048
1.638
1.89
1.422
1.19
1.098
1.292
0.738
2.406
0.166
0.732
4.216
1.834
4.23
4.114
4.572
1.306
4.278
4.556
0.936
0.654
0.548
1.378
0.366
4.444
0.928
4.124
1.194
1.368
3.454
0.66
2.366
1.308
1.874
0.5
0.546
1.622
1.302
1.254
3.57
1.036
0.14
4.208
4.336
3.544
1.17
1.072
1.124
1.414
1.264
1.318
0.44
0.242
4.146
4.29
0.568
4.16
4.25
4.178
4.216
1.204
3.53
1.842
4.154
1.112
2.726
4.224
0.838
3.92
0.768
3.834
2.436
1.27
1.718
1.834
1.494
3.878
1.172
1.4
1.34
3.766
1.2
1.432
3.172
1.76
4.21
1.156
0.852
4.282
0.574
0.874
1.342
0.662
1.088
1.876
4.354
2.566
1.108
0.824
0.428
2.404
1.632
1.506
4.332
1.346
3.858
3.068
0.936
0.454
0
1.03
2.532
4.246
1.044
4.158
1.81
1.342
0.744
1.214
3.99
1.638
1.096
1.398
1.546
3.828
3.136
2.366
0.834
1.48
1.8
0.634
3.824
0.276
1.476
1.02
3.488
1.74
0.856
1.492
1.488
3.768
0.592
1.06
2.388
0.908
4.144
0.714
0.938
1.1
0.7
0.604
1.474
1.662
1.394
1.278
1.524
1.198
0.29
2.006
0.612
0.832
3.842
1.414
3.86
3.912
4.354
0.916
3.922
4.224
1.014
1.078
1
1.804
0.31
4.112
0.812
3.752
1.562
1.802
3.162
0.284
1.99
1.732
1.454
0.204
1
1.362
0.852
1.17
3.186
1.216
0.572
3.836
3.968
3.158
1.6
1.498
1.282
1.104
1.69
1.28
0.452
0.696
3.76
3.978
1.022
3.79
3.878
3.806
3.848
1.634
3.146
1.424
3.774
1.236
2.428
3.854
0.68
3.662
0.458
3.48
1.984
1.184
1.448
1.382
0.588
4.746
1.428
2.428
0.462
4.66
1.082
2.41
4.072
2.78
5.004
0.36
1.174
5.064
1.096
0.876
1.534
1.578
0.318
0.94
4.894
3.52
0.89
1.846
1.196
3.142
2.648
2.398
4.928
2.04
4.732
3.998
1.574
0.576
1.03
0
3.414
5.03
0.664
4.926
2.122
2.208
0.98
1.592
4.8
2.228
1.056
0.9
2.342
4.704
4.04
3.136
1.426
0.586
2.108
1.082
4.698
1.294
2.454
0.034
4.324
2.772
1.46
0.904
0.588
4.642
0.942
0.84
3.128
1.938
4.926
0.318
0.192
2.1
1.722
1.616
1.994
2.288
1.66
1.332
0.626
1.584
1.312
2.942
0.43
0.978
4.718
2.39
4.726
4.436
4.904
1.848
4.764
5.012
1.146
0.318
0.07
0.888
0.886
4.902
1.296
4.622
0.87
0.858
3.88
1.22
2.882
0.832
2.43
1.056
0.03
2.06
1.876
1.542
4.084
1.088
0.478
4.71
4.83
4.062
0.686
0.612
1.188
1.902
0.782
1.582
0.872
0.336
4.658
4.728
0.052
4.66
4.75
4.678
4.714
0.714
4.044
2.396
4.662
1.224
3.168
4.722
1.274
4.304
1.284
4.318
3.014
1.558
2.162
2.41
3.624
1.346
2.244
1.504
3.496
1.246
2.716
1.174
0.658
1.228
1.722
3.338
2.332
1.806
2.968
2.666
2.276
1.876
3.294
3.936
2.368
0.452
2.834
2.062
2.228
0.67
1.226
1.028
2.212
1.44
1.326
0.636
1.872
2.906
2.532
3.414
0
1.77
2.99
1.708
1.956
1.21
2.492
3.388
1.49
1.43
2.644
3.152
1.092
1.296
0.63
0.558
3.002
3.6
1.968
2.35
1.292
2.27
1.14
3.39
0.976
1.502
2.996
3.282
3.612
1.236
2.486
2.84
0.668
1.91
1.676
3.138
3.25
1.516
1.924
2.232
1.666
1.338
2.146
2.488
3.632
3.372
2.364
0.582
3.004
2.536
1.312
1.184
1.328
2.06
2.342
1.616
1.396
1.742
2.47
3.284
3.36
3.854
2.548
1.634
3.094
1.22
3.426
3.89
0.972
2.264
0.544
3.778
1.15
2.412
3.386
1.422
2.04
3.372
0.67
2.726
2.956
1.304
1.436
0.652
3.704
3.602
2.68
1.514
3.76
2.13
2.958
3.108
1.244
1.572
3.384
1.258
1.346
1.274
1.316
3.732
0.63
1.166
1.248
2.584
0.654
1.322
2.152
1.556
2.668
0.966
1.344
3.376
1.32
1.536
5.12
0.662
3.684
3.262
5.016
0.894
4.148
2.944
1.28
2.95
0.076
4.882
3.87
0.036
4.718
4.198
3.652
3.584
4.852
5.372
1.362
1.966
4.306
3.832
3.896
1.886
2.976
2.752
1.074
2.988
0.714
1.496
3.458
4.576
4.246
5.03
1.77
0
4.502
0.138
3.144
2.904
4.056
5.158
0.3
2.824
4.108
4.572
2.712
0.74
1.322
1.896
4.77
5.094
3.16
3.948
0.73
3.996
2.908
5
0.802
3.2
4.764
4.692
5.106
0.756
4.09
4.33
1.902
3.68
0.104
4.784
4.848
3.282
3.68
3.998
3.074
2.754
3.508
3.886
5.12
5.142
4.108
2.352
4.65
4.076
0.736
2.952
0.666
1.452
1.31
3.342
0.488
0.042
3.956
4.844
4.966
5.294
4.21
0.136
4.856
0.746
4.842
5.344
1.176
3.966
2.29
5.224
2.918
4.102
5.004
2.97
3.81
5.142
1.264
4.154
4.602
0.73
0.598
1.304
5.182
5.09
4.082
3.162
5.218
3.542
4.686
4.752
0.92
0.356
4.99
0.728
0.696
0.716
0.676
5.206
1.29
2.934
0.836
3.998
1.86
0.688
3.76
1.022
4.426
0.818
2.988
5.146
2.868
3.294
0.634
4.28
0.824
2.276
0.514
4.22
0.42
2.136
3.646
2.582
4.484
0.39
0.658
4.536
1.41
0.324
0.9
1.32
0.38
0.964
4.27
3.168
0.228
1.818
0.944
2.624
2.436
2.026
4.32
1.558
4.272
3.604
1.122
0.73
1.044
0.664
2.99
4.502
0
4.39
1.486
1.826
0.514
2.026
4.292
1.678
0.412
0.358
1.898
4.246
3.618
2.638
1.748
0.61
1.47
0.688
4.24
1.216
2.178
0.63
3.84
2.642
1.778
0.448
0.622
4.184
0.582
0.184
2.61
1.862
4.398
0.654
0.484
1.886
1.596
1.626
1.43
1.75
1.036
0.682
0.644
2.014
1.318
2.588
0.602
0.456
4.262
2.114
4.26
3.81
4.282
1.566
4.278
4.49
0.548
0.374
0.596
0.884
0.752
4.38
1.656
4.162
0.534
0.91
3.334
1.076
2.484
0.806
2.15
0.94
0.654
1.576
1.844
1.976
3.658
0.424
0.6
4.252
4.36
3.64
0.716
0.612
0.524
1.5
0.78
0.976
1.17
0.626
4.222
4.184
0.614
4.2
4.288
4.216
4.25
0.746
3.618
2.114
4.214
0.568
2.652
4.26
0.878
3.718
1.462
3.836
2.848
1.992
1.678
2.266
5.006
0.704
3.57
3.206
4.904
0.932
4.032
2.876
1.258
2.906
0.18
4.772
3.764
0.16
4.638
4.09
3.534
3.496
4.744
5.252
1.254
1.93
4.192
3.764
3.8
1.784
2.924
2.67
0.972
2.888
0.756
1.48
3.356
4.48
4.158
4.926
1.708
0.138
4.39
0
3.02
2.818
3.95
5.09
0.308
2.714
3.994
4.454
2.618
0.778
1.298
1.8
4.698
4.98
3.036
3.846
0.766
3.912
2.842
4.896
0.76
3.16
4.694
4.574
4.992
0.784
3.986
4.216
1.798
3.614
0.084
4.686
4.744
3.21
3.604
3.926
2.962
2.644
3.39
3.768
5.004
5.074
4.026
2.29
4.55
3.968
0.776
2.884
0.704
1.322
1.204
3.258
0.52
0.154
3.844
4.736
4.862
5.176
4.114
0.136
4.782
0.768
4.724
5.228
1.058
3.876
2.216
5.106
2.85
4.01
4.9
2.868
3.742
5.072
1.242
4.038
4.502
0.768
0.654
1.284
5.066
4.976
3.966
3.068
5.102
3.426
4.6
4.652
0.96
0.222
4.886
0.758
0.74
0.748
0.712
5.09
1.264
2.864
0.872
3.882
1.758
0.726
3.66
0.884
4.348
0.776
2.956
5.078
2.768
3.238
2.04
3.052
0.708
2.112
1.966
3.05
1.076
1.722
2.546
2.218
3.138
1.874
1.02
3.174
2.382
1.252
0.588
1.404
1.864
2.246
2.784
2.3
1.26
2.09
1.392
1.384
2.084
1.386
2.844
0.818
3.056
2.586
0.928
1.88
1.81
2.122
1.956
3.144
1.486
3.02
0
1.252
1.206
3.024
2.976
0.582
1.074
1.46
1.09
3.036
2.532
1.45
2.632
2.016
0.016
1.212
3.026
1.724
1.744
2.09
2.592
2.426
2.65
1.572
2.028
2.974
1.32
1.3
1.376
2.02
3.042
1.984
1.93
1.726
1.778
2.052
0.47
0.67
0.464
0.806
2.034
3.008
1.896
1.82
1.866
1.17
3.052
1.704
3.032
2.326
2.798
1.418
3.008
3.138
0.98
1.858
2.052
2.172
1.58
3.032
2.622
2.948
1.72
2.23
1.972
1.582
1.622
2.108
1.718
1.608
2.104
0.822
2.096
2.982
2.554
1.078
1.83
3.04
3.12
2.55
2.086
2.006
0.988
1.074
2.108
0.562
2.212
1.948
3.058
2.804
2.074
2.984
3.07
2.998
3.024
2.106
2.516
1.688
3.028
0.922
1.41
3.036
1.132
2.272
2.228
2.592
2.504
2.994
0.856
2.124
2.454
2.552
1.184
0.882
2.318
2.456
1.618
0.47
1.864
0.97
2.868
2.152
1.178
2.94
1.83
1.502
1.278
0.678
2.102
2.788
3.126
1.342
1.7
1.086
1.018
1.098
0.832
0.2
3.064
0.44
2.534
1.794
0.712
1.696
1.342
2.208
1.21
2.904
1.826
2.818
1.252
0
1.316
2.342
2.648
0.71
1.53
2.04
0.266
2.506
1.832
1.04
1.934
2.432
1.254
1.156
2.5
1.094
0.494
2.184
2.15
1.174
1.936
2.17
2.442
2.444
1.29
1.696
1.08
0.96
2.804
1.928
2.046
0.56
0.838
1.176
0.792
0.654
1.186
1.442
2.468
2.326
1.216
0.762
1.794
1.372
2.52
0.452
2.532
2.712
3.118
0.446
2.586
2.882
1.348
2.094
2.152
2.706
1.336
2.772
1.996
2.426
2.304
2.736
1.844
1.064
0.674
2.63
0.468
1.206
2.178
0.434
1.076
2.316
1.878
1.632
1.746
2.512
2.64
1.854
2.542
2.436
1.61
0.326
2.606
1.122
1.782
1.898
2.452
2.644
2.178
2.464
2.552
2.482
2.52
2.572
1.838
0.436
2.46
1.514
1.116
2.528
0.958
2.38
1.554
2.142
1.26
2.324
0.402
0.898
1.138
3.802
0.5
1.79
1.004
3.73
0.472
1.626
3.152
2.08
4.034
0.846
0.196
4.09
1.258
0.2
0.65
0.824
0.804
1.478
3.934
2.656
0.44
1.396
0.48
2.17
1.934
1.516
3.956
1.076
3.79
3.1
0.622
0.678
0.744
0.98
2.492
4.056
0.514
3.95
1.206
1.316
0
1.912
3.834
1.248
0.362
0.784
1.404
3.762
3.122
2.17
1.562
1.116
1.192
0.184
3.756
0.816
1.668
0.95
3.368
2.156
1.588
0.908
1.126
3.7
0.152
0.414
2.156
1.416
3.952
0.788
0.794
1.39
1.138
1.238
1.016
1.31
0.744
0.542
1.152
1.898
0.958
2.076
0.664
0.094
3.778
1.604
3.782
3.476
3.942
1.06
3.808
4.042
0.276
0.796
0.914
1.398
0.442
3.93
1.512
3.68
1.024
1.424
2.902
0.656
1.978
1.32
1.64
0.568
0.956
1.096
1.418
1.866
3.162
0.488
0.626
3.77
3.884
3.144
1.226
1.12
0.544
0.99
1.294
0.644
1.054
0.752
3.732
3.75
0.938
3.718
3.808
3.734
3.77
1.258
3.122
1.604
3.728
0.494
2.196
3.78
0.364
3.326
1.2
3.364
2.352
1.88
1.2
1.784
2.18
4.688
2.378
1.934
2.052
4.532
2.318
2.216
3.956
2.294
5.11
1.916
2.052
5.194
0.654
1.99
2.544
1.738
1.852
2.516
5.462
3.276
2.176
1.326
1.634
3.438
2.226
2.45
5.406
2.484
4.656
3.8
2.126
1.304
1.214
1.592
3.388
5.158
2.026
5.09
3.024
2.342
1.912
0
4.876
2.8
2.23
2.37
2.594
4.624
3.916
3.372
0.412
2.178
3.014
1.838
4.624
1.332
2.25
1.61
4.364
2.124
0.406
2.422
2.182
4.57
1.766
2.12
3.422
1.478
5.062
1.4
1.656
1.882
1.508
1.174
2.666
2.808
2.606
2.454
2.22
0.016
1.168
2.808
1.424
1.99
4.638
2.206
4.67
5.036
5.456
1.902
4.768
5.13
2.188
1.846
1.62
2.472
1.478
5.022
0.404
4.56
2.43
2.434
4.176
1.452
2.876
2.42
2.24
1.418
1.576
2.496
1.35
0.052
3.972
2.332
1.428
4.634
4.78
3.938
2.276
2.204
2.416
2.202
2.37
2.492
0.87
1.418
4.52
4.938
1.624
4.596
4.678
4.614
4.658
2.302
3.936
2.226
4.554
2.392
3.456
4.66
1.892
4.722
0.816
4.35
2.39
0.036
2.566
1.904
4.916
0.4
3.482
2.972
4.806
0.626
3.952
2.664
0.98
2.656
0.238
4.668
3.652
0.334
4.45
3.984
3.46
3.328
4.634
5.182
1.52
1.668
4.104
3.552
3.65
1.668
2.684
2.488
1.246
2.76
0.452
1.194
3.226
4.332
3.99
4.8
1.49
0.3
4.292
0.308
2.976
2.648
3.834
4.876
0
2.618
3.906
4.38
2.468
0.472
1.022
1.664
4.492
4.892
2.992
3.718
0.46
3.736
2.628
4.772
0.514
2.904
4.486
4.504
4.902
0.476
3.858
4.124
1.682
3.4
0.234
4.548
4.622
3.006
3.41
3.722
2.87
2.542
3.318
3.692
4.918
4.862
3.842
2.068
4.412
3.858
0.472
2.674
0.4
1.524
1.472
3.08
0.216
0.264
3.748
4.626
4.738
5.102
3.966
0.18
4.582
0.46
4.654
5.152
1.01
3.712
2.018
5.032
2.638
3.852
4.774
2.742
3.528
4.862
0.964
3.96
4.364
0.464
0.362
1.004
4.982
4.888
3.892
2.916
5.024
3.342
4.426
4.514
0.654
0.382
4.764
0.45
0.438
0.44
0.408
5.008
0.99
2.656
0.566
3.804
1.642
0.422
3.528
1.016
4.154
0.526
2.69
4.866
2.638
3.004
2.298
2.632
0.864
1.59
2.192
2.596
1.338
1.174
2.056
1.656
2.806
2.058
1.056
2.858
2.202
1.376
0.86
1.072
2.03
2.57
2.728
1.738
1.486
1.69
1.218
0.954
1.526
0.818
2.726
0.334
2.628
2.066
0.71
1.844
1.638
2.228
1.43
2.824
1.678
2.714
0.582
0.71
1.248
2.8
2.618
0
1.288
1.77
0.514
2.604
2.036
0.982
2.392
2.274
0.588
1.168
2.596
1.47
1.19
2.198
2.18
1.88
2.402
1.898
2.284
2.542
1.306
1.506
0.94
1.59
2.722
2.016
2.042
1.24
1.392
1.708
0.252
0.094
0.724
1.086
2.3
2.784
1.634
1.242
1.884
1.256
2.62
1.156
2.612
2.28
2.73
0.988
2.614
2.812
1.13
2.022
2.162
2.49
1.492
2.702
2.414
2.518
2.046
2.536
1.658
1.364
1.048
2.418
1.166
1.446
2.204
0.326
1.688
2.764
2.064
1.346
1.84
2.61
2.708
2.056
2.364
2.27
1.284
0.634
2.408
0.73
2.082
1.98
2.602
2.51
2.186
2.556
2.644
2.57
2.602
2.39
2.026
1.138
2.584
1.192
0.98
2.612
1.008
2.082
1.986
2.178
1.938
2.776
0.31
1.606
1.012
3.91
0.424
2.106
0.912
3.86
0.11
1.896
3.296
2.372
4.092
0.802
0.374
4.14
1.58
0.24
0.488
1.142
0.79
1.292
3.858
2.858
0.198
1.752
0.834
2.24
2.224
1.728
3.908
1.206
3.904
3.27
0.818
0.942
1.096
1.056
2.644
4.108
0.412
3.994
1.074
1.53
0.362
2.23
3.906
1.288
0
0.512
1.562
3.878
3.272
2.26
1.898
0.986
1.058
0.528
3.872
1.178
1.936
1.022
3.464
2.472
1.924
0.644
0.998
3.816
0.51
0.228
2.226
1.762
4.004
0.966
0.866
1.696
1.482
1.598
1.036
1.366
0.624
0.278
1.012
2.216
1.32
2.286
0.87
0.268
3.894
1.872
3.89
3.398
3.87
1.35
3.9
4.096
0.18
0.784
0.986
1.212
0.788
3.986
1.836
3.794
0.782
1.254
2.936
1.016
2.16
1.136
1.906
0.93
1.04
1.224
1.772
2.18
3.308
0.128
0.848
3.884
3.988
3.292
1.078
0.982
0.188
1.204
1.124
0.57
1.36
0.932
3.864
3.786
1.006
3.83
3.92
3.846
3.88
1.104
3.266
1.87
3.852
0.176
2.266
3.89
0.66
3.308
1.55
3.46
2.654
2.196
1.324
2.102
0.592
4.402
0.912
2.574
0.554
4.36
0.436
2.394
3.802
2.86
4.56
0.548
0.87
4.604
1.762
0.586
0.92
1.606
0.584
0.8
4.224
3.37
0.348
2.154
1.254
2.722
2.712
2.24
4.3
1.714
4.398
3.78
1.328
1.084
1.398
0.9
3.152
4.572
0.358
4.454
1.46
2.04
0.784
2.37
4.38
1.77
0.512
0
2.072
4.372
3.776
2.752
2.102
0.568
1.444
0.968
4.366
1.554
2.434
0.87
3.95
2.94
2.134
0.132
0.578
4.31
0.892
0.37
2.71
2.186
4.468
0.976
0.754
2.172
1.914
1.97
1.518
1.854
1.064
0.688
0.58
2.358
1.666
2.798
0.946
0.7
4.388
2.37
4.382
3.766
4.242
1.836
4.384
4.562
0.692
0.584
0.84
0.722
1.098
4.454
2.008
4.286
0.276
0.774
3.396
1.406
2.672
0.652
2.406
1.28
0.9
1.732
2.176
2.318
3.812
0.426
0.95
4.378
4.478
3.798
0.626
0.554
0.49
1.714
0.65
1.042
1.522
0.954
4.364
4.242
0.852
4.324
4.412
4.34
4.372
0.646
3.772
2.368
4.35
0.578
2.75
4.382
1.136
3.73
1.82
3.948
3.134
2.334
1.832
2.568
2.532
2.404
1.174
1.118
2.406
2.328
1.638
0.68
1.748
1.146
2.68
2.248
1.24
2.746
2.06
1.576
1.234
0.89
2.206
2.848
2.87
1.31
1.746
1.352
1.184
0.86
1.022
0.308
2.816
0.362
2.392
1.71
0.782
1.864
1.546
2.342
1.092
2.712
1.898
2.618
1.09
0.266
1.404
2.594
2.468
0.514
1.562
2.072
0
2.364
1.72
0.82
2.182
2.508
1.096
1.266
2.358
1.316
0.69
2.316
1.982
1.38
2.186
2.202
2.52
2.302
1.406
1.75
0.844
1.226
2.608
2.082
2.172
0.824
1.096
1.434
0.668
0.438
1.12
1.428
2.542
2.578
1.45
0.762
1.946
1.444
2.378
0.664
2.384
2.45
2.864
0.69
2.422
2.692
1.384
2.198
2.284
2.766
1.5
2.58
2.238
2.282
2.344
2.802
1.616
1.264
0.604
2.69
0.668
1.392
2.316
0.346
1.342
2.566
1.76
1.65
1.898
2.37
2.488
1.742
2.614
2.51
1.612
0.45
2.67
1.08
1.994
2.048
2.328
2.434
2.308
2.32
2.408
2.336
2.372
2.642
1.72
0.644
2.326
1.516
0.882
2.382
1.07
2.136
1.796
1.976
1.424
2.574
0.258
1.138
4.878
0.08
3.462
2.694
4.758
0.154
3.938
2.44
0.668
2.352
0.664
4.608
3.592
0.768
4.248
3.928
3.464
3.174
4.568
5.17
1.974
1.354
4.072
3.308
3.524
1.662
2.402
2.326
1.708
2.69
0.032
0.838
3.144
4.202
3.828
4.704
1.296
0.74
4.246
0.778
3.036
2.506
3.762
4.624
0.472
2.604
3.878
4.372
2.364
0
0.708
1.622
4.254
4.854
3.05
3.628
0.014
3.562
2.4
4.678
0.456
2.578
4.244
4.5
4.866
0.062
3.768
4.086
1.672
3.156
0.7
4.432
4.534
2.786
3.202
3.498
2.856
2.52
3.324
3.69
4.884
4.61
3.652
1.84
4.298
3.798
0.016
2.452
0.074
1.926
1.928
2.912
0.258
0.698
3.71
4.558
4.646
5.09
3.842
0.644
4.356
0.088
4.648
5.132
1.172
3.56
1.84
5.016
2.414
3.708
4.676
2.672
3.282
4.614
0.654
3.946
4.248
0.01
0.166
0.686
4.952
4.854
3.888
2.802
5.002
3.332
4.25
4.4
0.182
0.83
4.67
0.054
0.054
0.046
0.066
4.98
0.692
2.436
0.096
3.796
1.634
0.052
3.432
1.376
3.942
0.45
2.344
4.616
2.568
2.726
4.252
0.772
2.866
1.988
4.126
0.63
3.34
1.734
0.042
1.652
1.258
3.968
2.96
1.356
3.544
3.296
2.89
2.488
3.924
4.562
2.252
0.654
3.46
2.6
2.85
1.162
1.696
1.644
2.036
2.066
0.74
0.196
2.502
3.522
3.136
4.04
0.63
1.322
3.618
1.298
2.532
1.832
3.122
3.916
1.022
2.036
3.272
3.776
1.72
0.708
0
1.082
3.546
4.23
2.544
2.978
0.708
2.868
1.694
4.016
0.552
1.89
3.536
3.906
4.24
0.654
3.114
3.468
1.166
2.448
1.244
3.76
3.876
2.082
2.5
2.79
2.278
1.944
2.756
3.108
4.262
3.902
2.95
1.136
3.626
3.166
0.722
1.748
0.756
2.056
2.216
2.224
0.87
1.286
3.096
3.914
3.984
4.482
3.166
1.194
3.648
0.646
4.052
4.52
1.018
2.874
1.158
4.406
1.71
3.026
4.012
2.048
2.574
3.904
0.058
3.35
3.578
0.718
0.864
0.022
4.334
4.232
3.302
2.142
4.388
2.748
3.552
3.728
0.624
1.232
4.01
0.68
0.762
0.698
0.742
4.362
0.04
1.732
0.644
3.206
1.136
0.744
2.78
1.488
3.236
0.532
1.668
3.908
1.946
2.02
3.266
1.65
1.842
1.648
3.152
1.616
2.316
1.226
1.098
1.482
1.868
3.008
1.99
1.932
2.87
2.324
1.842
1.708
2.972
3.55
2.138
0.988
2.456
2.078
2.002
0.126
1.426
0.926
2.046
1.096
1.646
1.15
1.564
2.68
2.366
3.136
0.558
1.896
2.638
1.8
1.45
1.04
2.17
3.372
1.664
0.982
2.26
2.752
0.82
1.622
1.082
0
2.968
3.242
1.462
2.054
1.614
2.13
1.206
3.108
1.204
1.766
2.968
2.878
3.252
1.56
2.196
2.472
0.118
1.934
1.794
2.888
2.958
1.512
1.866
2.2
1.234
0.898
1.704
2.068
3.27
3.356
2.256
0.798
2.752
2.198
1.638
1.226
1.63
1.758
2.122
1.486
1.64
1.878
2.096
2.964
3.074
3.47
2.314
1.768
3.034
1.536
3.026
3.514
0.806
2.084
0.6
3.396
1.204
2.212
3.11
1.078
2.06
3.348
1.104
2.326
2.706
1.626
1.728
1.1
3.338
3.24
2.266
1.27
3.384
1.71
2.814
2.854
1.622
1.614
3.1
1.572
1.662
1.588
1.62
3.364
1.066
1.204
1.602
2.174
0.122
1.632
1.866
1.358
2.594
1.2
1.68
3.356
0.974
1.678
2.006
4.316
2.006
1.58
1.864
4.166
1.994
1.828
3.584
1.952
4.724
1.706
1.686
4.806
0.344
1.664
2.176
1.326
1.638
2.366
5.052
2.914
1.87
0.946
1.242
3.03
1.87
2.046
4.998
2.074
4.286
3.438
1.724
1.018
0.834
1.426
3.002
4.77
1.748
4.698
2.632
1.934
1.562
0.412
4.492
2.392
1.898
2.102
2.182
4.254
3.546
2.968
0
2
2.622
1.468
4.254
0.924
1.864
1.436
3.978
1.81
0.034
2.17
2.004
4.198
1.412
1.816
3.014
1.098
4.672
1.176
1.444
1.488
1.102
0.772
2.262
2.398
2.228
2.104
2.044
0.396
0.758
2.426
1.164
1.646
4.268
1.818
4.298
4.624
5.046
1.492
4.39
4.742
1.838
1.63
1.438
2.312
1.12
4.634
0.154
4.188
2.202
2.286
3.772
1.052
2.482
2.252
1.852
1.036
1.404
2.086
0.972
0.382
3.6
2.01
1.154
4.262
4.408
3.568
2.108
2.024
2.086
1.79
2.204
2.112
0.584
1.184
4.156
4.54
1.448
4.224
4.306
4.242
4.284
2.138
3.564
1.836
4.186
2.052
3.05
4.288
1.504
4.314
0.408
3.966
2.078
0.39
2.154
1.552
0.024
4.888
1.41
2.822
0.142
4.83
0.95
2.72
4.256
3.146
5.078
0.324
1.268
5.128
1.662
0.934
1.454
1.89
0.392
0.396
4.79
3.772
0.788
2.3
1.502
3.224
3.004
2.632
4.86
2.166
4.88
4.214
1.73
1.052
1.48
0.586
3.6
5.094
0.61
4.98
2.016
2.432
1.116
2.178
4.892
2.274
0.986
0.568
2.508
4.854
4.23
3.242
2
0
2
1.28
4.848
1.708
2.764
0.57
4.444
3.18
2.034
0.49
0.012
4.792
1.158
0.768
3.212
2.37
4.99
0.834
0.566
2.45
2.12
2.084
2.022
2.35
1.596
1.22
0.044
2.17
1.77
3.192
0.886
1.064
4.87
2.698
4.868
4.332
4.806
2.148
4.882
5.082
1.146
0.402
0.564
0.324
1.244
4.974
1.876
4.77
0.378
0.324
3.922
1.594
3.094
0.256
2.736
1.438
0.604
2.184
2.328
2.128
4.268
0.946
0.918
4.86
4.968
4.25
0.12
0.026
1.03
2.106
0.212
1.554
1.428
0.832
4.832
4.77
0.556
4.808
4.896
4.824
4.856
0.154
4.228
2.702
4.824
1.104
3.252
4.868
1.476
4.28
1.814
4.442
3.402
2.144
2.288
2.808
2.024
3.066
0.694
2.112
1.95
3.064
1.06
1.724
2.56
2.22
3.154
1.858
1.006
3.19
2.37
1.236
0.574
1.398
1.848
2.23
2.8
2.31
1.246
2.086
1.382
1.396
2.086
1.39
2.86
0.818
3.07
2.596
0.92
1.866
1.8
2.108
1.968
3.16
1.47
3.036
0.016
1.254
1.192
3.014
2.992
0.588
1.058
1.444
1.096
3.05
2.544
1.462
2.622
2
0
1.2
3.04
1.716
1.748
2.074
2.606
2.428
2.64
1.556
2.01
2.988
1.306
1.286
1.388
2.016
3.058
1.97
1.916
1.726
1.772
2.046
0.468
0.676
0.45
0.79
2.018
2.998
1.888
1.828
1.852
1.156
3.066
1.706
3.046
2.342
2.814
1.416
3.022
3.152
0.966
1.842
2.038
2.156
1.568
3.048
2.612
2.962
1.704
2.214
1.986
1.572
1.63
2.092
1.722
1.596
2.09
0.822
2.09
2.972
2.566
1.062
1.816
3.054
3.134
2.562
2.07
1.99
0.972
1.072
2.092
0.548
2.2
1.934
3.072
2.82
2.058
2.998
3.084
3.012
3.038
2.09
2.528
1.69
3.042
0.906
1.424
3.052
1.12
2.288
2.22
2.606
2.508
2.984
0.858
2.124
1.302
3.67
0.54
1.606
1.162
3.592
0.638
1.448
3.008
1.898
3.922
0.994
0.218
3.982
1.186
0.382
0.708
0.64
0.948
1.65
3.884
2.496
0.622
1.224
0.306
2.062
1.752
1.356
3.894
0.958
3.656
2.948
0.49
0.686
0.634
1.082
2.35
3.948
0.688
3.846
1.212
1.156
0.184
1.838
3.718
1.168
0.528
0.968
1.266
3.628
2.978
2.054
1.468
1.28
1.2
0
3.624
0.66
1.49
1.056
3.242
1.974
1.49
1.09
1.292
3.566
0.142
0.598
2.046
1.238
3.844
0.848
0.906
1.206
0.958
1.076
0.954
1.22
0.772
0.654
1.318
1.822
0.814
1.914
0.716
0.272
3.644
1.426
3.65
3.43
3.888
0.88
3.682
3.93
0.398
0.938
1.022
1.57
0.368
3.82
1.434
3.546
1.206
1.592
2.804
0.496
1.826
1.492
1.462
0.44
1.056
0.976
1.244
1.792
3.02
0.656
0.67
3.636
3.752
3
1.394
1.286
0.696
0.836
1.464
0.66
1.002
0.814
3.59
3.648
1.046
3.584
3.674
3.602
3.638
1.426
2.978
1.426
3.59
0.632
2.088
3.646
0.198
3.25
1.086
3.238
2.17
1.806
1.08
1.6
4.872
0.072
3.454
2.694
4.752
0.166
3.93
2.438
0.668
2.354
0.654
4.602
3.584
0.758
4.246
3.92
3.456
3.17
4.562
5.162
1.96
1.356
4.066
3.308
3.518
1.652
2.402
2.322
1.694
2.684
0.034
0.84
3.138
4.198
3.824
4.698
1.292
0.73
4.24
0.766
3.026
2.5
3.756
4.624
0.46
2.596
3.872
4.366
2.358
0.014
0.708
1.614
4.254
4.848
3.04
3.624
0
3.56
2.398
4.672
0.444
2.58
4.244
4.492
4.858
0.056
3.762
4.08
1.664
3.156
0.688
4.428
4.528
2.786
3.2
3.496
2.848
2.512
3.316
3.682
4.878
4.61
3.648
1.838
4.292
3.792
0.026
2.45
0.064
1.912
1.914
2.908
0.246
0.688
3.704
4.552
4.64
5.082
3.836
0.634
4.356
0.078
4.64
5.124
1.16
3.556
1.836
5.008
2.412
3.704
4.67
2.666
3.282
4.612
0.652
3.938
4.244
0.014
0.162
0.686
4.946
4.846
3.88
2.796
4.994
3.324
4.246
4.396
0.192
0.816
4.664
0.042
0.054
0.032
0.054
4.972
0.69
2.434
0.106
3.788
1.626
0.044
3.428
1.362
3.94
0.438
2.348
4.616
2.562
2.726
1.724
3.616
1.152
1.136
1.57
3.498
1.288
1.158
2.904
1.488
3.96
1.384
0.866
4.032
0.748
0.988
1.324
0.426
1.318
2.102
4.16
2.292
1.234
0.604
0.366
2.176
1.358
1.248
4.124
1.158
3.594
2.796
0.804
0.718
0.276
1.294
2.27
3.996
1.216
3.912
1.724
1.094
0.816
1.332
3.736
1.47
1.178
1.554
1.316
3.562
2.868
2.13
0.924
1.708
1.716
0.66
3.56
0
1.2
1.28
3.232
1.484
0.938
1.66
1.716
3.504
0.676
1.194
2.16
0.662
3.896
0.978
1.184
0.824
0.43
0.422
1.338
1.482
1.35
1.31
1.75
1.316
0.172
1.734
0.866
0.91
3.578
1.14
3.596
3.724
4.156
0.656
3.662
3.974
1.058
1.308
1.258
2.028
0.468
3.864
0.946
3.488
1.748
2.03
2.932
0.164
1.728
1.954
1.18
0.276
1.262
1.172
0.628
1.296
2.918
1.304
0.822
3.57
3.704
2.89
1.828
1.722
1.354
0.89
1.914
1.234
0.69
0.956
3.492
3.738
1.28
3.526
3.612
3.542
3.584
1.86
2.878
1.15
3.508
1.292
2.198
3.59
0.622
3.448
0.516
3.222
1.72
1.306
1.248
1.118
2.784
2.458
1.634
0.454
2.64
2.322
2.034
0.044
1.732
0.476
2.862
2.462
1.566
2.946
1.85
1.866
1.744
0.882
2.406
3.14
3.344
1.094
2.086
0.924
1.272
1.304
0.338
0.386
3.24
0.934
2.432
1.606
1.126
1.898
1.476
2.454
1.14
2.908
2.178
2.842
1.744
0.494
1.668
2.25
2.628
1.19
1.936
2.434
0.69
2.4
1.694
1.206
1.864
2.764
1.748
1.49
2.398
1.2
0
2.436
2.114
0.69
1.858
2.562
2.774
2.344
1.606
2.074
1.288
0.772
2.812
2.15
2.316
0.388
0.808
1.098
1.286
1.124
1.664
1.888
2.804
2.234
1.264
0.562
2.024
1.74
2.414
0.066
2.44
2.962
3.328
0.616
2.528
2.88
1.756
2.396
2.408
3.06
1.57
2.774
1.958
2.33
2.688
3.08
1.98
1.238
0.64
2.982
0.03
1.4
2.424
0.928
0.9
2.232
1.748
2.048
1.978
2.408
2.55
1.716
2.88
2.772
2.042
0.76
2.954
1.59
1.868
2.124
2.314
2.696
2.432
2.366
2.452
2.384
2.428
2.912
1.71
0.066
2.338
1.946
1.314
2.432
1.304
2.556
1.542
2.102
0.766
2.238
0.892
0.48
0.574
4.72
1.396
2.416
0.442
4.636
1.048
2.392
4.048
2.766
4.976
0.33
1.142
5.036
1.102
0.844
1.502
1.558
0.286
0.932
4.862
3.498
0.858
1.838
1.174
3.114
2.632
2.376
4.896
2.012
4.706
3.974
1.546
0.566
1.02
0.034
3.39
5
0.63
4.896
2.09
2.184
0.95
1.61
4.772
2.198
1.022
0.87
2.316
4.678
4.016
3.108
1.436
0.57
2.074
1.056
4.672
1.28
2.436
0
4.298
2.76
1.47
0.876
0.574
4.616
0.914
0.806
3.1
1.928
4.898
0.308
0.16
2.084
1.708
1.608
1.964
2.258
1.628
1.298
0.612
1.602
1.304
2.92
0.414
0.948
4.694
2.37
4.7
4.402
4.872
1.828
4.736
4.984
1.114
0.286
0.036
0.876
0.866
4.874
1.306
4.596
0.846
0.85
3.85
1.202
2.858
0.818
2.41
1.04
0.034
2.032
1.866
1.558
4.06
1.054
0.46
4.684
4.804
4.038
0.674
0.596
1.154
1.878
0.77
1.55
0.876
0.324
4.634
4.698
0.018
4.634
4.724
4.652
4.688
0.702
4.02
2.378
4.636
1.19
3.14
4.698
1.248
4.272
1.284
4.292
3
1.574
2.134
2.398
4.47
0.462
3.042
2.46
4.354
0.516
3.518
2.15
0.512
2.15
0.75
4.208
3.19
0.838
3.942
3.524
3.036
2.828
4.172
4.75
1.738
1.172
3.66
3.038
3.16
1.23
2.174
1.984
1.504
2.292
0.472
0.742
2.754
3.842
3.488
4.324
0.976
0.802
3.84
0.76
2.592
2.15
3.368
4.364
0.514
2.18
3.464
3.95
1.982
0.456
0.552
1.204
3.978
4.444
2.606
3.242
0.444
3.232
2.114
4.298
0
2.402
3.972
4.076
4.456
0.398
3.384
3.676
1.24
2.886
0.714
4.062
4.15
2.492
2.898
3.21
2.432
2.098
2.894
3.266
4.474
4.348
3.334
1.554
3.928
3.398
0.47
2.16
0.442
1.6
1.698
2.576
0.44
0.77
3.298
4.164
4.264
4.67
3.478
0.668
4.07
0.368
4.226
4.716
0.726
3.214
1.51
4.598
2.126
3.356
4.296
2.272
3.014
4.348
0.498
3.526
3.88
0.456
0.53
0.54
4.54
4.444
3.464
2.43
4.586
2.91
3.922
4.03
0.536
0.68
4.288
0.402
0.482
0.412
0.434
4.566
0.516
2.142
0.476
3.372
1.202
0.448
3.05
1.028
3.644
0.02
2.196
4.352
2.168
2.492
3.198
2.65
2.234
0.366
3.046
2.468
2.58
0.706
1.932
0.284
3.142
2.86
2.1
3.236
1.922
2.356
2.364
1.334
2.796
3.572
3.852
1.236
2.596
0.948
1.698
1.878
0.364
1.072
3.71
1.608
2.612
1.74
1.716
2.196
1.74
2.772
1.502
3.2
2.642
3.16
2.426
1.174
2.156
2.124
2.904
1.88
2.472
2.94
1.38
2.578
1.89
1.766
1.81
3.18
2.428
1.974
2.58
1.484
0.69
2.76
2.402
0
1.792
3.064
3.19
2.532
2.06
2.57
1.864
0.836
3.116
2.454
2.668
0.78
1.06
1.184
1.962
1.814
2.302
2.478
3.222
2.11
1.464
0.976
2.348
2.242
2.592
0.724
2.634
3.506
3.83
1.132
2.76
3.166
2.304
2.786
2.74
3.496
1.936
3.068
1.942
2.526
3.172
3.504
2.454
1.588
1.166
3.42
0.714
1.744
2.742
1.604
0.918
2.122
1.948
2.596
2.306
2.588
2.742
1.908
3.3
3.194
2.606
1.392
3.384
2.216
2.024
2.436
2.452
3.052
2.762
2.558
2.632
2.576
2.622
3.334
1.916
0.74
2.498
2.518
1.884
2.62
1.814
3.044
1.616
2.386
0.27
2.122
1.576
0.374
2.04
4.308
2.028
1.568
1.898
4.156
2.022
1.822
3.576
1.938
4.718
1.738
1.708
4.8
0.376
1.69
2.198
1.336
1.67
2.4
5.056
2.902
1.9
0.938
1.26
3.032
1.858
2.046
5
2.082
4.278
3.426
1.74
1.05
0.856
1.46
2.996
4.764
1.778
4.694
2.65
1.936
1.588
0.406
4.486
2.402
1.924
2.134
2.186
4.244
3.536
2.968
0.034
2.034
2.64
1.49
4.244
0.938
1.858
1.47
3.972
1.792
0
2.202
2.038
4.19
1.436
1.846
3.016
1.09
4.668
1.208
1.478
1.484
1.102
0.77
2.276
2.408
2.248
2.128
2.076
0.39
0.77
2.418
1.196
1.67
4.26
1.812
4.29
4.63
5.05
1.496
4.382
4.736
1.862
1.664
1.472
2.346
1.146
4.628
0.186
4.18
2.234
2.32
3.772
1.07
2.478
2.286
1.846
1.056
1.438
2.096
0.962
0.38
3.592
2.036
1.186
4.254
4.4
3.558
2.142
2.058
2.112
1.798
2.238
2.132
0.616
1.218
4.146
4.538
1.482
4.214
4.298
4.232
4.276
2.172
3.554
1.832
4.178
2.078
3.052
4.28
1.522
4.316
0.422
3.96
2.06
0.388
2.162
1.538
0.512
4.53
1.042
2.696
0.506
4.488
0.566
2.522
3.93
2.986
4.68
0.544
1
4.724
1.828
0.708
1.044
1.73
0.592
0.68
4.324
3.502
0.476
2.262
1.372
2.848
2.838
2.37
4.404
1.846
4.526
3.91
1.458
1.154
1.492
0.904
3.282
4.692
0.448
4.574
1.572
2.17
0.908
2.422
4.504
1.898
0.644
0.132
2.202
4.5
3.906
2.878
2.17
0.49
1.556
1.09
4.492
1.66
2.562
0.876
4.076
3.064
2.202
0
0.498
4.438
1.008
0.494
2.836
2.302
4.59
1.022
0.78
2.296
2.03
2.074
1.646
1.982
1.186
0.812
0.492
2.41
1.766
2.93
1.008
0.826
4.516
2.498
4.508
3.866
4.342
1.962
4.51
4.682
0.824
0.596
0.85
0.602
1.2
4.576
2.07
4.414
0.15
0.658
3.516
1.516
2.804
0.536
2.534
1.386
0.908
1.862
2.288
2.37
3.942
0.556
1.016
4.506
4.604
3.928
0.528
0.472
0.614
1.844
0.538
1.168
1.588
1.002
4.492
4.36
0.858
4.452
4.54
4.468
4.498
0.544
3.902
2.498
4.478
0.704
2.876
4.51
1.264
3.842
1.904
4.076
3.26
2.386
1.962
2.69
0.014
4.9
1.422
2.83
0.148
4.842
0.962
2.732
4.268
3.156
5.09
0.332
1.28
5.138
1.668
0.944
1.464
1.9
0.4
0.388
4.8
3.784
0.8
2.308
1.512
3.236
3.014
2.642
4.87
2.178
4.892
4.226
1.742
1.06
1.488
0.588
3.612
5.106
0.622
4.992
2.028
2.442
1.126
2.182
4.902
2.284
0.998
0.578
2.52
4.866
4.24
3.252
2.004
0.012
2.01
1.292
4.858
1.716
2.774
0.574
4.456
3.19
2.038
0.498
0
4.804
1.17
0.78
3.222
2.378
5.002
0.84
0.572
2.46
2.13
2.092
2.034
2.362
1.608
1.232
0.038
2.174
1.778
3.202
0.894
1.076
4.882
2.71
4.88
4.342
4.816
2.158
4.894
5.094
1.158
0.41
0.568
0.318
1.254
4.984
1.878
4.78
0.386
0.314
3.934
1.602
3.104
0.25
2.748
1.446
0.608
2.196
2.336
2.13
4.28
0.958
0.924
4.872
4.978
4.262
0.112
0.03
1.04
2.118
0.204
1.566
1.434
0.838
4.842
4.782
0.56
4.818
4.908
4.834
4.868
0.144
4.238
2.712
4.836
1.116
3.264
4.878
1.488
4.292
1.822
4.452
3.412
2.146
2.3
2.818
4.816
0.118
3.4
2.642
4.696
0.158
3.874
2.382
0.614
2.302
0.682
4.546
3.53
0.786
4.19
3.866
3.402
3.112
4.506
5.108
1.96
1.304
4.01
3.254
3.462
1.6
2.35
2.266
1.696
2.628
0.09
0.79
3.082
4.14
3.768
4.642
1.236
0.756
4.184
0.784
2.974
2.444
3.7
4.57
0.476
2.542
3.816
4.31
2.302
0.062
0.654
1.56
4.198
4.792
2.988
3.566
0.056
3.504
2.344
4.616
0.398
2.532
4.19
4.438
4.804
0
3.706
4.024
1.61
3.102
0.708
4.37
4.472
2.73
3.146
3.442
2.792
2.458
3.262
3.628
4.822
4.556
3.592
1.782
4.236
3.736
0.078
2.396
0.104
1.898
1.914
2.852
0.268
0.716
3.648
4.496
4.584
5.026
3.78
0.654
4.3
0.03
4.586
5.07
1.118
3.5
1.78
4.952
2.358
3.648
4.614
2.61
3.228
4.56
0.598
3.884
4.188
0.068
0.21
0.634
4.89
4.792
3.826
2.74
4.94
3.27
4.19
4.34
0.186
0.818
4.608
0.028
0.11
0.044
0.09
4.918
0.636
2.38
0.1
3.734
1.572
0.09
3.37
1.342
3.886
0.392
2.3
4.562
2.506
2.674
1.18
3.81
0.626
1.694
1.036
3.73
0.616
1.562
3.144
2
4.064
0.864
0.3
4.124
1.112
0.312
0.786
0.738
0.814
1.536
4.016
2.626
0.56
1.268
0.364
2.204
1.856
1.488
4.028
1.1
3.796
3.084
0.632
0.562
0.592
0.942
2.486
4.09
0.582
3.986
1.32
1.29
0.152
1.766
3.858
1.306
0.51
0.892
1.406
3.768
3.114
2.196
1.412
1.158
1.306
0.142
3.762
0.676
1.606
0.914
3.384
2.06
1.436
1.008
1.17
3.706
0
0.524
2.188
1.296
3.986
0.71
0.766
1.304
1.022
1.098
1.088
1.36
0.866
0.692
1.198
1.752
0.812
2.044
0.578
0.242
3.784
1.54
3.79
3.56
4.022
0.99
3.824
4.072
0.426
0.804
0.88
1.456
0.292
3.96
1.366
3.686
1.112
1.476
2.946
0.52
1.962
1.378
1.578
0.42
0.914
1.118
1.29
1.72
3.158
0.634
0.534
3.774
3.894
3.136
1.274
1.166
0.692
0.972
1.348
0.76
0.912
0.674
3.73
3.79
0.904
3.724
3.814
3.742
3.778
1.306
3.116
1.542
3.73
0.646
2.23
3.786
0.336
3.388
1.048
3.378
2.266
1.734
1.222
1.686
0.794
4.12
0.646
2.204
0.686
4.064
0.242
2.032
3.496
2.492
4.312
0.574
0.518
4.362
1.486
0.216
0.716
1.238
0.564
1.096
4.084
3.034
0.058
1.79
0.884
2.456
2.346
1.896
4.136
1.402
4.112
3.46
0.984
0.816
1.06
0.84
2.84
4.33
0.184
4.216
1.3
1.696
0.414
2.12
4.124
1.506
0.228
0.37
1.75
4.086
3.468
2.472
1.816
0.768
1.286
0.598
4.08
1.194
2.074
0.806
3.676
2.57
1.846
0.494
0.78
4.024
0.524
0
2.442
1.82
4.226
0.79
0.654
1.802
1.544
1.614
1.256
1.582
0.852
0.498
0.798
2.108
1.316
2.458
0.714
0.334
4.102
2.01
4.1
3.626
4.098
1.47
4.114
4.316
0.376
0.558
0.77
1.016
0.752
4.208
1.738
4.002
0.614
1.05
3.158
1.042
2.344
0.938
2.044
0.924
0.828
1.42
1.812
2.07
3.506
0.25
0.702
4.092
4.198
3.49
0.866
0.768
0.348
1.37
0.92
0.796
1.252
0.758
4.066
4.01
0.79
4.04
4.128
4.056
4.088
0.894
3.466
2.008
4.058
0.384
2.484
4.1
0.772
3.536
1.5
3.672
2.766
2.086
1.524
2.196
3.236
1.696
1.804
1.734
3.126
1.676
2.278
1.304
1.178
1.584
1.878
2.986
1.972
1.936
2.904
2.302
1.796
1.734
2.954
3.51
2.066
1.104
2.424
2.138
2.012
0.018
1.52
0.984
1.988
1.088
1.694
1.246
1.558
2.686
2.388
3.128
0.668
1.902
2.61
1.798
1.376
1.08
2.156
3.422
1.682
0.94
2.226
2.71
0.844
1.672
1.166
0.118
3.014
3.212
1.388
2.046
1.664
2.16
1.288
3.1
1.24
1.864
3.016
2.836
3.222
1.61
2.188
2.442
0
1.998
1.798
2.888
2.946
1.576
1.914
2.25
1.192
0.862
1.654
2.024
3.238
3.406
2.292
0.906
2.752
2.176
1.688
1.302
1.676
1.674
2.054
1.524
1.674
1.886
2.066
2.946
3.064
3.43
2.32
1.774
3.074
1.586
2.984
3.476
0.774
2.104
0.7
3.358
1.282
2.228
3.102
1.07
2.122
3.396
1.184
2.286
2.706
1.676
1.768
1.184
3.304
3.208
2.224
1.286
3.348
1.67
2.838
2.854
1.684
1.604
3.09
1.622
1.708
1.636
1.666
3.33
1.148
1.278
1.658
2.132
0.04
1.678
1.862
1.302
2.634
1.24
1.786
3.402
0.97
1.762
2.386
3.218
1.62
0.518
2.232
3.07
1.874
0.738
2.488
0.894
3.632
2.046
1.406
3.716
1.128
1.606
1.778
0.656
1.98
2.764
4.062
1.82
1.852
0.152
0.936
2.014
0.79
1.014
3.98
1.26
3.188
2.342
1.136
1.362
0.908
1.938
1.91
3.68
1.862
3.614
2.02
0.96
1.416
1.478
3.4
1.59
1.762
2.186
1.226
3.156
2.448
1.934
1.098
2.37
2.016
1.238
3.156
0.662
0.772
1.928
2.886
0.836
1.09
2.302
2.378
3.102
1.296
1.82
1.998
0
3.584
1.62
1.842
0.422
0.28
0.362
1.562
1.562
1.756
1.832
2.412
1.462
0.628
1.33
1.518
1.508
3.17
0.732
3.2
3.658
4.05
0.608
3.294
3.652
1.614
1.97
1.91
2.69
1.128
3.544
1.204
3.09
2.396
2.692
2.728
0.788
1.404
2.614
0.764
0.934
1.908
1.266
0.13
1.462
2.502
1.89
1.476
3.166
3.31
2.47
2.49
2.384
1.92
0.964
2.576
1.65
1.2
1.604
3.06
3.464
1.93
3.126
3.21
3.144
3.188
2.522
2.466
0.752
3.09
1.844
2.03
3.19
1.118
3.292
0.816
2.872
1.088
1.466
1.294
0.494
5.016
0.624
3.58
3.17
4.912
0.854
4.046
2.846
1.202
2.862
0.11
4.778
3.766
0.138
4.62
4.094
3.548
3.482
4.748
5.268
1.338
1.882
4.202
3.736
3.792
1.784
2.886
2.65
1.056
2.886
0.676
1.422
3.354
4.472
4.144
4.926
1.676
0.104
4.398
0.084
3.042
2.804
3.952
5.062
0.234
2.722
4.004
4.468
2.608
0.7
1.244
1.794
4.672
4.99
3.058
3.844
0.688
3.896
2.812
4.898
0.714
3.116
4.668
4.59
5.002
0.708
3.986
4.226
1.798
3.584
0
4.682
4.744
3.184
3.582
3.9
2.97
2.65
3.404
3.782
5.016
5.046
4.008
2.256
4.546
3.972
0.698
2.856
0.626
1.398
1.288
3.24
0.442
0.098
3.852
4.74
4.862
5.19
4.106
0.054
4.758
0.694
4.74
5.242
1.074
3.864
2.192
5.122
2.822
3.998
4.9
2.868
3.714
5.044
1.186
4.052
4.498
0.69
0.572
1.228
5.078
4.986
3.98
3.058
5.116
3.438
4.586
4.648
0.88
0.27
4.888
0.68
0.66
0.67
0.634
5.102
1.21
2.836
0.794
3.894
1.756
0.648
3.658
0.942
4.326
0.73
2.906
5.05
2.764
3.202
0.842
4.478
1.278
2.112
0.694
4.384
1.024
2.106
3.792
2.466
4.756
0.53
0.982
4.82
0.834
0.744
1.408
1.28
0.462
1.216
4.72
3.224
0.846
1.528
0.91
2.904
2.334
2.114
4.738
1.8
4.46
3.71
1.332
0.26
0.714
0.318
3.138
4.784
0.654
4.686
1.984
1.928
0.788
1.4
4.548
2.016
0.966
0.976
2.082
4.432
3.76
2.888
1.176
0.834
1.97
0.848
4.428
0.978
2.15
0.308
4.062
2.454
1.208
1.022
0.84
4.37
0.71
0.79
2.888
1.62
4.682
0
0.27
1.79
1.406
1.3
1.796
2.068
1.52
1.236
0.878
1.39
0.996
2.65
0.136
0.816
4.448
2.086
4.458
4.264
4.728
1.552
4.502
4.766
1.008
0.456
0.294
1.154
0.592
4.656
1.06
4.352
1.032
1.138
3.65
0.912
2.6
1.09
2.126
0.75
0.288
1.818
1.558
1.35
3.804
1.034
0.184
4.438
4.562
3.782
0.948
0.856
1.13
1.634
1.042
1.426
0.596
0.036
4.38
4.492
0.312
4.39
4.48
4.408
4.446
0.978
3.764
2.094
4.386
1.142
2.928
4.454
1.026
4.098
0.986
4.056
2.696
1.364
1.918
2.094
0.576
4.576
1.238
2.318
0.424
4.494
0.896
2.272
3.908
2.66
4.824
0.262
0.986
4.882
1.104
0.684
1.342
1.434
0.196
0.952
4.702
3.368
0.706
1.762
1.046
2.962
2.524
2.24
4.738
1.862
4.562
3.84
1.396
0.494
0.938
0.192
3.25
4.848
0.484
4.744
1.93
2.046
0.794
1.656
4.622
2.042
0.866
0.754
2.172
4.534
3.876
2.958
1.444
0.566
1.916
0.906
4.528
1.184
2.316
0.16
4.15
2.668
1.478
0.78
0.572
4.472
0.766
0.654
2.946
1.842
4.744
0.27
0
1.972
1.61
1.538
1.806
2.104
1.47
1.142
0.61
1.646
1.226
2.79
0.328
0.788
4.55
2.25
4.556
4.244
4.712
1.704
4.59
4.832
0.954
0.19
0.122
0.888
0.748
4.722
1.326
4.452
0.774
0.876
3.696
1.094
2.72
0.822
2.29
0.93
0.174
1.88
1.79
1.604
3.92
0.902
0.366
4.54
4.66
3.898
0.682
0.586
1.002
1.736
0.776
1.39
0.866
0.268
4.492
4.544
0.146
4.49
4.58
4.506
4.544
0.714
3.88
2.256
4.494
1.034
2.988
4.552
1.102
4.114
1.25
4.144
2.902
1.62
1.984
2.302
2.47
2.846
1.458
0.418
2.32
2.71
1.8
0.348
2.12
0.696
3.236
2.138
1.322
3.318
1.462
1.59
1.596
0.568
2.078
2.836
3.642
1.48
1.824
0.566
0.95
1.592
0.554
0.594
3.558
0.922
2.818
1.994
0.94
1.534
1.1
2.1
1.516
3.282
1.886
3.21
1.726
0.56
1.39
1.882
3.006
1.24
1.696
2.172
0.824
2.786
2.082
1.512
1.488
2.45
1.726
1.206
2.786
0.824
0.388
2.084
2.492
0.78
1.484
2.296
2.46
2.73
1.304
1.802
1.576
0.422
3.184
1.79
1.972
0
0.42
0.716
1.258
1.196
1.542
1.7
2.492
1.866
0.876
0.948
1.67
1.47
2.802
0.334
2.826
3.24
3.63
0.352
2.91
3.254
1.526
2.068
2.06
2.756
1.224
3.146
1.576
2.718
2.412
2.772
2.308
0.882
0.994
2.68
0.372
1.044
2.07
0.924
0.548
1.862
2.134
1.818
1.624
2.796
2.936
2.104
2.568
2.46
1.826
0.656
2.648
1.45
1.482
1.766
2.702
3.056
2.082
2.754
2.838
2.772
2.814
2.602
2.096
0.352
2.726
1.738
1.608
2.818
1.038
2.872
1.156
2.482
0.964
1.868
0.932
0.42
2.138
3.26
1.344
0.708
1.984
3.128
1.594
0.766
2.536
1.06
3.638
1.8
1.126
3.718
1.046
1.33
1.504
0.386
1.736
2.514
3.964
1.9
1.576
0.314
0.66
1.932
0.932
0.944
3.9
1.058
3.234
2.414
0.872
1.148
0.7
1.722
1.924
3.68
1.596
3.604
1.778
0.838
1.138
1.508
3.41
1.392
1.482
1.914
1.096
3.202
2.5
1.866
1.102
2.12
1.772
0.958
3.2
0.43
0.808
1.708
2.898
1.06
1.102
2.03
2.13
3.146
1.022
1.544
1.914
0.28
3.582
1.406
1.61
0.42
0
0.338
1.334
1.376
1.49
1.552
2.164
1.492
0.458
1.364
1.294
1.23
3.218
0.752
3.242
3.546
3.956
0.414
3.32
3.654
1.334
1.726
1.686
2.438
0.876
3.546
1.176
3.132
2.13
2.444
2.67
0.528
1.392
2.362
0.79
0.684
1.692
1.068
0.32
1.484
2.552
1.61
1.25
3.212
3.35
2.522
2.24
2.134
1.64
0.758
2.326
1.38
1.062
1.386
3.12
3.442
1.708
3.168
3.254
3.186
3.228
2.274
2.514
0.766
3.142
1.562
1.95
3.232
0.838
3.216
0.744
2.888
1.292
1.49
1.114
0.692
2.1
3.556
1.542
0.88
1.944
3.416
1.708
1.06
2.828
1.256
3.952
1.76
1.276
4.034
0.768
1.408
1.712
0.652
1.692
2.48
4.302
2.17
1.654
0.236
0.774
2.268
1.152
1.276
4.238
1.378
3.528
2.692
1.126
1.048
0.604
1.616
2.232
3.998
1.626
3.926
2.052
1.176
1.238
1.174
3.722
1.708
1.598
1.97
1.434
3.498
2.79
2.2
0.772
2.084
2.046
1.076
3.496
0.422
1.098
1.608
3.21
1.184
0.77
2.074
2.092
3.442
1.098
1.614
2.25
0.362
3.9
1.3
1.538
0.716
0.338
0
1.626
1.7
1.72
1.718
2.128
1.158
0.314
1.662
1.21
1.332
3.512
1.05
3.538
3.884
4.294
0.748
3.626
3.97
1.474
1.682
1.594
2.408
0.874
3.862
0.86
3.428
2.154
2.406
3.004
0.582
1.708
2.336
1.086
0.69
1.586
1.388
0.266
1.152
2.844
1.726
1.172
3.506
3.648
2.812
2.204
2.102
1.774
1.08
2.296
1.606
0.842
1.288
3.406
3.768
1.612
3.464
3.55
3.482
3.526
2.238
2.806
1.068
3.434
1.708
2.286
3.53
1.012
3.552
0.454
3.198
1.442
1.158
1.44
0.856
2.048
2.884
0.612
1.644
1.942
2.846
1.086
1.262
2.3
1.762
3.056
1.814
0.822
3.106
2.046
1.132
0.612
0.976
1.786
2.318
2.93
1.952
1.234
1.644
1.048
1.204
1.624
0.944
2.942
0.354
2.88
2.3
0.54
1.638
1.474
1.994
1.666
3.074
1.43
2.962
0.47
0.792
1.016
2.666
2.87
0.252
1.036
1.518
0.668
2.856
2.278
1.234
2.262
2.022
0.468
0.954
2.848
1.338
1.286
1.964
2.432
1.962
2.276
1.646
2.034
2.792
1.088
1.256
1.192
1.562
2.97
1.796
1.806
1.258
1.334
1.626
0
0.336
0.48
0.836
2.05
2.65
1.508
1.428
1.666
1.018
2.87
1.242
2.864
2.476
2.934
0.958
2.866
3.06
0.882
1.78
1.928
2.238
1.296
2.952
2.272
2.768
1.794
2.284
1.904
1.214
1.25
2.166
1.26
1.276
1.97
0.36
1.646
2.628
2.308
1.094
1.622
2.86
2.958
2.298
2.114
2.02
1.034
0.606
2.156
0.478
1.908
1.76
2.85
2.756
1.95
2.806
2.894
2.822
2.852
2.138
2.27
1.228
2.834
0.942
1.232
2.864
0.814
2.31
1.854
2.43
2.05
2.64
0.414
1.656
2.374
2.548
0.944
1.534
2.264
2.51
1.42
1.108
1.966
1.582
2.734
2.13
1.12
2.788
2.22
1.444
0.948
1.072
2.098
2.652
2.694
1.646
1.562
1.668
1.248
0.874
1.458
0.744
2.684
0.326
2.544
1.972
0.748
1.89
1.662
2.288
1.338
2.754
1.75
2.644
0.67
0.654
1.31
2.808
2.542
0.094
1.366
1.854
0.438
2.52
1.944
0.898
2.398
2.35
0.676
1.22
2.512
1.482
1.124
2.258
2.098
1.814
2.408
1.982
2.362
2.458
1.36
1.582
0.862
1.562
2.65
2.068
2.104
1.196
1.376
1.7
0.336
0
0.812
1.172
2.378
2.792
1.64
1.152
1.934
1.324
2.536
1.092
2.528
2.25
2.696
0.966
2.534
2.74
1.206
2.09
2.224
2.572
1.532
2.63
2.428
2.434
2.128
2.616
1.592
1.384
0.956
2.498
1.1
1.476
2.264
0.314
1.664
2.774
1.974
1.428
1.89
2.524
2.624
1.964
2.444
2.348
1.37
0.62
2.488
0.814
2.108
2.034
2.514
2.442
2.248
2.47
2.558
2.486
2.518
2.47
1.936
1.074
2.498
1.276
0.902
2.528
1.052
2.032
1.994
2.096
1.862
2.784
0.268
1.552
1.622
3.35
0.244
1.956
1.532
3.32
0.646
1.632
2.778
2.136
3.496
1.426
0.566
3.54
1.956
0.788
0.144
1.104
1.412
1.864
3.236
2.422
0.818
1.8
0.994
1.666
1.992
1.364
3.284
0.766
3.348
2.78
0.62
1.422
1.394
1.66
2.146
3.508
1.036
3.39
0.464
1.186
0.744
2.606
3.318
0.724
0.624
1.064
1.12
3.324
2.756
1.704
2.228
1.596
0.45
0.772
3.316
1.35
1.664
1.628
2.894
2.302
2.248
1.186
1.608
3.262
0.866
0.852
1.654
1.756
3.404
1.52
1.47
1.542
1.49
1.72
0.48
0.812
0
0.378
1.618
2.592
1.52
1.882
1.402
0.704
3.34
1.61
3.33
2.778
3.248
1.198
3.326
3.498
0.516
1.406
1.592
1.786
1.14
3.39
2.202
3.238
1.336
1.836
2.332
1.194
1.718
1.716
1.634
1.192
1.642
0.78
1.81
2.562
2.786
0.65
1.368
3.328
3.424
2.776
1.678
1.59
0.576
0.912
1.71
0.116
1.774
1.484
3.324
3.18
1.614
3.274
3.362
3.29
3.32
1.7
2.748
1.6
3.306
0.492
1.694
3.332
0.73
2.686
1.832
2.894
2.428
2.576
0.862
1.96
1.246
3.718
0.258
2.118
1.162
3.682
0.272
1.852
3.13
2.346
3.872
1.068
0.444
3.918
1.8
0.494
0.234
1.182
1.062
1.488
3.59
2.738
0.456
1.844
0.946
2.036
2.2
1.636
3.648
1.068
3.714
3.122
0.766
1.19
1.278
1.332
2.488
3.886
0.682
3.768
0.806
1.442
0.542
2.454
3.692
1.086
0.278
0.688
1.428
3.69
3.108
2.068
2.104
1.22
0.79
0.654
3.682
1.31
1.888
1.298
3.266
2.478
2.128
0.812
1.232
3.628
0.692
0.498
2.024
1.832
3.782
1.236
1.142
1.7
1.552
1.718
0.836
1.172
0.378
0
1.242
2.44
1.468
2.18
1.136
0.466
3.706
1.83
3.698
3.13
3.604
1.346
3.698
3.874
0.266
1.056
1.262
1.41
0.982
3.766
2.054
3.604
0.96
1.46
2.71
1.146
2.034
1.34
1.86
1.092
1.316
1.084
1.86
2.406
3.14
0.274
1.108
3.696
3.794
3.128
1.3
1.214
0.198
1.132
1.334
0.36
1.59
1.202
3.686
3.556
1.282
3.642
3.73
3.656
3.688
1.324
3.1
1.824
3.67
0.116
2.064
3.7
0.716
3.06
1.734
3.264
2.634
2.42
1.178
2.118
0.04
4.918
1.436
2.864
0.186
4.862
0.974
2.76
4.29
3.186
5.104
0.368
1.302
5.152
1.706
0.968
1.476
1.93
0.436
0.352
4.804
3.808
0.816
2.344
1.542
3.252
3.044
2.668
4.876
2.198
4.91
4.248
1.766
1.098
1.524
0.626
3.632
5.12
0.644
5.004
2.034
2.468
1.152
2.22
4.918
2.3
1.012
0.58
2.542
4.884
4.262
3.27
2.044
0.044
2.018
1.318
4.878
1.75
2.804
0.612
4.474
3.222
2.076
0.492
0.038
4.822
1.198
0.798
3.238
2.412
5.016
0.878
0.61
2.492
2.164
2.128
2.05
2.378
1.618
1.242
0
2.212
1.814
3.228
0.932
1.098
4.9
2.738
4.898
4.346
4.82
2.188
4.91
5.108
1.174
0.446
0.606
0.28
1.288
4.998
1.918
4.8
0.372
0.282
3.946
1.636
3.128
0.212
2.776
1.48
0.646
2.216
2.372
2.168
4.3
0.968
0.962
4.89
4.996
4.284
0.078
0.032
1.048
2.142
0.166
1.578
1.472
0.876
4.864
4.796
0.598
4.838
4.926
4.854
4.886
0.11
4.26
2.74
4.854
1.126
3.28
4.898
1.514
4.3
1.86
4.47
3.444
2.184
2.32
2.85
2.172
4.674
2.362
1.92
2.044
4.518
2.306
2.2
3.942
2.28
5.096
1.906
2.038
5.18
0.64
1.976
2.53
1.722
1.842
2.508
5.446
3.262
2.164
1.31
1.618
3.422
2.212
2.434
5.39
2.468
4.642
3.786
2.11
1.292
1.198
1.584
3.372
5.142
2.014
5.074
3.008
2.326
1.898
0.016
4.862
2.784
2.216
2.358
2.578
4.61
3.902
3.356
0.396
2.17
2.998
1.822
4.61
1.316
2.234
1.602
4.348
2.11
0.39
2.41
2.174
4.556
1.752
2.108
3.406
1.462
5.046
1.39
1.646
1.866
1.492
1.158
2.65
2.792
2.592
2.44
2.212
0
1.152
2.794
1.414
1.976
4.624
2.192
4.656
5.02
5.44
1.886
4.754
5.114
2.174
1.836
1.612
2.464
1.462
5.008
0.388
4.546
2.42
2.426
4.162
1.436
2.86
2.412
2.226
1.402
1.566
2.48
1.334
0.044
3.958
2.32
1.416
4.62
4.766
3.924
2.268
2.196
2.402
2.186
2.362
2.476
0.858
1.408
4.506
4.922
1.616
4.582
4.664
4.598
4.644
2.296
3.922
2.21
4.54
2.378
3.44
4.646
1.876
4.706
0.8
4.336
2.378
0.028
2.55
1.89
1.786
3.706
1.32
1.134
1.63
3.58
1.428
1.222
2.988
1.502
4.068
1.446
1.026
4.144
0.614
1.118
1.492
0.572
1.378
2.166
4.308
2.356
1.36
0.534
0.53
2.31
1.382
1.356
4.266
1.316
3.682
2.868
0.976
0.738
0.29
1.312
2.364
4.108
1.318
4.026
1.896
1.216
0.958
1.168
3.842
1.634
1.32
1.666
1.45
3.652
2.95
2.256
0.758
1.77
1.888
0.814
3.648
0.172
1.264
1.304
3.334
1.464
0.77
1.766
1.778
3.592
0.812
1.316
2.292
0.628
4.008
0.996
1.226
0.876
0.458
0.314
1.508
1.64
1.52
1.468
1.814
1.152
0
1.814
0.9
1.052
3.666
1.206
3.688
3.876
4.304
0.772
3.76
4.084
1.212
1.368
1.286
2.094
0.568
3.974
0.79
3.578
1.844
2.092
3.062
0.328
1.826
2.022
1.246
0.392
1.282
1.33
0.564
1.134
3.002
1.446
0.86
3.66
3.796
2.972
1.89
1.788
1.502
1.038
1.98
1.404
0.604
0.98
3.574
3.856
1.306
3.616
3.702
3.632
3.674
1.924
2.962
1.22
3.594
1.444
2.33
3.68
0.79
3.586
0.352
3.324
1.714
1.144
1.402
1.114
3.214
1.898
1.922
0.926
3.076
1.766
2.372
0.6
1.174
0.694
2.302
2.908
1.938
2.388
2.408
2.264
1.994
1.37
2.858
3.55
2.878
0.582
2.46
1.482
1.746
0.918
0.662
0.562
2.75
1.118
1.87
1.064
1.474
2.406
2.006
2.942
0.582
2.352
2.588
2.29
1.82
0.762
2.076
2.808
2.068
1.242
2.286
2.798
0.762
1.84
1.136
0.798
2.426
3.192
1.828
1.914
1.838
1.734
0.562
2.92
1.554
0.976
2.418
2.93
3.202
1.782
2.044
2.458
0.906
1.33
2.256
2.65
2.79
0.948
1.364
1.662
1.428
1.152
1.882
2.18
3.228
2.794
1.814
0
2.52
2.134
1.854
0.614
1.878
2.53
2.858
1.1
1.964
2.322
2.106
2.848
2.892
3.468
2.058
2.216
2.522
1.77
3.066
3.498
1.486
1.75
0.226
3.392
0.576
1.906
2.912
1.104
1.46
2.794
1.188
2.386
2.47
1.848
1.988
1.158
3.302
3.196
2.356
1.088
3.368
1.838
2.416
2.622
1.76
2.152
2.916
1.806
1.892
1.824
1.866
3.334
1.15
0.596
1.78
2.26
0.918
1.87
1.716
2.074
2.104
1.542
0.882
2.798
1.022
0.958
0.898
4.342
1.16
2.002
0.746
4.25
0.938
1.98
3.658
2.35
4.622
0.568
0.858
4.684
0.822
0.64
1.296
1.152
0.498
1.278
4.592
3.096
0.772
1.434
0.776
2.768
2.216
1.982
4.606
1.664
4.326
3.578
1.196
0.166
0.612
0.43
3.004
4.65
0.602
4.55
1.866
1.794
0.664
1.424
4.412
1.884
0.87
0.946
1.946
4.298
3.626
2.752
1.164
0.886
1.852
0.716
4.292
0.866
2.024
0.414
3.928
2.348
1.196
1.008
0.894
4.236
0.578
0.714
2.752
1.518
4.546
0.136
0.328
1.67
1.294
1.21
1.666
1.934
1.402
1.136
0.932
1.414
0.9
2.52
0
0.698
4.314
1.96
4.322
4.136
4.598
1.422
4.366
4.632
0.898
0.488
0.392
1.212
0.46
4.52
1.062
4.218
1.038
1.202
3.516
0.79
2.468
1.142
2
0.626
0.4
1.682
1.462
1.374
3.672
0.95
0.048
4.304
4.428
3.648
1.004
0.906
1.044
1.5
1.098
1.306
0.58
0.102
4.248
4.356
0.414
4.256
4.344
4.272
4.31
1.038
3.632
1.968
4.254
1.046
2.794
4.318
0.89
3.966
0.932
3.922
2.586
1.39
1.782
1.984
1.088
3.834
0.462
1.876
0.962
3.77
0.378
1.698
3.194
2.158
4.054
0.81
0.206
4.11
1.336
0.132
0.598
0.908
0.776
1.416
3.92
2.712
0.354
1.49
0.572
2.192
2.012
1.572
3.95
1.108
3.824
3.15
0.666
0.732
0.832
0.978
2.536
4.076
0.456
3.968
1.17
1.372
0.094
1.99
3.858
1.256
0.268
0.7
1.444
3.798
3.166
2.198
1.646
1.064
1.156
0.272
3.792
0.91
1.74
0.948
3.398
2.242
1.67
0.826
1.076
3.736
0.242
0.334
2.176
1.508
3.972
0.816
0.788
1.47
1.23
1.332
1.018
1.324
0.704
0.466
1.098
1.976
1.052
2.134
0.698
0
3.814
1.676
3.814
3.462
3.928
1.136
3.836
4.06
0.204
0.768
0.912
1.336
0.526
3.95
1.59
3.714
0.948
1.364
2.914
0.75
2.028
1.258
1.712
0.662
0.958
1.126
1.512
1.942
3.204
0.394
0.664
3.804
3.916
3.188
1.172
1.068
0.452
1.046
1.234
0.612
1.126
0.78
3.77
3.764
0.934
3.752
3.842
3.768
3.804
1.202
3.164
1.674
3.766
0.406
2.218
3.814
0.438
3.326
1.288
3.394
2.434
1.956
1.23
1.868
4.894
0.074
3.478
2.708
4.774
0.158
3.952
2.454
0.684
2.366
0.66
4.624
3.608
0.762
4.262
3.944
3.48
3.188
4.584
5.186
1.978
1.368
4.088
3.322
3.538
1.678
2.416
2.34
1.71
2.706
0.022
0.85
3.16
4.216
3.842
4.718
1.312
0.736
4.262
0.776
3.052
2.52
3.778
4.638
0.472
2.62
3.894
4.388
2.378
0.016
0.722
1.638
4.268
4.87
3.066
3.644
0.026
3.578
2.414
4.694
0.47
2.592
4.26
4.516
4.882
0.078
3.784
4.102
1.688
3.17
0.698
4.448
4.55
2.802
3.218
3.512
2.87
2.536
3.34
3.706
4.9
4.624
3.666
1.854
4.314
3.814
0
2.468
0.072
1.934
1.93
2.928
0.256
0.694
3.726
4.574
4.662
5.104
3.858
0.642
4.37
0.102
4.664
5.148
1.186
3.574
1.854
5.03
2.43
3.724
4.69
2.688
3.296
4.628
0.668
3.962
4.264
0.014
0.154
0.702
4.968
4.87
3.904
2.816
5.018
3.348
4.264
4.416
0.184
0.832
4.686
0.068
0.042
0.058
0.066
4.996
0.706
2.452
0.104
3.812
1.65
0.05
3.448
1.384
3.958
0.464
2.358
4.63
2.584
2.74
2.72
2.51
1.574
0.458
2.574
2.376
1.972
0.022
1.786
0.526
2.906
2.396
1.502
2.988
1.796
1.802
1.688
0.816
2.34
3.076
3.362
1.154
2.022
0.882
1.208
1.318
0.384
0.368
3.266
0.89
2.484
1.664
1.066
1.834
1.414
2.39
1.184
2.952
2.114
2.884
1.704
0.452
1.604
2.206
2.674
1.156
1.872
2.37
0.664
2.452
1.748
1.226
1.818
2.698
1.706
1.426
2.45
1.14
0.066
2.37
2.16
0.724
1.812
2.498
2.71
2.396
1.54
2.01
1.302
0.732
2.856
2.086
2.25
0.334
0.752
1.05
1.242
1.092
1.61
1.83
2.738
2.192
1.206
0.614
1.96
1.676
2.468
0
2.492
2.976
3.348
0.55
2.576
2.924
1.694
2.33
2.344
2.996
1.504
2.818
1.91
2.382
2.624
3.016
2.006
1.174
0.674
2.918
0.04
1.336
2.36
0.884
0.86
2.188
1.8
1.986
1.912
2.46
2.602
1.77
2.814
2.708
1.98
0.702
2.888
1.534
1.81
2.06
2.368
2.734
2.368
2.418
2.504
2.436
2.48
2.846
1.762
0.024
2.392
1.886
1.33
2.484
1.24
2.58
1.49
2.15
0.818
2.194
0.854
0.482
4.892
0.02
3.472
2.742
4.774
0.228
3.946
2.48
0.714
2.404
0.592
4.624
3.608
0.694
4.286
3.944
3.47
3.204
4.586
5.18
1.906
1.406
4.086
3.352
3.55
1.664
2.45
2.356
1.638
2.706
0.054
0.894
3.162
4.23
3.86
4.726
1.328
0.666
4.26
0.704
3.032
2.532
3.782
4.67
0.4
2.612
3.89
4.382
2.384
0.074
0.756
1.63
4.298
4.868
3.046
3.65
0.064
3.596
2.44
4.7
0.442
2.634
4.29
4.508
4.88
0.104
3.79
4.1
1.676
3.2
0.626
4.458
4.556
2.826
3.242
3.538
2.864
2.528
3.33
3.698
4.898
4.656
3.688
1.878
4.322
3.814
0.072
2.492
0
1.868
1.86
2.944
0.184
0.624
3.724
4.576
4.668
5.1
3.868
0.57
4.398
0.11
4.656
5.144
1.146
3.59
1.87
5.026
2.454
3.738
4.698
2.688
3.326
4.658
0.7
3.956
4.274
0.064
0.11
0.734
4.966
4.868
3.896
2.824
5.014
3.34
4.284
4.426
0.256
0.762
4.692
0.076
0.048
0.058
0.014
4.992
0.734
2.476
0.17
3.804
1.638
0.022
3.454
1.322
3.982
0.44
2.404
4.662
2.584
2.774
4.356
1.876
3.006
3.406
4.288
2.054
3.4
2.978
2.03
3.224
1.502
4.198
3.282
1.46
4.468
3.56
2.91
3.304
4.188
4.524
0.46
2.472
3.586
3.794
3.496
1.658
3.178
2.646
0.578
2.568
1.92
2.246
2.99
4.114
3.912
4.436
2.06
1.452
3.81
1.322
2.326
2.712
3.476
5.036
1.524
2.28
3.398
3.766
2.45
1.926
2.056
1.758
4.624
4.332
2.342
3.43
1.912
3.724
2.962
4.402
1.6
3.506
4.63
3.866
4.342
1.898
3.56
3.626
1.674
3.658
1.398
4.264
4.244
3.24
3.546
3.884
2.476
2.25
2.778
3.13
4.346
5.02
3.876
2.53
4.136
3.462
1.934
2.976
1.868
0
0.474
3.138
1.71
1.476
3.29
4.182
4.366
4.454
3.768
1.43
4.666
1.87
4.01
4.518
1.096
3.634
2.354
4.396
2.956
3.726
4.416
2.554
3.782
5.006
2.02
3.402
4.094
1.92
1.872
2.054
4.392
4.32
3.31
2.838
4.404
2.852
4.36
4.228
2.08
1.15
4.388
1.882
1.914
1.882
1.868
4.41
2.016
2.952
1.996
3.248
1.648
1.886
3.284
0.574
4.228
1.618
3.388
5.014
2.476
3.434
4.83
1.864
3.476
3.762
4.762
2.072
3.874
3.348
2.182
3.548
1.376
4.67
3.746
1.308
4.902
4.028
3.382
3.734
4.66
4.998
0.052
2.718
4.058
4.19
3.944
2.036
3.518
3.036
0.238
3.008
1.914
2.41
3.44
4.572
4.354
4.904
2.342
1.31
4.282
1.204
2.798
3.118
3.942
5.456
1.472
2.73
3.87
4.242
2.864
1.928
2.216
2.122
5.046
4.806
2.814
3.888
1.914
4.156
3.328
4.872
1.698
3.83
5.05
4.342
4.816
1.914
4.022
4.098
2.054
4.05
1.288
4.728
4.712
3.63
3.956
4.294
2.934
2.696
3.248
3.604
4.82
5.44
4.304
2.858
4.598
3.928
1.93
3.348
1.86
0.474
0
3.554
1.682
1.344
3.758
4.654
4.836
4.93
4.222
1.334
5.094
1.89
4.484
4.992
1.374
4.074
2.702
4.872
3.326
4.172
4.884
2.992
4.176
5.428
2.172
3.874
4.556
1.92
1.836
2.21
4.868
4.794
3.784
3.268
4.88
3.322
4.804
4.692
2.1
1.098
4.858
1.892
1.904
1.888
1.864
4.884
2.176
3.326
2.012
3.72
2.022
1.88
3.738
0.786
4.654
1.718
3.686
5.436
2.91
3.792
2.168
2.964
1.106
0.77
2.024
2.852
1.454
0.572
2.258
1.024
3.302
1.846
0.976
3.378
1.384
1.26
1.246
0.272
1.79
2.526
3.562
1.674
1.488
0.702
0.658
1.542
0.876
0.592
3.506
0.654
2.942
2.162
0.59
1.306
0.916
1.848
1.616
3.342
1.566
3.258
1.418
0.446
1.06
1.902
3.08
0.988
1.35
1.836
0.69
2.912
2.224
1.486
1.492
2.148
1.416
0.88
2.908
0.656
0.616
1.828
2.576
1.132
1.496
1.962
2.158
2.852
0.99
1.47
1.524
0.608
3.24
1.552
1.704
0.352
0.414
0.748
0.958
0.966
1.198
1.346
2.188
1.886
0.772
1.1
1.422
1.136
2.928
0.55
2.944
3.138
3.554
0
3.008
3.318
1.178
1.78
1.8
2.446
0.964
3.208
1.55
2.836
2.082
2.466
2.29
0.65
1.074
2.368
0.59
0.806
1.818
0.662
0.7
1.874
2.272
1.47
1.374
2.92
3.052
2.246
2.264
2.156
1.476
0.358
2.34
1.102
1.346
1.524
2.848
3.086
1.824
2.874
2.962
2.892
2.932
2.296
2.232
0.554
2.86
1.386
1.562
2.938
0.7
2.824
1.108
2.566
1.302
1.882
0.702
0.772
4.906
0.184
3.478
2.85
4.792
0.412
3.952
2.564
0.828
2.522
0.416
4.648
3.63
0.518
4.366
3.964
3.466
3.262
4.612
5.184
1.73
1.524
4.096
3.446
3.598
1.662
2.56
2.416
1.458
2.732
0.238
1.028
3.194
4.278
3.922
4.764
1.396
0.488
4.278
0.52
3.008
2.586
3.808
4.768
0.216
2.614
3.9
4.384
2.422
0.258
0.87
1.64
4.39
4.882
3.022
3.682
0.246
3.662
2.528
4.736
0.44
2.76
4.382
4.51
4.894
0.268
3.824
4.114
1.674
3.294
0.442
4.502
4.59
2.91
3.32
3.626
2.866
2.534
3.326
3.698
4.91
4.754
3.76
1.964
4.366
3.836
0.256
2.576
0.184
1.71
1.682
3.008
0
0.448
3.736
4.602
4.704
5.104
3.916
0.388
4.486
0.258
4.658
5.15
1.074
3.648
1.936
5.032
2.54
3.792
4.736
2.712
3.422
4.756
0.812
3.96
4.318
0.248
0.162
0.852
4.976
4.88
3.896
2.868
5.022
3.344
4.352
4.47
0.438
0.584
4.728
0.24
0.224
0.228
0.192
5.002
0.844
2.558
0.352
3.806
1.634
0.206
3.49
1.178
4.064
0.446
2.536
4.76
2.608
2.882
5.108
0.62
3.672
3.23
5.002
0.852
4.138
2.916
1.244
2.918
0.034
4.868
3.856
0.072
4.694
4.184
3.642
3.56
4.838
5.362
1.396
1.932
4.294
3.804
3.876
1.87
2.944
2.728
1.11
2.972
0.672
1.458
3.44
4.556
4.224
5.012
1.742
0.042
4.49
0.154
3.138
2.882
4.042
5.13
0.264
2.812
4.096
4.562
2.692
0.698
1.286
1.878
4.742
5.082
3.152
3.93
0.688
3.974
2.88
4.984
0.77
3.166
4.736
4.682
5.094
0.716
4.072
4.316
1.886
3.652
0.098
4.766
4.832
3.254
3.654
3.97
3.06
2.74
3.498
3.874
5.108
5.114
4.084
2.322
4.632
4.06
0.694
2.924
0.624
1.476
1.344
3.318
0.448
0
3.942
4.83
4.95
5.284
4.19
0.112
4.83
0.704
4.832
5.334
1.168
3.944
2.264
5.214
2.89
4.08
4.986
2.954
3.78
5.114
1.228
4.144
4.584
0.688
0.556
1.268
5.17
5.078
4.072
3.142
5.208
3.53
4.664
4.732
0.878
0.364
4.974
0.688
0.654
0.674
0.636
5.196
1.254
2.906
0.796
3.988
1.844
0.646
3.744
1.036
4.4
0.786
2.954
5.118
2.852
3.262
1.17
3.744
0.284
1.94
1.06
3.69
0.278
1.718
3.122
2.198
3.938
0.932
0.208
3.988
1.534
0.272
0.4
0.98
0.91
1.466
3.748
2.678
0.364
1.614
0.7
2.08
2.05
1.548
3.788
1.03
3.736
3.094
0.638
0.936
1.014
1.146
2.47
3.956
0.548
3.844
0.98
1.348
0.276
2.188
3.748
1.13
0.18
0.692
1.384
3.71
3.096
2.096
1.838
1.146
0.966
0.398
3.704
1.058
1.756
1.114
3.298
2.304
1.862
0.824
1.158
3.648
0.426
0.376
2.066
1.614
3.852
1.008
0.954
1.526
1.334
1.474
0.882
1.206
0.516
0.266
1.174
2.174
1.212
2.106
0.898
0.204
3.726
1.694
3.724
3.29
3.758
1.178
3.736
3.942
0
0.904
1.076
1.384
0.716
3.832
1.788
3.626
0.962
1.424
2.786
0.894
1.982
1.308
1.728
0.83
1.126
1.048
1.632
2.142
3.134
0.292
0.866
3.716
3.822
3.118
1.242
1.144
0.308
1.024
1.294
0.438
1.326
0.974
3.692
3.638
1.1
3.664
3.752
3.678
3.712
1.27
3.094
1.692
3.682
0.234
2.106
3.722
0.498
3.176
1.47
3.296
2.48
2.156
1.15
1.936
0.416
4.596
1.186
2.43
0.262
4.526
0.794
2.352
3.944
2.762
4.822
0.078
0.974
4.878
1.288
0.646
1.272
1.516
0.01
0.796
4.642
3.428
0.602
1.9
1.124
2.96
2.622
2.292
4.688
1.872
4.586
3.886
1.416
0.654
1.078
0.318
3.284
4.844
0.374
4.736
1.858
2.094
0.796
1.846
4.626
2.022
0.784
0.584
2.198
4.558
3.914
2.964
1.63
0.402
1.842
0.938
4.552
1.308
2.396
0.286
4.164
2.786
1.664
0.596
0.41
4.496
0.804
0.558
2.946
1.97
4.74
0.456
0.19
2.068
1.726
1.682
1.78
2.09
1.406
1.056
0.446
1.836
1.368
2.848
0.488
0.768
4.574
2.33
4.576
4.182
4.654
1.78
4.602
4.83
0.904
0
0.258
0.726
0.852
4.718
1.514
4.476
0.584
0.724
3.682
1.2
2.764
0.656
2.37
1.042
0.316
1.89
1.928
1.796
3.956
0.796
0.518
4.564
4.678
3.936
0.522
0.42
0.894
1.774
0.612
1.338
1.05
0.448
4.526
4.532
0.268
4.514
4.602
4.53
4.566
0.554
3.914
2.334
4.522
0.942
2.986
4.574
1.136
4.08
1.42
4.158
3.014
1.81
1.994
2.416
0.568
4.688
1.36
2.394
0.432
4.604
1.014
2.364
4.016
2.742
4.942
0.308
1.106
5
1.102
0.808
1.464
1.53
0.258
0.932
4.824
3.47
0.822
1.82
1.146
3.08
2.608
2.346
4.86
1.978
4.674
3.944
1.512
0.548
1
0.07
3.36
4.966
0.596
4.862
2.052
2.152
0.914
1.62
4.738
2.162
0.986
0.84
2.284
4.646
3.984
3.074
1.438
0.564
2.038
1.022
4.64
1.258
2.408
0.036
4.264
2.74
1.472
0.85
0.568
4.584
0.88
0.77
3.064
1.91
4.862
0.294
0.122
2.06
1.686
1.594
1.928
2.224
1.592
1.262
0.606
1.612
1.286
2.892
0.392
0.912
4.662
2.344
4.668
4.366
4.836
1.8
4.704
4.95
1.076
0.258
0
0.874
0.84
4.84
1.312
4.564
0.826
0.852
3.816
1.178
2.828
0.814
2.384
1.014
0.06
1.998
1.85
1.57
4.028
1.018
0.438
4.652
4.772
4.006
0.67
0.588
1.118
1.846
0.766
1.514
0.874
0.306
4.602
4.664
0.024
4.602
4.692
4.62
4.656
0.7
3.988
2.35
4.606
1.154
3.106
4.664
1.214
4.236
1.276
4.258
2.978
1.586
2.1
2.376
0.312
5.12
1.628
3.134
0.466
5.072
1.154
3.018
4.508
3.452
5.282
0.648
1.532
5.326
1.978
1.204
1.644
2.192
0.718
0.082
4.91
4.048
1.02
2.622
1.808
3.444
3.31
2.908
4.998
2.416
5.114
4.476
1.998
1.378
1.804
0.888
3.854
5.294
0.884
5.176
2.172
2.706
1.398
2.472
5.102
2.49
1.212
0.722
2.766
5.09
4.482
3.47
2.312
0.324
2.156
1.57
5.082
2.028
3.06
0.876
4.67
3.496
2.346
0.602
0.318
5.026
1.456
1.016
3.43
2.69
5.19
1.154
0.888
2.756
2.438
2.408
2.238
2.572
1.786
1.41
0.28
2.464
2.094
3.468
1.212
1.336
5.104
2.996
5.1
4.454
4.93
2.446
5.104
5.284
1.384
0.726
0.874
0
1.562
5.176
2.182
5.004
0.454
0.074
4.118
1.91
3.36
0.078
3.032
1.756
0.91
2.432
2.65
2.42
4.518
1.144
1.242
5.094
5.196
4.502
0.208
0.308
1.212
2.38
0.114
1.762
1.746
1.154
5.076
4.962
0.864
5.04
5.13
5.056
5.088
0.176
4.478
2.996
5.064
1.3
3.47
5.1
1.762
4.444
2.138
4.668
3.714
2.436
2.534
3.122
1.262
3.888
0.904
1.58
1.108
3.792
0.89
1.526
3.2
1.914
4.178
0.924
0.578
4.244
0.824
0.564
1.068
0.692
0.862
1.638
4.218
2.636
0.8
1.07
0.318
2.336
1.776
1.522
4.216
1.24
3.87
3.118
0.784
0.366
0.31
0.886
2.548
4.21
0.752
4.114
1.58
1.336
0.442
1.478
3.966
1.492
0.788
1.098
1.5
3.842
3.166
2.314
1.12
1.244
1.568
0.368
3.836
0.468
1.57
0.866
3.478
1.936
1.146
1.2
1.254
3.78
0.292
0.752
2.32
1.128
4.106
0.592
0.748
1.224
0.876
0.874
1.296
1.532
1.14
0.982
1.288
1.462
0.568
2.058
0.46
0.526
3.858
1.504
3.868
3.768
4.222
0.964
3.916
4.19
0.716
0.852
0.84
1.562
0
4.078
1.076
3.762
1.282
1.568
3.09
0.35
2.008
1.488
1.544
0.194
0.856
1.258
1.096
1.432
3.212
0.906
0.412
3.848
3.974
3.19
1.366
1.258
0.974
1.05
1.45
1.028
0.634
0.562
3.788
3.924
0.862
3.8
3.89
3.818
3.856
1.398
3.172
1.512
3.796
0.934
2.36
3.864
0.484
3.56
0.764
3.47
2.162
1.446
1.354
1.566
4.998
0.57
3.564
3.126
4.892
0.798
4.028
2.808
1.152
2.818
0.106
4.758
3.746
0.172
4.584
4.074
3.532
3.45
4.728
5.254
1.384
1.834
4.186
3.696
3.764
1.76
2.842
2.616
1.102
2.86
0.622
1.37
3.328
4.444
4.112
4.902
1.634
0.136
4.38
0.136
3.032
2.772
3.93
5.022
0.18
2.702
3.986
4.454
2.58
0.644
1.194
1.768
4.634
4.974
3.048
3.82
0.634
3.864
2.774
4.874
0.668
3.068
4.628
4.576
4.984
0.654
3.96
4.208
1.774
3.544
0.054
4.656
4.722
3.146
3.546
3.862
2.952
2.63
3.39
3.766
4.998
5.008
3.974
2.216
4.52
3.95
0.642
2.818
0.57
1.43
1.334
3.208
0.388
0.112
3.832
4.718
4.84
5.176
4.078
0
4.72
0.638
4.724
5.226
1.062
3.834
2.154
5.106
2.782
3.97
4.876
2.842
3.674
5.006
1.136
4.036
4.472
0.636
0.518
1.178
5.062
4.97
3.964
3.03
5.1
3.42
4.554
4.622
0.826
0.288
4.864
0.626
0.606
0.616
0.58
5.086
1.162
2.798
0.74
3.878
1.734
0.592
3.632
0.962
4.29
0.684
2.858
5.01
2.74
3.158
1.88
4.416
1.974
1.7
1.74
4.272
1.928
1.922
3.688
2.074
4.812
1.588
1.65
4.892
0.256
1.598
2.142
1.362
1.522
2.236
5.098
3.022
1.794
1.054
1.232
3.092
1.986
2.118
5.054
2.104
4.388
3.546
1.732
0.928
0.812
1.296
3.094
4.856
1.656
4.782
2.622
1.996
1.512
0.404
4.582
2.414
1.836
2.008
2.238
4.356
3.648
3.034
0.154
1.876
2.612
1.434
4.356
0.946
1.958
1.306
4.07
1.942
0.186
2.07
1.878
4.3
1.366
1.738
3.074
1.204
4.758
1.06
1.326
1.576
1.176
0.86
2.272
2.428
2.202
2.054
1.918
0.388
0.79
2.522
1.062
1.59
4.37
1.91
4.398
4.666
5.094
1.55
4.486
4.83
1.788
1.514
1.312
2.182
1.076
4.72
0
4.288
2.092
2.154
3.84
1.056
2.566
2.126
1.946
1.014
1.274
2.118
1.08
0.36
3.702
1.942
1.058
4.366
4.508
3.67
1.98
1.898
2.022
1.828
2.076
2.088
0.488
1.072
4.262
4.62
1.32
4.324
4.408
4.342
4.386
2.01
3.666
1.928
4.292
1.994
3.112
4.388
1.49
4.372
0.442
4.058
2.212
0.372
2.192
1.67
4.794
0.128
3.376
2.632
4.674
0.184
3.852
2.37
0.604
2.296
0.672
4.524
3.508
0.776
4.178
3.844
3.378
3.096
4.484
5.084
1.936
1.296
3.988
3.242
3.444
1.574
2.342
2.248
1.674
2.606
0.11
0.788
3.06
4.124
3.752
4.622
1.22
0.746
4.162
0.768
2.948
2.426
3.68
4.56
0.46
2.518
3.794
4.286
2.282
0.088
0.646
1.536
4.188
4.77
2.962
3.546
0.078
3.488
2.33
4.596
0.368
2.526
4.18
4.414
4.78
0.03
3.686
4.002
1.586
3.09
0.694
4.352
4.452
2.718
3.132
3.428
2.768
2.434
3.238
3.604
4.8
4.546
3.578
1.77
4.218
3.714
0.102
2.382
0.11
1.87
1.89
2.836
0.258
0.704
3.626
4.476
4.564
5.004
3.762
0.638
4.288
0
4.562
5.046
1.09
3.482
1.762
4.93
2.344
3.63
4.594
2.588
3.216
4.548
0.59
3.86
4.17
0.092
0.22
0.624
4.868
4.77
3.802
2.72
4.916
3.246
4.176
4.32
0.21
0.796
4.59
0.038
0.128
0.054
0.096
4.896
0.624
2.366
0.126
3.71
1.548
0.102
3.35
1.314
3.872
0.362
2.298
4.552
2.484
2.664
0.398
4.678
1.188
2.806
0.432
4.634
0.712
2.646
4.076
3.104
4.83
0.52
1.13
4.874
1.858
0.824
1.192
1.844
0.578
0.53
4.466
3.64
0.606
2.352
1.476
2.998
2.958
2.506
4.55
1.988
4.672
4.052
1.592
1.194
1.562
0.87
3.426
4.842
0.534
4.724
1.72
2.304
1.024
2.43
4.654
2.046
0.782
0.276
2.344
4.648
4.052
3.026
2.202
0.378
1.704
1.206
4.64
1.748
2.688
0.846
4.226
3.172
2.234
0.15
0.386
4.586
1.112
0.614
2.984
2.396
4.74
1.032
0.774
2.412
2.13
2.154
1.794
2.128
1.336
0.96
0.372
2.42
1.844
3.066
1.038
0.948
4.664
2.624
4.656
4.01
4.484
2.082
4.658
4.832
0.962
0.584
0.826
0.454
1.282
4.724
2.092
4.562
0
0.51
3.666
1.61
2.944
0.388
2.66
1.472
0.88
2.006
2.376
2.378
4.086
0.702
1.054
4.654
4.752
4.072
0.396
0.358
0.762
1.978
0.394
1.316
1.616
1.02
4.638
4.51
0.828
4.6
4.688
4.614
4.646
0.408
4.046
2.622
4.624
0.852
3.024
4.658
1.384
3.99
1.956
4.224
3.374
2.394
2.106
2.798
0.306
5.164
1.672
3.144
0.462
5.112
1.2
3.038
4.546
3.468
5.332
0.646
1.564
5.376
1.954
1.234
1.694
2.208
0.714
0.082
4.974
4.078
1.06
2.622
1.822
3.49
3.326
2.936
5.06
2.452
5.158
4.51
2.03
1.368
1.802
0.858
3.89
5.344
0.91
5.228
2.23
2.736
1.424
2.434
5.152
2.536
1.254
0.774
2.802
5.132
4.52
3.514
2.286
0.324
2.214
1.592
5.124
2.03
3.08
0.85
4.716
3.504
2.32
0.658
0.314
5.07
1.476
1.05
3.476
2.692
5.242
1.138
0.876
2.772
2.444
2.406
2.284
2.616
1.836
1.46
0.282
2.426
2.092
3.498
1.202
1.364
5.148
3.016
5.144
4.518
4.992
2.466
5.15
5.334
1.424
0.724
0.852
0.074
1.568
5.226
2.154
5.046
0.51
0
4.168
1.916
3.392
0.122
3.054
1.762
0.882
2.47
2.65
2.382
4.556
1.192
1.234
5.138
5.24
4.54
0.204
0.31
1.262
2.41
0.13
1.808
1.726
1.14
5.116
5.014
0.84
5.084
5.172
5.1
5.132
0.17
4.516
3.018
5.104
1.348
3.516
5.144
1.786
4.5
2.122
4.712
3.726
2.398
2.574
3.132
3.946
1.162
2.512
2.4
3.846
1.242
2.974
2.004
1
2.174
1.168
3.718
2.712
1.208
3.674
3.034
2.476
2.506
3.69
4.196
1.398
1.376
3.134
2.874
2.784
0.756
2.148
1.728
1.264
1.852
1.184
1.192
2.318
3.454
3.162
3.88
0.972
1.176
3.334
1.058
1.972
1.844
2.902
4.176
1.01
1.658
2.936
3.396
1.616
1.172
1.018
0.806
3.772
3.922
1.986
2.804
1.16
2.932
1.98
3.85
0.726
2.454
3.772
3.516
3.934
1.118
2.946
3.158
0.774
2.728
1.074
3.65
3.696
2.308
2.67
3.004
1.904
1.592
2.332
2.71
3.946
4.162
3.062
1.486
3.516
2.914
1.186
2.006
1.146
1.096
1.374
2.29
1.074
1.168
2.786
3.682
3.816
4.118
3.09
1.062
3.84
1.09
3.666
4.168
0
2.878
1.342
4.048
1.98
3
3.854
1.834
2.856
4.152
0.994
2.98
3.468
1.172
1.21
1.022
4.008
3.916
2.908
2.058
4.042
2.368
3.61
3.616
1.26
0.85
3.84
1.118
1.19
1.128
1.14
4.032
0.98
1.984
1.2
2.822
0.734
1.156
2.624
0.588
3.398
0.736
2.314
4.16
1.736
2.432
1.61
3.61
0.992
1.23
1.458
3.502
1.126
1.194
2.908
1.568
3.932
1.274
0.702
4.002
0.836
0.832
1.164
0.386
1.21
1.986
4.076
2.318
1.08
0.748
0.204
2.122
1.43
1.234
4.05
1.066
3.59
2.812
0.674
0.66
0.284
1.22
2.264
3.966
1.076
3.876
1.582
1.064
0.656
1.452
3.712
1.364
1.016
1.406
1.264
3.56
2.874
2.084
1.052
1.594
1.572
0.496
3.556
0.164
1.238
1.202
3.214
1.588
1.07
1.516
1.602
3.5
0.52
1.042
2.104
0.788
3.864
0.912
1.094
0.882
0.528
0.582
1.214
1.384
1.194
1.146
1.636
1.436
0.328
1.75
0.79
0.75
3.574
1.174
3.59
3.634
4.074
0.65
3.648
3.944
0.894
1.2
1.178
1.91
0.35
3.834
1.056
3.482
1.61
1.916
2.878
0
1.72
1.834
1.214
0.164
1.19
1.082
0.772
1.412
2.922
1.144
0.742
3.568
3.698
2.896
1.712
1.606
1.192
0.82
1.798
1.078
0.734
0.886
3.496
3.696
1.2
3.52
3.608
3.538
3.578
1.746
2.882
1.182
3.51
1.128
2.144
3.584
0.464
3.38
0.648
3.206
1.814
1.424
1.166
1.216
3.116
1.89
1.778
1.06
2.984
1.784
2.24
0.668
1.192
0.884
2.246
2.82
1.828
2.326
2.432
2.16
1.836
1.334
2.774
3.44
2.718
0.706
2.342
1.554
1.692
0.714
0.826
0.486
2.606
0.966
1.87
1.122
1.362
2.366
1.99
2.882
0.544
2.29
2.484
2.216
1.622
0.674
1.978
2.876
2.018
1.048
2.16
2.672
0.604
1.84
1.158
0.6
2.482
3.094
1.63
1.826
1.836
1.728
0.64
2.858
1.51
1.166
2.478
2.804
3.104
1.78
1.962
2.344
0.7
1.404
2.192
2.6
2.72
0.994
1.392
1.708
1.25
0.956
1.718
2.034
3.128
2.86
1.826
0.226
2.468
2.028
1.854
0.674
1.87
2.354
2.702
1.074
1.936
2.264
1.982
2.764
2.828
3.36
2.008
2.154
2.566
1.762
2.944
3.392
1.342
1.72
0
3.282
0.642
1.87
2.854
0.95
1.532
2.856
1.204
2.252
2.418
1.846
1.978
1.18
3.2
3.096
2.216
0.99
3.262
1.684
2.416
2.57
1.78
2.062
2.852
1.8
1.888
1.818
1.858
3.23
1.164
0.652
1.79
2.12
0.718
1.864
1.628
1.922
2.136
1.5
1.094
2.862
0.858
1.09
0.248
5.046
1.554
3.058
0.398
4.998
1.08
2.94
4.432
3.376
5.212
0.578
1.454
5.256
1.916
1.126
1.572
2.114
0.646
0.158
4.852
3.97
0.946
2.55
1.73
3.37
3.232
2.83
4.938
2.34
5.04
4.4
1.922
1.308
1.732
0.832
3.778
5.224
0.806
5.106
2.108
2.63
1.32
2.42
5.032
2.418
1.136
0.652
2.69
5.016
4.406
3.396
2.252
0.256
2.092
1.492
5.008
1.954
2.982
0.818
4.598
3.42
2.286
0.536
0.25
4.952
1.378
0.938
3.358
2.614
5.122
1.09
0.822
2.68
2.362
2.336
2.166
2.498
1.716
1.34
0.212
2.412
2.022
3.392
1.142
1.258
5.03
2.918
5.026
4.396
4.872
2.368
5.032
5.214
1.308
0.656
0.814
0.078
1.488
5.106
2.126
4.93
0.388
0.122
4.048
1.834
3.282
0
2.954
1.682
0.852
2.358
2.576
2.37
4.442
1.072
1.172
5.02
5.122
4.428
0.146
0.236
1.142
2.302
0.05
1.69
1.684
1.088
5
4.894
0.806
4.968
5.056
4.982
5.016
0.118
4.402
2.918
4.988
1.228
3.398
5.026
1.684
4.378
2.07
4.596
3.636
2.386
2.46
3.046
2.758
2.472
1.604
0.466
2.612
2.338
2.004
0.026
1.748
0.504
2.872
2.436
1.536
2.954
1.834
1.838
1.716
0.856
2.38
3.112
3.34
1.114
2.058
0.914
1.246
1.298
0.364
0.366
3.24
0.906
2.446
1.624
1.098
1.874
1.454
2.43
1.15
2.918
2.15
2.85
1.718
0.468
1.64
2.24
2.638
1.166
1.906
2.406
0.668
2.414
1.71
1.204
1.852
2.736
1.722
1.462
2.412
1.18
0.03
2.41
2.126
0.714
1.846
2.534
2.748
2.358
1.578
2.044
1.282
0.764
2.822
2.126
2.29
0.372
0.79
1.086
1.26
1.1
1.634
1.86
2.776
2.226
1.246
0.576
2
1.712
2.43
0.04
2.454
2.956
3.326
0.59
2.54
2.89
1.728
2.37
2.384
3.032
1.544
2.782
1.946
2.344
2.66
3.054
1.98
1.214
0.642
2.954
0
1.376
2.4
0.9
0.892
2.224
1.762
2.02
1.952
2.424
2.564
1.732
2.852
2.746
2.012
0.73
2.926
1.562
1.848
2.1
2.33
2.702
2.406
2.382
2.466
2.398
2.442
2.884
1.724
0.036
2.354
1.918
1.308
2.446
1.276
2.554
1.528
2.114
0.794
2.228
0.866
0.492
1.456
3.756
0.972
1.39
1.302
3.652
1.038
1.356
3.06
1.73
4.068
1.116
0.658
4.136
0.776
0.724
1.142
0.538
1.052
1.832
4.17
2.478
0.968
0.88
0.23
2.244
1.594
1.384
4.154
1.168
3.738
2.968
0.74
0.5
0.204
1.056
2.412
4.102
0.94
4.01
1.608
1.206
0.568
1.418
3.852
1.446
0.93
1.28
1.392
3.708
3.026
2.212
1.036
1.438
1.596
0.44
3.704
0.276
1.4
1.04
3.356
1.744
1.056
1.386
1.446
3.648
0.42
0.924
2.228
0.934
3.998
0.75
0.93
1.044
0.684
0.69
1.276
1.476
1.192
1.092
1.48
1.402
0.392
1.906
0.626
0.662
3.724
1.336
3.738
3.726
4.172
0.806
3.792
4.08
0.83
1.042
1.014
1.756
0.194
3.97
1.014
3.63
1.472
1.762
3
0.164
1.87
1.682
1.376
0
1.026
1.184
0.904
1.374
3.072
1.054
0.58
3.716
3.844
3.048
1.558
1.452
1.112
0.942
1.644
1.076
0.634
0.724
3.648
3.826
1.038
3.668
3.756
3.686
3.724
1.592
3.032
1.344
3.66
1.058
2.266
3.732
0.476
3.49
0.646
3.348
1.974
1.388
1.274
1.374
0.608
4.718
1.408
2.398
0.478
4.632
1.07
2.38
4.042
2.75
4.978
0.364
1.15
5.038
1.072
0.856
1.516
1.548
0.318
0.964
4.874
3.49
0.878
1.816
1.166
3.116
2.616
2.37
4.906
2.014
4.704
3.968
1.546
0.546
1
0.03
3.386
5.004
0.654
4.9
2.104
2.178
0.956
1.576
4.774
2.204
1.04
0.9
2.316
4.676
4.012
3.11
1.404
0.604
2.09
1.056
4.67
1.262
2.424
0.034
4.296
2.742
1.438
0.908
0.608
4.614
0.914
0.828
3.102
1.908
4.9
0.288
0.174
2.07
1.692
1.586
1.97
2.264
1.642
1.316
0.646
1.566
1.282
2.912
0.4
0.958
4.69
2.36
4.698
4.416
4.884
1.818
4.736
4.986
1.126
0.316
0.06
0.91
0.856
4.876
1.274
4.594
0.88
0.882
3.854
1.19
2.854
0.852
2.4
1.026
0
2.032
1.846
1.524
4.056
1.076
0.448
4.682
4.802
4.034
0.706
0.63
1.174
1.874
0.802
1.562
0.846
0.306
4.63
4.702
0.052
4.632
4.722
4.65
4.686
0.736
4.014
2.366
4.634
1.208
3.142
4.694
1.246
4.28
1.256
4.29
2.982
1.54
2.136
2.38
2.208
2.708
0.83
1.294
2.086
2.646
1.296
0.904
2.074
1.402
2.944
1.936
0.92
3.006
1.914
1.256
0.89
0.76
1.9
2.514
2.994
1.654
1.412
1.364
0.96
1.086
1.266
0.59
2.972
0.018
2.698
2.048
0.486
1.622
1.362
2.06
1.422
2.97
1.576
2.868
0.822
0.434
1.096
2.496
2.742
0.326
1.224
1.732
0.346
2.672
2.048
1.078
2.086
2.184
0.822
0.976
2.666
1.172
0.928
2.032
2.272
1.604
2.096
1.862
2.196
2.61
1.118
1.42
1.07
1.266
2.868
1.818
1.88
0.924
1.068
1.388
0.36
0.314
0.78
1.084
2.216
2.48
1.33
1.104
1.682
1.126
2.688
0.884
2.688
2.554
2.992
0.662
2.712
2.954
1.048
1.89
1.998
2.432
1.258
2.842
2.118
2.588
2.006
2.47
1.834
1.082
0.95
2.358
0.9
1.184
2.032
0
1.362
2.462
2.086
1.308
1.636
2.678
2.79
2.07
2.286
2.186
1.268
0.308
2.34
0.736
1.812
1.784
2.646
2.674
2.022
2.626
2.714
2.642
2.676
2.314
2.046
0.868
2.64
1.172
1.112
2.686
0.792
2.308
1.682
2.268
1.692
2.472
0.104
1.308
2.344
3.344
1.66
0.626
2.188
3.194
1.884
0.868
2.614
1.002
3.762
2.004
1.426
3.846
1.018
1.602
1.822
0.706
1.936
2.724
4.186
1.942
1.848
0.03
0.94
2.14
0.906
1.138
4.106
1.356
3.314
2.466
1.194
1.302
0.852
1.876
2.04
3.81
1.844
3.742
2.096
1.076
1.418
1.35
3.528
1.688
1.772
2.176
1.342
3.282
2.574
2.06
0.972
2.328
2.09
1.244
3.282
0.628
0.9
1.866
3.014
0.918
0.962
2.288
2.336
3.228
1.29
1.812
2.122
0.13
3.714
1.558
1.79
0.548
0.32
0.266
1.646
1.664
1.81
1.86
2.372
1.334
0.564
1.46
1.462
1.512
3.296
0.86
3.326
3.782
4.176
0.7
3.422
3.78
1.632
1.928
1.85
2.65
1.096
3.674
1.08
3.216
2.376
2.65
2.856
0.772
1.532
2.576
0.892
0.904
1.846
1.362
0
1.334
2.628
1.9
1.424
3.292
3.436
2.596
2.448
2.344
1.938
1.058
2.538
1.7
1.108
1.544
3.184
3.594
1.87
3.252
3.336
3.27
3.314
2.482
2.592
0.88
3.216
1.864
2.154
3.316
1.144
3.418
0.706
3.002
1.178
1.338
1.398
0.598
2.13
4.676
2.332
1.926
2
4.522
2.27
2.198
3.944
2.288
5.094
1.864
2.008
5.178
0.608
1.942
2.5
1.704
1.8
2.464
5.434
3.266
2.126
1.31
1.592
3.412
2.218
2.426
5.38
2.45
4.646
3.79
2.088
1.254
1.17
1.542
3.372
5.142
1.976
5.072
2.982
2.316
1.866
0.052
4.862
2.764
2.18
2.318
2.566
4.614
3.904
3.348
0.382
2.128
2.972
1.792
4.612
1.296
2.232
1.558
4.348
2.122
0.38
2.37
2.13
4.56
1.72
2.07
3.396
1.462
5.044
1.35
1.604
1.862
1.484
1.152
2.628
2.774
2.562
2.406
2.168
0.044
1.134
2.794
1.374
1.942
4.628
2.188
4.658
5.006
5.428
1.874
4.756
5.114
2.142
1.796
1.57
2.42
1.432
5.006
0.36
4.548
2.378
2.382
4.152
1.412
2.856
2.37
2.224
1.374
1.524
2.462
1.334
0
3.96
2.284
1.376
4.622
4.768
3.926
2.226
2.152
2.366
2.17
2.32
2.448
0.822
1.368
4.51
4.918
1.574
4.584
4.666
4.602
4.646
2.252
3.924
2.208
4.544
2.344
3.432
4.648
1.85
4.696
0.78
4.336
2.39
0.016
2.534
1.896
4.292
0.716
2.9
2.044
4.166
0.58
3.374
1.786
0.016
1.71
1.2
4.008
3
1.298
3.596
3.336
2.922
2.536
3.964
4.6
2.208
0.712
3.498
2.654
2.896
1.178
1.752
1.69
1.988
2.104
0.686
0.244
2.542
3.57
3.186
4.084
0.67
1.264
3.658
1.242
2.554
1.878
3.162
3.972
0.964
2.064
3.308
3.812
1.76
0.654
0.058
1.104
3.6
4.268
2.566
3.02
0.652
2.918
1.748
4.06
0.498
1.948
3.592
3.942
4.28
0.598
3.158
3.506
1.184
2.502
1.186
3.804
3.92
2.134
2.552
2.844
2.308
1.974
2.786
3.14
4.3
3.958
3.002
1.188
3.672
3.204
0.668
1.8
0.7
2.02
2.172
2.272
0.812
1.228
3.134
3.956
4.028
4.518
3.212
1.136
3.702
0.59
4.086
4.556
0.994
2.922
1.204
4.442
1.762
3.072
4.056
2.086
2.628
3.96
0
3.384
3.622
0.662
0.808
0.042
4.372
4.27
3.334
2.184
4.426
2.782
3.602
3.774
0.576
1.18
4.054
0.624
0.706
0.642
0.686
4.4
0.04
1.784
0.592
3.24
1.152
0.688
2.822
1.452
3.29
0.48
1.726
3.964
1.984
2.076
0.972
3.976
0.486
2.23
0.888
3.932
0.016
2.01
3.374
2.49
4.14
0.802
0.496
4.188
1.688
0.346
0.508
1.266
0.802
1.224
3.86
2.954
0.198
1.88
0.962
2.298
2.342
1.83
3.92
1.292
3.972
3.356
0.926
1.036
1.216
1.088
2.726
4.154
0.424
4.038
1.078
1.632
0.488
2.332
3.96
1.346
0.128
0.426
1.65
3.946
3.35
2.326
2.01
0.946
1.062
0.656
3.938
1.304
2.048
1.054
3.526
2.596
2.036
0.556
0.958
3.884
0.634
0.25
2.286
1.89
4.052
1.034
0.902
1.818
1.61
1.726
1.094
1.428
0.65
0.274
0.968
2.32
1.446
2.386
0.95
0.394
3.962
1.986
3.956
3.402
3.874
1.47
3.96
4.144
0.292
0.796
1.018
1.144
0.906
4.036
1.942
3.86
0.702
1.192
2.98
1.144
2.252
1.072
2.02
1.054
1.076
1.308
1.9
2.284
3.384
0
0.932
3.952
4.052
3.372
1.028
0.94
0.1
1.31
1.064
0.616
1.462
1.002
3.936
3.828
1.038
3.898
3.986
3.914
3.946
1.052
3.344
1.982
3.922
0.158
2.326
3.956
0.784
3.334
1.67
3.524
2.772
2.298
1.408
2.226
0.93
4.294
1.124
1.958
0.776
4.2
0.92
1.934
3.61
2.306
4.574
0.596
0.818
4.636
0.814
0.614
1.264
1.104
0.526
1.31
4.55
3.046
0.758
1.394
0.728
2.72
2.172
1.934
4.564
1.618
4.278
3.53
1.15
0.14
0.572
0.478
2.956
4.602
0.6
4.502
1.83
1.746
0.626
1.428
4.364
1.84
0.848
0.95
1.898
4.248
3.578
2.706
1.154
0.918
1.816
0.67
4.244
0.822
1.978
0.46
3.88
2.306
1.186
1.016
0.924
4.188
0.534
0.702
2.706
1.476
4.498
0.184
0.366
1.624
1.25
1.172
1.622
1.89
1.368
1.108
0.962
1.416
0.86
2.47
0.048
0.664
4.264
1.912
4.274
4.094
4.556
1.374
4.318
4.584
0.866
0.518
0.438
1.242
0.412
4.472
1.058
4.17
1.054
1.234
3.468
0.742
2.418
1.172
1.952
0.58
0.448
1.636
1.424
1.376
3.622
0.932
0
4.256
4.38
3.6
1.036
0.936
1.024
1.45
1.128
1.27
0.572
0.152
4.198
4.31
0.46
4.206
4.296
4.224
4.262
1.07
3.582
1.92
4.204
1.022
2.746
4.27
0.844
3.92
0.908
3.872
2.542
1.392
1.736
1.94
4.884
0.07
3.466
2.704
4.764
0.164
3.942
2.448
0.678
2.362
0.654
4.614
3.598
0.756
4.256
3.934
3.468
3.18
4.574
5.174
1.966
1.364
4.078
3.316
3.53
1.666
2.412
2.332
1.7
2.696
0.024
0.848
3.15
4.208
3.836
4.71
1.304
0.73
4.252
0.768
3.04
2.512
3.77
4.634
0.464
2.61
3.884
4.378
2.37
0.01
0.718
1.626
4.262
4.86
3.054
3.636
0.014
3.57
2.408
4.684
0.456
2.588
4.254
4.506
4.872
0.068
3.774
4.092
1.676
3.166
0.69
4.438
4.54
2.796
3.212
3.506
2.86
2.524
3.328
3.696
4.89
4.62
3.66
1.848
4.304
3.804
0.014
2.46
0.064
1.92
1.92
2.92
0.248
0.688
3.716
4.564
4.652
5.094
3.848
0.636
4.366
0.092
4.654
5.138
1.172
3.568
1.846
5.02
2.424
3.716
4.682
2.678
3.292
4.622
0.662
3.952
4.256
0
0.154
0.696
4.958
4.86
3.894
2.808
5.008
3.338
4.258
4.408
0.19
0.822
4.676
0.056
0.044
0.044
0.056
4.986
0.7
2.444
0.108
3.8
1.638
0.042
3.44
1.37
3.95
0.452
2.356
4.626
2.574
2.734
4.992
0.092
3.568
2.852
4.874
0.306
4.044
2.588
0.824
2.514
0.522
4.726
3.708
0.622
4.396
4.044
3.564
3.31
4.688
5.276
1.884
1.514
4.184
3.462
3.656
1.758
2.56
2.462
1.608
2.808
0.134
1
3.266
4.336
3.968
4.83
1.436
0.598
4.36
0.654
3.12
2.64
3.884
4.78
0.362
2.708
3.988
4.478
2.488
0.166
0.864
1.728
4.408
4.968
3.134
3.752
0.162
3.704
2.55
4.804
0.53
2.742
4.4
4.604
4.978
0.21
3.894
4.198
1.768
3.31
0.572
4.562
4.66
2.936
3.35
3.648
2.958
2.624
3.424
3.794
4.996
4.766
3.796
1.988
4.428
3.916
0.154
2.602
0.11
1.872
1.836
3.052
0.162
0.556
3.822
4.678
4.772
5.196
3.974
0.518
4.508
0.22
4.752
5.24
1.21
3.698
1.978
5.122
2.564
3.844
4.802
2.79
3.436
4.768
0.808
4.052
4.38
0.154
0
0.844
5.064
4.966
3.992
2.93
5.112
3.436
4.392
4.532
0.332
0.742
4.796
0.184
0.112
0.168
0.124
5.09
0.844
2.586
0.256
3.9
1.73
0.122
3.558
1.34
4.092
0.53
2.51
4.772
2.686
2.884
4.274
0.752
2.886
2.008
4.148
0.608
3.36
1.756
0.026
1.672
1.242
3.99
2.982
1.338
3.566
3.318
2.91
2.51
3.946
4.584
2.246
0.674
3.482
2.622
2.872
1.178
1.716
1.666
2.028
2.088
0.72
0.204
2.524
3.544
3.158
4.062
0.652
1.304
3.64
1.284
2.55
1.854
3.144
3.938
1.004
2.056
3.292
3.798
1.742
0.686
0.022
1.1
3.568
4.25
2.562
3
0.686
2.89
1.716
4.038
0.54
1.908
3.558
3.928
4.262
0.634
3.136
3.49
1.184
2.47
1.228
3.782
3.898
2.104
2.522
2.812
2.298
1.964
2.776
3.128
4.284
3.924
2.972
1.158
3.648
3.188
0.702
1.77
0.734
2.054
2.21
2.246
0.852
1.268
3.118
3.936
4.006
4.502
3.19
1.178
3.67
0.624
4.072
4.54
1.022
2.896
1.18
4.428
1.732
3.048
4.034
2.07
2.596
3.926
0.042
3.372
3.6
0.696
0.844
0
4.354
4.252
3.322
2.164
4.41
2.77
3.574
3.752
0.602
1.22
4.032
0.658
0.74
0.676
0.72
4.384
0.042
1.754
0.622
3.228
1.154
0.722
2.802
1.486
3.258
0.52
1.686
3.93
1.968
2.04
0.106
4.986
1.5
2.94
0.26
4.93
1.034
2.836
4.36
3.264
5.166
0.444
1.374
5.214
1.772
1.04
1.534
2.006
0.512
0.276
4.85
3.882
0.88
2.42
1.62
3.318
3.122
2.742
4.926
2.268
4.978
4.32
1.838
1.17
1.6
0.686
3.704
5.182
0.716
5.066
2.086
2.542
1.226
2.276
4.982
2.364
1.078
0.626
2.614
4.952
4.334
3.338
2.108
0.12
2.07
1.394
4.946
1.828
2.88
0.674
4.54
3.3
2.142
0.528
0.112
4.89
1.274
0.866
3.304
2.49
5.078
0.948
0.682
2.568
2.24
2.204
2.114
2.444
1.678
1.3
0.078
2.268
1.89
3.302
1.004
1.172
4.968
2.814
4.966
4.392
4.868
2.264
4.976
5.17
1.242
0.522
0.67
0.208
1.366
5.062
1.98
4.868
0.396
0.204
4.008
1.712
3.2
0.146
2.852
1.558
0.706
2.286
2.448
2.226
4.372
1.028
1.036
4.958
5.064
4.354
0
0.108
1.104
2.216
0.096
1.64
1.54
0.948
4.932
4.856
0.662
4.906
4.994
4.922
4.954
0.034
4.33
2.816
4.924
1.186
3.344
4.966
1.588
4.354
1.93
4.538
3.522
2.24
2.39
2.928
0.04
4.888
1.406
2.834
0.162
4.83
0.944
2.73
4.258
3.156
5.074
0.342
1.27
5.122
1.686
0.936
1.446
1.898
0.41
0.38
4.778
3.778
0.786
2.316
1.512
3.222
3.014
2.636
4.85
2.168
4.88
4.218
1.734
1.072
1.498
0.612
3.602
5.09
0.612
4.976
2.006
2.436
1.12
2.204
4.888
2.27
0.982
0.554
2.51
4.854
4.232
3.24
2.024
0.026
1.99
1.286
4.846
1.722
2.772
0.596
4.444
3.194
2.058
0.472
0.03
4.792
1.166
0.768
3.208
2.384
4.986
0.856
0.586
2.46
2.134
2.102
2.02
2.348
1.59
1.214
0.032
2.196
1.788
3.196
0.906
1.068
4.87
2.708
4.868
4.32
4.794
2.156
4.88
5.078
1.144
0.42
0.588
0.308
1.258
4.97
1.898
4.77
0.358
0.31
3.916
1.606
3.096
0.236
2.746
1.452
0.63
2.186
2.344
2.152
4.27
0.94
0.936
4.86
4.966
4.252
0.108
0
1.02
2.11
0.194
1.55
1.452
0.854
4.832
4.766
0.582
4.806
4.896
4.822
4.856
0.14
4.23
2.71
4.824
1.098
3.25
4.866
1.482
4.272
1.836
4.44
3.414
2.168
2.288
2.82
1.054
3.916
0.438
2.242
0.978
3.878
0.106
2.004
3.326
2.49
4.07
0.898
0.516
4.116
1.768
0.426
0.432
1.286
0.9
1.29
3.77
2.92
0.296
1.918
1.002
2.234
2.342
1.806
3.832
1.252
3.912
3.312
0.914
1.124
1.282
1.188
2.68
4.082
0.524
3.966
0.988
1.61
0.544
2.416
3.892
1.284
0.188
0.49
1.612
3.888
3.302
2.266
2.086
1.03
0.972
0.696
3.88
1.354
2.042
1.154
3.464
2.606
2.112
0.614
1.04
3.826
0.692
0.348
2.224
1.92
3.98
1.13
1.002
1.826
1.64
1.774
1.034
1.37
0.576
0.198
1.048
2.402
1.502
2.356
1.044
0.452
3.904
1.98
3.896
3.31
3.784
1.476
3.896
4.072
0.308
0.894
1.118
1.212
0.974
3.964
2.022
3.802
0.762
1.262
2.908
1.192
2.216
1.142
2.012
1.112
1.174
1.268
1.938
2.366
3.334
0.1
1.024
3.894
3.992
3.322
1.104
1.02
0
1.294
1.136
0.556
1.546
1.098
3.882
3.754
1.136
3.84
3.928
3.854
3.886
1.128
3.294
1.976
3.866
0.098
2.262
3.898
0.806
3.252
1.738
3.462
2.776
2.382
1.366
2.24
2.13
2.844
0.876
1.054
1.994
2.758
1.296
0.724
2.172
1.228
3.13
1.83
0.85
3.198
1.636
1.176
0.986
0.466
1.784
2.462
3.27
1.668
1.374
1.058
0.734
1.302
1.082
0.528
3.234
0.3
2.83
2.112
0.386
1.414
1.104
1.902
1.514
3.162
1.5
3.068
1.074
0.326
0.99
2.202
2.916
0.634
1.204
1.714
0.45
2.802
2.142
1.27
1.79
2.106
1.072
0.836
2.796
0.89
0.76
1.878
2.43
1.392
1.798
1.844
2.118
2.74
0.972
1.37
1.286
0.964
3.058
1.634
1.736
0.656
0.758
1.08
0.606
0.62
0.912
1.132
2.142
2.186
1.038
1.088
1.5
1.046
2.816
0.702
2.824
2.838
3.268
0.358
2.868
3.142
1.024
1.774
1.846
2.38
1.05
3.03
1.828
2.72
1.978
2.41
2.058
0.82
0.99
2.302
0.73
0.942
1.874
0.308
1.058
2.17
2.184
1.31
1.45
2.808
2.93
2.164
2.216
2.11
1.294
0
2.28
0.832
1.554
1.602
2.758
2.882
1.87
2.758
2.848
2.776
2.812
2.246
2.144
0.694
2.76
1.198
1.324
2.822
0.638
2.562
1.39
2.422
1.518
2.178
0.364
1.064
0.2
5.034
1.544
3.024
0.354
4.982
1.072
2.91
4.416
3.344
5.204
0.534
1.434
5.25
1.868
1.104
1.568
2.084
0.604
0.188
4.86
3.948
0.93
2.51
1.698
3.36
3.2
2.808
4.942
2.322
5.028
4.38
1.9
1.264
1.69
0.782
3.76
5.218
0.78
5.102
2.108
2.606
1.294
2.37
5.024
2.408
1.124
0.65
2.67
5.002
4.388
3.384
2.204
0.212
2.092
1.464
4.994
1.914
2.954
0.77
4.586
3.384
2.238
0.538
0.204
4.94
1.348
0.92
3.348
2.576
5.116
1.042
0.776
2.648
2.326
2.296
2.156
2.488
1.71
1.334
0.166
2.362
1.98
3.368
1.098
1.234
5.018
2.888
5.014
4.404
4.88
2.34
5.022
5.208
1.294
0.612
0.766
0.114
1.45
5.1
2.076
4.916
0.394
0.13
4.042
1.798
3.262
0.05
2.926
1.644
0.802
2.34
2.538
2.32
4.426
1.064
1.128
5.008
5.112
4.41
0.096
0.194
1.136
2.28
0
1.68
1.636
1.042
4.986
4.89
0.758
4.954
5.044
4.97
5.002
0.068
4.386
2.89
4.974
1.22
3.388
5.014
1.658
4.38
2.026
4.584
3.602
2.336
2.442
3.01
1.578
3.362
0.154
1.866
1.482
3.322
0.61
1.556
2.772
2.06
3.526
1.364
0.46
3.574
1.842
0.706
0.156
0.996
1.346
1.84
3.312
2.39
0.768
1.69
0.878
1.682
1.914
1.306
3.35
0.722
3.358
2.764
0.518
1.318
1.28
1.582
2.13
3.542
0.976
3.426
0.562
1.122
0.644
2.492
3.342
0.73
0.57
1.042
1.08
3.332
2.748
1.71
2.112
1.554
0.548
0.66
3.324
1.234
1.59
1.55
2.91
2.216
2.132
1.168
1.566
3.27
0.76
0.796
1.67
1.65
3.438
1.426
1.39
1.45
1.38
1.606
0.478
0.814
0.116
0.36
1.578
2.476
1.404
1.838
1.306
0.612
3.348
1.534
3.34
2.852
3.322
1.102
3.344
3.53
0.438
1.338
1.514
1.762
1.028
3.42
2.088
3.246
1.316
1.808
2.368
1.078
1.684
1.69
1.562
1.076
1.562
0.736
1.7
2.448
2.782
0.616
1.27
3.338
3.436
2.77
1.64
1.55
0.556
0.832
1.68
0
1.662
1.39
3.326
3.218
1.536
3.284
3.372
3.3
3.33
1.666
2.742
1.526
3.31
0.464
1.71
3.342
0.614
2.742
1.716
2.908
2.35
2.46
0.826
1.87
1.436
4.304
1.536
1.718
1.29
4.182
1.448
1.826
3.588
2.092
4.65
1.126
1.208
4.722
0.242
1.12
1.698
1.106
1.058
1.806
4.804
2.962
1.308
1.076
0.864
2.854
1.978
1.94
4.782
1.796
4.28
3.472
1.374
0.44
0.452
0.872
2.958
4.686
1.17
4.6
2.212
1.782
1.054
0.87
4.426
2.082
1.36
1.522
1.994
4.25
3.552
2.814
0.584
1.428
2.2
1.002
4.246
0.69
1.868
0.876
3.922
2.024
0.616
1.588
1.434
4.19
0.912
1.252
2.838
1.2
4.586
0.596
0.866
1.482
1.062
0.842
1.908
2.108
1.774
1.59
1.472
0.858
0.604
2.416
0.58
1.126
4.264
1.81
4.284
4.36
4.804
1.346
4.352
4.664
1.326
1.05
0.874
1.746
0.634
4.554
0.488
4.176
1.616
1.726
3.61
0.734
2.416
1.684
1.848
0.634
0.846
1.812
1.108
0.822
3.602
1.462
0.572
4.258
4.392
3.574
1.54
1.452
1.546
1.554
1.636
1.662
0
0.602
4.174
4.424
0.886
4.212
4.3
4.23
4.272
1.572
3.562
1.824
4.194
1.524
2.876
4.276
1.098
4.114
0.43
3.914
2.284
0.836
1.9
1.694
0.842
4.446
1.242
2.092
0.692
4.352
0.992
2.08
3.762
2.444
4.724
0.524
0.946
4.786
0.842
0.71
1.372
1.252
0.454
1.218
4.684
3.196
0.816
1.514
0.88
2.87
2.312
2.084
4.702
1.766
4.43
3.68
1.298
0.242
0.696
0.336
3.108
4.752
0.626
4.652
1.948
1.898
0.752
1.418
4.514
1.98
0.932
0.954
2.048
4.4
3.728
2.854
1.184
0.832
1.934
0.814
4.396
0.956
2.124
0.324
4.03
2.436
1.218
1.002
0.838
4.34
0.674
0.758
2.854
1.604
4.648
0.036
0.268
1.766
1.386
1.288
1.76
2.034
1.484
1.202
0.876
1.408
0.98
2.622
0.102
0.78
4.416
2.06
4.426
4.228
4.692
1.524
4.47
4.732
0.974
0.448
0.306
1.154
0.562
4.622
1.072
4.32
1.02
1.14
3.616
0.886
2.57
1.088
2.1
0.724
0.306
1.784
1.544
1.368
3.774
1.002
0.152
4.408
4.532
3.752
0.948
0.854
1.098
1.602
1.042
1.39
0.602
0
4.35
4.458
0.326
4.358
4.448
4.376
4.414
0.98
3.734
2.068
4.356
1.108
2.894
4.422
0.992
4.062
0.984
4.024
2.676
1.384
1.884
2.074
4.856
0.258
3.45
2.586
4.732
0.028
3.926
2.354
0.59
2.236
0.844
4.576
3.564
0.946
4.164
3.9
3.462
3.112
4.534
5.156
2.146
1.244
4.056
3.21
3.47
1.676
2.294
2.266
1.882
2.664
0.206
0.72
3.11
4.146
3.76
4.658
1.244
0.92
4.222
0.96
3.058
2.452
3.732
4.52
0.654
2.602
3.864
4.364
2.328
0.182
0.624
1.622
4.156
4.832
3.072
3.59
0.192
3.492
2.314
4.634
0.536
2.452
4.146
4.492
4.842
0.186
3.73
4.066
1.684
3.06
0.88
4.38
4.492
2.702
3.12
3.406
2.85
2.514
3.324
3.686
4.864
4.506
3.574
1.76
4.248
3.77
0.184
2.368
0.256
2.08
2.1
2.848
0.438
0.878
3.692
4.526
4.602
5.076
3.788
0.826
4.262
0.21
4.638
5.116
1.26
3.496
1.78
5
2.33
3.648
4.63
2.646
3.184
4.51
0.576
3.936
4.198
0.19
0.332
0.602
4.932
4.832
3.882
2.758
4.986
3.326
4.174
4.35
0
1.004
4.626
0.208
0.224
0.214
0.246
4.96
0.616
2.354
0.088
3.788
1.648
0.234
3.394
1.52
3.856
0.524
2.212
4.512
2.544
2.616
4.796
0.766
3.362
3.074
4.696
0.976
3.822
2.726
1.194
2.788
0.378
4.568
3.562
0.38
4.47
3.886
3.322
3.318
4.54
5.04
1.146
1.836
3.984
3.614
3.614
1.59
2.798
2.502
0.878
2.692
0.816
1.424
3.16
4.29
3.978
4.728
1.572
0.356
4.184
0.222
2.804
2.644
3.75
4.938
0.382
2.51
3.786
4.242
2.434
0.83
1.232
1.614
4.54
4.77
2.82
3.648
0.816
3.738
2.696
4.698
0.68
3.052
4.538
4.36
4.782
0.818
3.79
4.01
1.604
3.464
0.27
4.492
4.544
3.056
3.442
3.768
2.756
2.442
3.18
3.556
4.796
4.922
3.856
2.152
4.356
3.764
0.832
2.734
0.762
1.15
1.098
3.086
0.584
0.364
3.638
4.532
4.664
4.962
3.924
0.288
4.62
0.796
4.51
5.014
0.85
3.696
2.062
4.894
2.702
3.826
4.702
2.674
3.594
4.918
1.18
3.828
4.31
0.822
0.742
1.22
4.856
4.766
3.754
2.882
4.89
3.218
4.424
4.458
1.004
0
4.688
0.796
0.806
0.79
0.766
4.88
1.196
2.714
0.916
3.67
1.564
0.782
3.466
0.674
4.184
0.7
2.86
4.924
2.574
3.106
0.56
4.712
1.382
2.416
0.428
4.628
1.032
2.388
4.04
2.764
4.966
0.312
1.13
5.026
1.114
0.83
1.486
1.554
0.268
0.92
4.848
3.494
0.84
1.84
1.17
3.104
2.63
2.37
4.882
2.004
4.698
3.968
1.536
0.568
1.022
0.052
3.384
4.99
0.614
4.886
2.074
2.178
0.938
1.624
4.764
2.186
1.006
0.852
2.308
4.67
4.01
3.1
1.448
0.556
2.058
1.046
4.664
1.28
2.432
0.018
4.288
2.762
1.482
0.858
0.56
4.608
0.904
0.79
3.09
1.93
4.888
0.312
0.146
2.082
1.708
1.612
1.95
2.248
1.614
1.282
0.598
1.616
1.306
2.916
0.414
0.934
4.686
2.368
4.692
4.388
4.858
1.824
4.728
4.974
1.1
0.268
0.024
0.864
0.862
4.864
1.32
4.59
0.828
0.84
3.84
1.2
2.852
0.806
2.406
1.038
0.052
2.022
1.87
1.574
4.054
1.038
0.46
4.676
4.796
4.032
0.662
0.582
1.136
1.87
0.758
1.536
0.886
0.326
4.626
4.688
0
4.626
4.716
4.644
4.68
0.69
4.012
2.374
4.63
1.174
3.13
4.69
1.238
4.26
1.292
4.282
3
1.59
2.124
2.398
4.832
0.092
3.414
2.668
4.712
0.18
3.888
2.406
0.64
2.328
0.654
4.562
3.546
0.758
4.214
3.882
3.414
3.134
4.522
5.122
1.938
1.33
4.026
3.278
3.482
1.612
2.376
2.286
1.674
2.644
0.074
0.818
3.098
4.16
3.79
4.66
1.258
0.728
4.2
0.758
2.984
2.464
3.718
4.596
0.45
2.556
3.83
4.324
2.32
0.054
0.68
1.572
4.224
4.808
2.998
3.584
0.042
3.526
2.366
4.634
0.402
2.558
4.214
4.452
4.818
0.028
3.724
4.04
1.622
3.126
0.68
4.39
4.49
2.754
3.168
3.464
2.806
2.47
3.274
3.642
4.838
4.582
3.616
1.806
4.256
3.752
0.068
2.418
0.076
1.882
1.892
2.874
0.24
0.688
3.664
4.514
4.602
5.04
3.8
0.626
4.324
0.038
4.6
5.084
1.118
3.52
1.8
4.968
2.382
3.668
4.632
2.626
3.252
4.584
0.624
3.898
4.206
0.056
0.184
0.658
4.906
4.806
3.84
2.758
4.954
3.284
4.212
4.358
0.208
0.796
4.626
0
0.09
0.018
0.062
4.932
0.66
2.402
0.12
3.748
1.584
0.064
3.388
1.328
3.908
0.396
2.328
4.588
2.522
2.698
4.92
0.04
3.502
2.748
4.802
0.198
3.978
2.49
0.722
2.406
0.62
4.652
3.634
0.722
4.3
3.97
3.502
3.222
4.612
5.21
1.95
1.408
4.114
3.36
3.57
1.698
2.456
2.374
1.68
2.734
0.022
0.892
3.188
4.25
3.878
4.75
1.346
0.696
4.288
0.74
3.07
2.552
3.808
4.678
0.438
2.644
3.92
4.412
2.408
0.054
0.762
1.662
4.306
4.896
3.084
3.674
0.054
3.612
2.452
4.724
0.482
2.632
4.298
4.54
4.908
0.11
3.814
4.128
1.708
3.21
0.66
4.48
4.58
2.838
3.254
3.55
2.894
2.558
3.362
3.73
4.926
4.664
3.702
1.892
4.344
3.842
0.042
2.504
0.048
1.914
1.904
2.962
0.224
0.654
3.752
4.602
4.692
5.13
3.89
0.606
4.408
0.128
4.688
5.172
1.19
3.608
1.888
5.056
2.466
3.756
4.722
2.714
3.336
4.666
0.706
3.986
4.296
0.044
0.112
0.74
4.994
4.896
3.928
2.848
5.044
3.372
4.3
4.448
0.224
0.806
4.716
0.09
0
0.074
0.05
5.022
0.744
2.488
0.146
3.836
1.67
0.034
3.478
1.37
3.994
0.478
2.4
4.67
2.61
2.78
4.848
0.074
3.428
2.684
4.728
0.186
3.904
2.424
0.658
2.346
0.642
4.578
3.562
0.744
4.232
3.898
3.43
3.15
4.538
5.136
1.934
1.348
4.042
3.296
3.5
1.626
2.394
2.302
1.668
2.66
0.058
0.836
3.116
4.178
3.806
4.678
1.274
0.716
4.216
0.748
2.998
2.482
3.734
4.614
0.44
2.57
3.846
4.34
2.336
0.046
0.698
1.588
4.242
4.824
3.012
3.602
0.032
3.542
2.384
4.652
0.412
2.576
4.232
4.468
4.834
0.044
3.742
4.056
1.636
3.144
0.67
4.408
4.506
2.772
3.186
3.482
2.822
2.486
3.29
3.656
4.854
4.598
3.632
1.824
4.272
3.768
0.058
2.436
0.058
1.882
1.888
2.892
0.228
0.674
3.678
4.53
4.62
5.056
3.818
0.616
4.342
0.054
4.614
5.1
1.128
3.538
1.818
4.982
2.398
3.686
4.65
2.642
3.27
4.602
0.642
3.914
4.224
0.044
0.168
0.676
4.922
4.822
3.854
2.776
4.97
3.3
4.23
4.376
0.214
0.79
4.644
0.018
0.074
0
0.046
4.948
0.678
2.42
0.126
3.762
1.598
0.046
3.406
1.33
3.926
0.408
2.344
4.604
2.538
2.716
4.882
0.032
3.46
2.73
4.762
0.218
3.936
2.466
0.702
2.392
0.602
4.614
3.596
0.704
4.274
3.932
3.46
3.19
4.574
5.168
1.91
1.392
4.074
3.338
3.538
1.654
2.438
2.342
1.644
2.694
0.052
0.88
3.152
4.216
3.848
4.714
1.316
0.676
4.25
0.712
3.024
2.52
3.77
4.658
0.408
2.602
3.88
4.372
2.372
0.066
0.742
1.62
4.284
4.856
3.038
3.638
0.054
3.584
2.428
4.688
0.434
2.622
4.276
4.498
4.868
0.09
3.778
4.088
1.666
3.188
0.634
4.446
4.544
2.814
3.228
3.526
2.852
2.518
3.32
3.688
4.886
4.644
3.674
1.866
4.31
3.804
0.066
2.48
0.014
1.868
1.864
2.932
0.192
0.636
3.712
4.566
4.656
5.088
3.856
0.58
4.386
0.096
4.646
5.132
1.14
3.578
1.858
5.016
2.442
3.724
4.686
2.676
3.314
4.646
0.686
3.946
4.262
0.056
0.124
0.72
4.954
4.856
3.886
2.812
5.002
3.33
4.272
4.414
0.246
0.766
4.68
0.062
0.05
0.046
0
4.982
0.722
2.462
0.16
3.794
1.628
0.018
3.442
1.322
3.97
0.432
2.39
4.648
2.572
2.76
0.138
5.012
1.526
2.974
0.294
4.958
1.058
2.868
4.388
3.296
5.192
0.478
1.404
5.238
1.802
1.07
1.558
2.038
0.546
0.242
4.868
3.914
0.908
2.454
1.652
3.344
3.154
2.772
4.946
2.296
5.006
4.35
1.868
1.204
1.634
0.714
3.732
5.206
0.746
5.09
2.106
2.572
1.258
2.302
5.008
2.39
1.104
0.646
2.642
4.98
4.362
3.364
2.138
0.154
2.09
1.426
4.972
1.86
2.912
0.702
4.566
3.334
2.172
0.544
0.144
4.918
1.306
0.894
3.33
2.522
5.102
0.978
0.714
2.602
2.274
2.238
2.138
2.47
1.7
1.324
0.11
2.296
1.924
3.334
1.038
1.202
4.996
2.846
4.992
4.41
4.884
2.296
5.002
5.196
1.27
0.554
0.7
0.176
1.398
5.086
2.01
4.896
0.408
0.17
4.032
1.746
3.23
0.118
2.884
1.592
0.736
2.314
2.482
2.252
4.4
1.052
1.07
4.986
5.09
4.384
0.034
0.14
1.128
2.246
0.068
1.666
1.572
0.98
4.96
4.88
0.69
4.932
5.022
4.948
4.982
0
4.36
2.848
4.952
1.208
3.37
4.992
1.62
4.376
1.962
4.564
3.554
2.268
2.418
2.96
4.252
0.752
2.86
2.01
4.124
0.62
3.334
1.748
0.03
1.676
1.228
3.968
2.96
1.324
3.558
3.296
2.882
2.496
3.924
4.558
2.212
0.68
3.456
2.618
2.854
1.142
1.718
1.65
1.996
2.064
0.722
0.236
2.502
3.53
3.146
4.044
0.63
1.29
3.618
1.264
2.516
1.838
3.122
3.936
0.99
2.026
3.266
3.772
1.72
0.692
0.04
1.066
3.564
4.228
2.528
2.978
0.69
2.878
1.71
4.02
0.516
1.916
3.554
3.902
4.238
0.636
3.116
3.466
1.148
2.466
1.21
3.764
3.88
2.096
2.514
2.806
2.27
1.936
2.748
3.1
4.26
3.922
2.962
1.15
3.632
3.164
0.706
1.762
0.734
2.016
2.176
2.232
0.844
1.254
3.094
3.914
3.988
4.478
3.172
1.162
3.666
0.624
4.046
4.516
0.98
2.882
1.164
4.402
1.724
3.032
4.014
2.046
2.592
3.924
0.04
3.344
3.582
0.7
0.844
0.042
4.33
4.23
3.294
2.144
4.386
2.742
3.562
3.734
0.616
1.196
4.012
0.66
0.744
0.678
0.722
4.36
0
1.746
0.63
3.2
1.118
0.724
2.78
1.448
3.252
0.496
1.698
3.928
1.942
2.04
2.722
2.494
1.568
0.48
2.578
2.362
1.968
0.036
1.77
0.538
2.886
2.4
1.5
2.97
1.812
1.802
1.68
0.822
2.344
3.076
3.34
1.142
2.022
0.902
1.212
1.294
0.396
0.346
3.242
0.874
2.468
1.65
1.062
1.842
1.424
2.396
1.166
2.934
2.114
2.864
1.688
0.436
1.604
2.226
2.656
1.138
1.87
2.368
0.644
2.436
1.732
1.204
1.836
2.702
1.69
1.426
2.434
1.15
0.066
2.378
2.142
0.74
1.832
2.498
2.712
2.38
1.542
2.008
1.278
0.752
2.836
2.094
2.256
0.352
0.766
1.068
1.228
1.074
1.6
1.824
2.74
2.21
1.22
0.596
1.968
1.674
2.452
0.024
2.476
2.952
3.326
0.554
2.558
2.906
1.692
2.334
2.35
2.996
1.512
2.798
1.928
2.366
2.622
3.018
1.984
1.182
0.652
2.918
0.036
1.344
2.366
0.868
0.88
2.208
1.784
1.982
1.92
2.444
2.586
1.754
2.816
2.71
1.976
0.694
2.89
1.526
1.824
2.068
2.354
2.714
2.374
2.402
2.488
2.42
2.462
2.848
1.746
0
2.376
1.88
1.306
2.466
1.238
2.556
1.506
2.13
0.828
2.214
0.836
0.504
4.848
0.176
3.438
2.622
4.726
0.06
3.912
2.378
0.606
2.276
0.762
4.572
3.558
0.864
4.188
3.894
3.444
3.124
4.532
5.144
2.058
1.28
4.046
3.242
3.478
1.648
2.33
2.276
1.794
2.658
0.126
0.76
3.108
4.154
3.774
4.662
1.248
0.836
4.214
0.872
3.028
2.46
3.728
4.554
0.566
2.584
3.852
4.35
2.326
0.096
0.644
1.602
4.186
4.824
3.042
3.59
0.106
3.508
2.338
4.636
0.476
2.498
4.178
4.478
4.836
0.1
3.73
4.058
1.658
3.09
0.794
4.386
4.494
2.726
3.142
3.434
2.834
2.498
3.306
3.67
4.854
4.54
3.594
1.78
4.254
3.766
0.104
2.392
0.17
1.996
2.012
2.86
0.352
0.796
3.682
4.522
4.606
5.064
3.796
0.74
4.292
0.126
4.624
5.104
1.2
3.51
1.79
4.988
2.354
3.66
4.634
2.64
3.216
4.544
0.592
3.922
4.204
0.108
0.256
0.622
4.924
4.824
3.866
2.76
4.974
3.31
4.194
4.356
0.088
0.916
4.63
0.12
0.146
0.126
0.16
4.952
0.63
2.376
0
3.774
1.622
0.15
3.394
1.44
3.88
0.466
2.262
4.546
2.536
2.654
1.13
3.824
0.342
2.154
1.046
3.784
0.154
1.908
3.23
2.398
3.984
0.952
0.438
4.03
1.74
0.41
0.348
1.202
0.948
1.378
3.706
2.822
0.34
1.846
0.934
2.144
2.25
1.71
3.764
1.154
3.82
3.216
0.82
1.112
1.236
1.224
2.584
3.998
0.568
3.882
0.922
1.514
0.494
2.392
3.804
1.192
0.176
0.578
1.516
3.796
3.206
2.174
2.052
1.104
0.906
0.632
3.788
1.292
1.946
1.19
3.372
2.518
2.078
0.704
1.116
3.734
0.646
0.384
2.132
1.844
3.894
1.142
1.034
1.738
1.562
1.708
0.942
1.276
0.492
0.116
1.126
2.378
1.444
2.26
1.046
0.406
3.812
1.886
3.804
3.248
3.72
1.386
3.806
3.988
0.234
0.942
1.154
1.3
0.934
3.878
1.994
3.71
0.852
1.348
2.822
1.128
2.12
1.228
1.918
1.058
1.208
1.172
1.864
2.344
3.24
0.158
1.022
3.8
3.9
3.228
1.186
1.098
0.098
1.198
1.22
0.464
1.524
1.108
3.788
3.67
1.174
3.748
3.836
3.762
3.794
1.208
3.2
1.88
3.774
0
2.172
3.806
0.724
3.176
1.694
3.372
2.684
2.358
1.268
2.152
3.276
1.658
1.844
1.758
3.166
1.64
2.318
1.332
1.148
1.6
1.838
3.028
2.012
1.896
2.942
2.342
1.834
1.772
2.994
3.55
2.036
1.094
2.464
2.17
2.052
0.028
1.54
1.016
1.954
1.13
1.656
1.22
1.598
2.726
2.428
3.168
0.654
1.86
2.652
1.758
1.41
1.116
2.196
3.456
1.642
0.98
2.266
2.75
0.882
1.634
1.136
0.122
3.05
3.252
1.424
2.088
1.626
2.198
1.314
3.14
1.202
1.884
3.052
2.876
3.264
1.572
2.23
2.484
0.04
2.03
1.756
2.928
2.988
1.608
1.95
2.286
1.232
0.902
1.694
2.064
3.28
3.44
2.33
0.918
2.794
2.218
1.65
1.33
1.638
1.648
2.022
1.562
1.634
1.844
2.106
2.986
3.106
3.47
2.36
1.734
3.112
1.548
3.024
3.516
0.734
2.144
0.718
3.398
1.308
2.266
3.142
1.112
2.154
3.432
1.152
2.326
2.746
1.638
1.73
1.154
3.344
3.25
2.262
1.324
3.388
1.71
2.876
2.894
1.648
1.564
3.13
1.584
1.67
1.598
1.628
3.37
1.118
1.306
1.622
2.172
0
1.64
1.902
1.268
2.67
1.2
1.8
3.438
1.01
1.788
4.892
0.03
3.472
2.73
4.772
0.206
3.948
2.47
0.704
2.392
0.612
4.622
3.606
0.714
4.278
3.942
3.472
3.198
4.584
5.18
1.928
1.392
4.084
3.342
3.546
1.666
2.438
2.35
1.66
2.704
0.034
0.88
3.16
4.224
3.854
4.722
1.322
0.688
4.26
0.726
3.036
2.528
3.78
4.66
0.422
2.612
3.89
4.382
2.382
0.052
0.744
1.632
4.288
4.868
3.052
3.646
0.044
3.59
2.432
4.698
0.448
2.62
4.28
4.51
4.878
0.09
3.786
4.1
1.678
3.19
0.648
4.454
4.552
2.818
3.232
3.53
2.864
2.528
3.332
3.7
4.898
4.646
3.68
1.87
4.318
3.814
0.05
2.484
0.022
1.886
1.88
2.938
0.206
0.646
3.722
4.574
4.664
5.1
3.864
0.592
4.388
0.102
4.658
5.144
1.156
3.584
1.864
5.026
2.446
3.732
4.694
2.686
3.316
4.648
0.688
3.956
4.27
0.042
0.122
0.722
4.966
4.866
3.898
2.822
5.014
3.342
4.276
4.422
0.234
0.782
4.69
0.064
0.034
0.046
0.018
4.992
0.724
2.466
0.15
3.806
1.64
0
3.45
1.34
3.974
0.444
2.388
4.652
2.582
2.762
1.498
3.474
0.532
1.448
1.36
3.394
0.768
1.262
2.81
1.722
3.734
1.194
0.29
3.796
1.252
0.562
0.704
0.482
1.146
1.842
3.734
2.298
0.788
1.128
0.264
1.878
1.576
1.158
3.734
0.774
3.46
2.75
0.306
0.838
0.68
1.274
2.152
3.76
0.878
3.66
1.132
0.958
0.364
1.892
3.528
1.008
0.66
1.136
1.07
3.432
2.78
1.866
1.504
1.476
1.12
0.198
3.428
0.622
1.304
1.248
3.05
1.814
1.522
1.264
1.488
3.37
0.336
0.772
1.862
1.118
3.658
1.026
1.102
1.038
0.838
1.012
0.814
1.052
0.73
0.716
1.514
1.876
0.79
1.716
0.89
0.438
3.448
1.24
3.454
3.284
3.738
0.7
3.49
3.744
0.498
1.136
1.214
1.762
0.484
3.632
1.49
3.35
1.384
1.786
2.624
0.464
1.628
1.684
1.276
0.476
1.246
0.792
1.144
1.85
2.822
0.784
0.844
3.44
3.558
2.802
1.588
1.482
0.806
0.638
1.658
0.614
1.098
0.992
3.394
3.466
1.238
3.388
3.478
3.406
3.442
1.62
2.78
1.238
3.394
0.724
1.902
3.45
0
3.082
1.104
3.044
2
1.862
0.892
1.444
4.304
1.332
2.894
2.984
4.218
1.494
3.33
2.578
1.46
2.762
1.052
4.106
3.132
1.04
4.194
3.438
2.828
3.022
4.086
4.518
0.81
1.942
3.504
3.436
3.266
1.284
2.734
2.282
0.686
2.324
1.372
1.68
2.778
3.92
3.662
4.304
1.556
1.022
3.718
0.884
2.272
2.38
3.326
4.722
1.016
2.082
3.308
3.73
2.136
1.376
1.488
1.358
4.314
4.28
2.288
3.25
1.362
3.448
2.556
4.272
1.028
3.044
4.316
3.842
4.292
1.342
3.388
3.536
1.302
3.292
0.942
4.098
4.114
2.872
3.216
3.552
2.31
2.032
2.686
3.06
4.3
4.706
3.586
2.074
3.966
3.326
1.384
2.58
1.322
0.574
0.786
2.824
1.178
1.036
3.176
4.08
4.236
4.444
3.56
0.962
4.372
1.314
3.99
4.5
0.588
3.38
1.922
4.378
2.554
3.49
4.28
2.308
3.418
4.696
1.452
3.334
3.92
1.37
1.34
1.486
4.354
4.272
3.252
2.562
4.38
2.742
4.114
4.062
1.52
0.674
4.26
1.328
1.37
1.33
1.322
4.376
1.448
2.556
1.44
3.176
1.268
1.34
3.082
0
3.932
1.046
2.9
4.704
2.216
3.014
1.826
4
1.618
1.33
1.674
3.864
1.654
1.504
3.274
1.708
4.382
1.498
1.304
4.462
0.314
1.326
1.788
0.924
1.428
2.202
4.658
2.622
1.55
0.676
0.84
2.65
1.604
1.682
4.612
1.67
3.974
3.142
1.318
0.768
0.458
1.284
2.668
4.426
1.462
4.348
2.228
1.554
1.2
0.816
4.154
1.986
1.55
1.82
1.796
3.942
3.236
2.594
0.408
1.814
2.22
1.086
3.94
0.516
1.542
1.284
3.644
1.616
0.422
1.904
1.822
3.886
1.048
1.5
2.634
0.816
4.326
0.986
1.25
1.156
0.744
0.454
1.854
1.994
1.832
1.734
1.86
0.8
0.352
2.104
0.932
1.288
3.958
1.49
3.982
4.228
4.654
1.108
4.064
4.4
1.47
1.42
1.276
2.138
0.764
4.29
0.442
3.872
1.956
2.122
3.398
0.648
2.136
2.07
1.528
0.646
1.256
1.682
0.706
0.78
3.29
1.67
0.908
3.95
4.092
3.258
1.93
1.836
1.738
1.39
2.026
1.716
0.43
0.984
3.856
4.184
1.292
3.908
3.994
3.926
3.97
1.962
3.252
1.506
3.88
1.694
2.67
3.974
1.104
3.932
0
3.632
1.88
0.79
1.754
1.304
4.466
0.46
3.04
2.446
4.35
0.506
3.516
2.138
0.494
2.134
0.764
4.204
3.186
0.852
3.932
3.522
3.034
2.82
4.168
4.748
1.758
1.154
3.656
3.024
3.154
1.228
2.158
1.974
1.524
2.286
0.466
0.724
2.748
3.834
3.48
4.318
0.966
0.818
3.836
0.776
2.592
2.142
3.364
4.35
0.526
2.178
3.46
3.948
1.976
0.45
0.532
1.2
3.966
4.442
2.606
3.238
0.438
3.222
2.102
4.292
0.02
2.386
3.96
4.076
4.452
0.392
3.378
3.672
1.24
2.872
0.73
4.056
4.144
2.482
2.888
3.198
2.43
2.096
2.894
3.264
4.47
4.336
3.324
1.542
3.922
3.394
0.464
2.15
0.44
1.618
1.718
2.566
0.446
0.786
3.296
4.158
4.258
4.668
3.47
0.684
4.058
0.362
4.224
4.712
0.736
3.206
1.5
4.596
2.114
3.348
4.29
2.268
3.002
4.336
0.48
3.524
3.872
0.452
0.53
0.52
4.538
4.44
3.462
2.422
4.584
2.908
3.914
4.024
0.524
0.7
4.282
0.396
0.478
0.408
0.432
4.564
0.496
2.13
0.466
3.372
1.2
0.444
3.044
1.046
3.632
0
2.18
4.34
2.164
2.478
3.422
2.418
2.384
0.586
3.27
2.228
2.756
0.796
1.71
0.292
2.926
3.086
2.278
3.024
2.188
2.552
2.504
1.53
3.024
3.792
3.71
1.026
2.786
1.208
1.906
1.8
0.436
1.12
3.554
1.698
2.378
1.51
1.868
2.436
1.984
3.014
1.344
2.988
2.848
2.956
2.504
1.26
2.352
2.39
2.69
1.938
2.654
3.134
1.424
2.344
1.668
1.68
2.078
3.402
2.508
2.17
2.348
1.72
0.766
3
2.196
0.27
2.06
3.26
3.412
2.3
2.266
2.766
1.786
1.088
2.906
2.696
2.902
0.964
1.292
1.442
2.05
1.862
2.428
2.634
3.444
2.378
1.714
0.882
2.586
2.434
2.358
0.818
2.404
3.388
3.686
1.302
2.536
2.954
2.48
3.014
2.978
3.714
2.162
2.858
2.212
2.298
3.374
3.726
2.314
1.814
1.094
3.636
0.794
1.974
2.982
1.692
1.178
2.39
1.726
2.772
2.542
2.356
2.51
1.686
3.522
3.414
2.776
1.518
3.602
2.35
2.284
2.676
2.212
2.86
3
2.328
2.4
2.344
2.39
3.554
1.698
0.828
2.262
2.684
1.8
2.388
2
2.9
1.88
2.18
0
2.39
1.648
0.602
2.146
4.68
2.346
1.928
2.016
4.524
2.284
2.202
3.948
2.29
5.098
1.88
2.022
5.182
0.622
1.956
2.514
1.714
1.816
2.48
5.442
3.268
2.142
1.314
1.604
3.42
2.22
2.432
5.388
2.46
4.648
3.792
2.1
1.27
1.184
1.558
3.376
5.146
1.992
5.078
2.994
2.324
1.88
0.036
4.866
2.776
2.196
2.334
2.574
4.616
3.908
3.356
0.39
2.144
2.984
1.806
4.616
1.306
2.238
1.574
4.352
2.122
0.388
2.386
2.146
4.562
1.734
2.086
3.402
1.466
5.05
1.364
1.62
1.868
1.49
1.158
2.64
2.784
2.576
2.42
2.184
0.028
1.144
2.798
1.39
1.956
4.63
2.194
4.662
5.014
5.436
1.882
4.76
5.118
2.156
1.81
1.586
2.436
1.446
5.01
0.372
4.552
2.394
2.398
4.16
1.424
2.862
2.386
2.228
1.388
1.54
2.472
1.338
0.016
3.964
2.298
1.392
4.626
4.772
3.93
2.24
2.168
2.382
2.178
2.336
2.46
0.836
1.384
4.512
4.924
1.59
4.588
4.67
4.604
4.648
2.268
3.928
2.214
4.546
2.358
3.438
4.652
1.862
4.704
0.79
4.34
2.39
0
2.544
1.898
2.312
2.604
0.926
1.282
2.19
2.542
1.396
0.872
1.972
1.362
2.842
2.04
1.024
2.904
1.994
1.36
0.978
0.83
2.004
2.616
2.912
1.564
1.514
1.402
1.052
0.986
1.23
0.532
2.884
0.122
2.594
1.948
0.588
1.718
1.448
2.162
1.32
2.868
1.678
2.768
0.856
0.402
1.2
2.566
2.638
0.31
1.324
1.832
0.258
2.568
1.946
0.974
2.154
2.288
0.858
1.08
2.562
1.248
0.892
2.134
2.168
1.576
2.162
1.962
2.3
2.506
1.222
1.524
0.97
1.294
2.764
1.918
1.984
0.932
1.114
1.44
0.414
0.268
0.862
1.178
2.32
2.55
1.402
1.022
1.782
1.23
2.584
0.854
2.584
2.476
2.91
0.702
2.608
2.852
1.15
1.994
2.1
2.534
1.354
2.74
2.192
2.484
2.106
2.574
1.736
1.166
0.858
2.46
0.866
1.274
2.136
0.104
1.398
2.534
1.984
1.408
1.736
2.574
2.686
1.968
2.39
2.288
1.366
0.364
2.442
0.826
1.9
1.884
2.544
2.574
2.124
2.522
2.61
2.538
2.572
2.418
1.942
0.836
2.536
1.268
1.01
2.582
0.892
2.216
1.754
2.164
1.648
2.544
0
1.298
2.826
2.792
1.878
0.032
2.674
2.628
2.21
0.474
2.06
0.404
3.24
2.49
1.73
3.33
1.616
1.982
2.016
0.962
2.426
3.2
3.81
1.374
2.222
0.628
1.322
1.778
0.324
0.848
3.696
1.31
2.758
1.896
1.36
1.834
1.382
2.41
1.536
3.294
2.266
3.238
2.124
0.898
1.784
1.904
3.004
1.606
2.102
2.568
1.138
2.726
2.02
1.678
1.552
2.808
2.124
1.6
2.726
1.118
0.48
2.398
2.492
0.374
1.538
2.69
2.818
2.674
1.686
2.196
1.762
0.494
3.202
2.094
2.302
0.42
0.692
0.856
1.656
1.552
1.96
2.118
2.85
1.89
1.114
0.958
1.984
1.868
2.74
0.482
2.774
3.434
3.792
0.772
2.882
3.262
1.936
2.416
2.376
3.122
1.566
3.158
1.67
2.664
2.798
3.132
2.432
1.216
1.09
3.046
0.492
1.374
2.38
1.308
0.598
1.896
2.076
2.226
1.94
2.734
2.884
2.04
2.928
2.82
2.24
1.064
3.01
1.87
1.694
2.074
2.616
3.106
2.398
2.698
2.78
2.716
2.76
2.96
2.04
0.504
2.654
2.152
1.788
2.762
1.444
3.014
1.304
2.478
0.602
1.898
1.298
0
travelCostBackupAssignment
0
6.14
1.7925
3.55
0.195
6.0675
1.22
3.4275
5.35
3.9575
6.38
0.425
1.615
6.44
2.0875
1.195
1.8475
2.3875
0.51
0.475
6.0175
4.745
1.0175
2.895
1.9
4.0625
3.78
3.3175
6.105
2.7375
6.13
5.2975
2.1925
1.3325
1.8675
0.735
4.53
6.4
0.7925
6.2575
2.55
3.0675
1.4225
2.725
6.145
2.8725
1.265
0.74
3.165
6.0975
5.315
4.0825
2.5075
0.03
2.53
1.6275
6.09
2.155
3.48
0.7175
5.5875
3.9975
2.55
0.64
0.0175
6.02
1.475
0.9925
4.045
2.9825
6.27
1.0525
0.72
3.0875
2.6725
2.625
2.56
2.9675
2.0275
1.5575
0.05
2.715
2.2325
4.0175
1.1225
1.36
6.1175
3.4
6.115
5.445
6.0375
2.71
6.1325
6.385
1.4625
0.52
0.71
0.39
1.5775
6.2475
2.35
5.9925
0.4975
0.3825
4.9325
2.0125
3.895
0.31
3.4475
1.82
0.76
2.76
2.93
2.6625
5.365
1.215
1.1625
6.105
6.24
5.3425
0.1325
0.05
1.3175
2.6625
0.25
1.9725
1.795
1.0525
6.07
5.995
0.7
6.04
6.15
6.06
6.1025
0.1725
5.315
3.4025
6.06
1.4125
4.095
6.115
1.8725
5.38
2.2825
5.5825
4.2775
2.6825
2.89
3.5325
6.14
0
4.365
3.45
5.9925
0.29
4.9575
3.1225
0.915
3.025
0.7325
5.805
4.535
0.86
5.3825
4.955
4.3625
4.0275
5.7575
6.5
2.39
1.7775
5.1325
4.2125
4.4625
2.105
3.085
2.9675
2.0525
3.4075
0.0675
1.1375
3.9775
5.31
4.8475
5.9325
1.6825
0.8275
5.35
0.88
3.815
3.19
4.7525
5.86
0.5
3.29
4.8875
5.5025
3.005
0.1
0.965
2.0625
5.395
6.11
3.8325
4.5875
0.09
4.52
3.0725
5.9
0.5775
3.3125
5.385
5.6625
6.125
0.1475
4.7625
5.15
2.12
4.0225
0.78
5.5975
5.72
3.5575
4.075
4.445
3.605
3.185
4.1875
4.6475
6.1475
5.8425
4.6325
2.3725
5.4275
4.7925
0.0925
3.1375
0.025
2.345
2.33
3.705
0.23
0.775
4.68
5.745
5.86
6.4
4.86
0.7125
5.52
0.16
5.8475
6.455
1.4525
4.5125
2.3625
6.3075
3.09
4.695
5.8975
3.385
4.18
5.845
0.895
4.97
5.3675
0.0875
0.115
0.94
6.2325
6.11
4.895
3.555
6.2925
4.2025
5.38
5.5575
0.3225
0.9575
5.89
0.115
0.05
0.0925
0.04
6.265
0.94
3.1175
0.22
4.78
2.0725
0.0375
4.3425
1.665
5
0.575
3.0225
5.85
3.255
3.49
1.7925
4.365
0
2.345
1.6675
4.31
0.595
1.9975
3.6125
2.6175
4.585
1.5175
0.41
4.6475
2.1575
0.69
0.215
1.205
1.4925
2.135
4.3325
3.1025
0.7775
2.0575
0.985
2.2725
2.435
1.72
4.38
1.0175
4.3575
3.5925
0.6475
1.4725
1.465
1.785
2.805
4.605
1.03
4.4625
0.885
1.48
0.625
2.9725
4.3525
1.08
0.53
1.14
1.4675
4.3275
3.5825
2.3025
2.5075
1.7625
0.8675
0.675
4.3175
1.44
2.0425
1.745
3.8025
2.7925
2.535
1.3025
1.7775
4.25
0.7825
0.8075
2.255
2.025
4.475
1.5975
1.5475
1.8225
1.68
1.9275
0.765
1.18
0.305
0.3225
1.795
2.9525
1.65
2.4025
1.45
0.5775
4.3475
1.9675
4.34
3.7575
4.345
1.3825
4.3475
4.59
0.355
1.4825
1.7
2.035
1.13
4.455
2.4675
4.22
1.485
2.09
3.14
1.24
2.2225
1.9425
2.005
1.215
1.76
1.0375
2.075
2.915
3.625
0.6075
1.405
4.3325
4.46
3.6075
1.875
1.7575
0.5475
1.095
1.93
0.1925
1.92
1.5525
4.3125
4.2025
1.7275
4.2675
4.3775
4.285
4.325
1.9075
3.575
1.96
4.2975
0.4275
2.305
4.34
0.665
3.6175
2.0225
3.8
2.98
2.9325
1.1575
2.3475
3.55
3.45
2.345
0
3.36
3.2475
2.7675
0.56
2.535
0.4725
4.01
3.13
2.1675
4.1225
2.055
2.485
2.515
1.21
3.05
4.015
4.725
1.6775
2.785
0.8175
1.665
2.1875
0.365
1.0325
4.58
1.62
3.4075
2.3325
1.6975
2.315
1.75
3.035
1.88
4.0775
2.845
4.0075
2.64
1.1025
2.2375
2.4175
3.715
1.9875
2.6325
3.2175
1.3975
3.3675
2.485
2.06
1.975
3.5275
2.64
2.0075
3.3675
1.42
0.5675
3.02
3.075
0.4575
1.96
3.37
3.5375
3.3025
2.1175
2.755
2.1675
0.6475
3.9625
2.64
2.8975
0.5225
0.885
1.1
2.055
1.9175
2.445
2.6475
3.58
2.4
1.4175
1.1575
2.5025
2.345
3.385
0.5725
3.4275
4.2575
4.7025
0.9625
3.5625
4.0375
2.425
3.0375
2.9925
3.9175
1.975
3.9075
2.125
3.29
3.5075
3.93
3
1.5375
1.325
3.8225
0.5825
1.7375
2.9975
1.6175
0.7825
2.4075
2.555
2.7875
2.4475
3.38
3.565
2.51
3.675
3.5425
2.8025
1.3175
3.78
2.3325
2.1475
2.615
3.2325
3.8425
3.02
3.335
3.435
3.355
3.4125
3.7175
2.5125
0.6
3.2775
2.6925
2.1975
3.4125
1.81
3.73
1.6625
3.0575
0.7325
2.41
1.6025
0.04
0.195
5.9925
1.6675
3.36
0
5.9125
1.1125
3.245
5.1925
3.7675
6.2475
0.23
1.46
6.31
1.9075
1.04
1.74
2.2025
0.315
0.67
5.935
4.5725
0.8925
2.7
1.715
3.9225
3.5925
3.1475
6.0125
2.585
5.98
5.1325
2.03
1.14
1.675
0.5775
4.37
6.27
0.6425
6.13
2.4575
2.8975
1.255
2.565
6.0075
2.74
1.14
0.6925
3.0075
5.9475
5.1575
3.94
2.33
0.1775
2.4375
1.4525
5.94
1.9625
3.3
0.5525
5.4425
3.8075
2.3725
0.6325
0.185
5.87
1.295
0.8575
3.9075
2.79
6.14
0.8675
0.53
2.9
2.48
2.43
2.4275
2.83
1.915
1.4525
0.2325
2.555
2.0375
3.845
0.9325
1.2025
5.9675
3.2175
5.9675
5.36
5.9525
2.53
5.99
6.2525
1.325
0.3275
0.54
0.5825
1.385
6.115
2.175
5.8425
0.54
0.5775
4.8075
1.8225
3.73
0.4975
3.265
1.6275
0.5975
2.6075
2.735
2.5
5.2075
1.11
0.97
5.955
6.0925
5.185
0.325
0.2025
1.2225
2.4925
0.4425
1.8525
1.6125
0.865
5.915
5.87
0.535
5.89
6.0025
5.91
5.9525
0.3675
5.155
3.2225
5.9075
1.3075
3.9575
5.965
1.7
5.2725
2.0925
5.4375
4.0875
2.52
2.7375
3.3425
6.0675
0.29
4.31
3.2475
5.9125
0
4.9025
2.9525
0.7425
2.81
1.0225
5.72
4.455
1.15
5.215
4.875
4.3225
3.895
5.6675
6.44
2.6475
1.57
5.0675
4.0275
4.3425
2.085
2.8825
2.8375
2.3175
3.33
0.225
0.915
3.8875
5.185
4.7075
5.825
1.5575
1.1175
5.275
1.165
3.8125
3.07
4.6625
5.665
0.7825
3.245
4.825
5.45
2.91
0.1925
0.7875
2.02
5.2075
6.0375
3.83
4.49
0.2075
4.3725
2.9025
5.795
0.645
3.085
5.195
5.61
6.0525
0.1975
4.6625
5.08
2.095
3.8375
1.0675
5.48
5.6175
3.3875
3.91
4.27
3.5575
3.1375
4.15
4.6025
6.0775
5.6475
4.475
2.2075
5.3125
4.7125
0.1975
2.97
0.285
2.5675
2.59
3.565
0.515
1.065
4.6125
5.6575
5.755
6.34
4.74
0.9975
5.34
0.23
5.7925
6.39
1.5525
4.3775
2.23
6.2475
2.9225
4.565
5.79
3.3075
3.9925
5.6525
0.725
4.915
5.25
0.205
0.3825
0.76
6.1625
6.0375
4.8475
3.4475
6.2275
4.1525
5.2275
5.44
0.035
1.22
5.785
0.225
0.2475
0.2325
0.2725
6.1975
0.775
2.9525
0.075
4.73
2.05
0.2575
4.2425
1.8675
4.83
0.6325
2.785
5.655
3.1775
3.285
1.22
4.9575
0.595
2.7675
1.1125
4.9025
0
2.4925
4.205
3.0925
5.1675
1
0.6
5.2275
2.09
0.415
0.6275
1.5625
0.9975
1.54
4.825
3.675
0.24
2.33
1.18
2.8625
2.9075
2.27
4.8975
1.6
4.9525
4.18
1.14
1.2775
1.5
1.3525
3.395
5.185
0.525
5.04
1.345
2.0225
0.59
2.8975
4.94
1.6725
0.1375
0.545
2.0475
4.9225
4.175
2.895
2.4925
1.1875
1.325
0.7975
4.9125
1.61
2.5425
1.31
4.3975
3.225
2.5275
0.7075
1.2025
4.8425
0.77
0.3025
2.8475
2.3425
5.0575
1.28
1.12
2.25
1.9925
2.135
1.3575
1.775
0.8075
0.34
1.2175
2.8825
1.785
2.965
1.1725
0.4725
4.94
2.465
4.9325
4.25
4.8425
1.8175
4.94
5.1725
0.3475
0.9925
1.2675
1.4425
1.1125
5.035
2.41
4.815
0.89
1.5
3.7175
1.4075
2.8
1.35
2.505
1.2975
1.3375
1.62
2.355
2.8375
4.2175
0.02
1.15
4.9275
5.055
4.2
1.2925
1.18
0.1325
1.62
1.34
0.7625
1.81
1.24
4.9075
4.7775
1.29
4.86
4.9725
4.88
4.92
1.3225
4.1675
2.46
4.89
0.1925
2.8975
4.935
0.96
4.1625
2.0675
4.395
3.445
2.855
1.745
2.7625
3.4275
3.1225
1.9975
0.56
3.245
2.9525
2.4925
0
2.215
0.63
3.62
3.0225
1.905
3.725
2.2625
2.28
2.1375
1.0475
2.9525
3.8725
4.205
1.42
2.5575
1.1125
1.535
1.65
0.4525
0.475
4.08
1.135
3.0875
2.06
1.3625
2.3175
1.79
3.0125
1.4675
3.68
2.67
3.595
2.1525
0.5875
2.0325
2.77
3.33
1.4675
2.37
2.9925
0.85
3.05
2.1675
1.5325
2.285
3.4
2.155
1.81
3.0475
1.4475
0.055
2.99
2.6875
0.8825
2.2775
3.1525
3.415
2.9775
1.9525
2.54
1.63
0.9225
3.5575
2.6325
2.84
0.435
0.9575
1.325
1.5775
1.385
2.04
2.315
3.45
2.75
1.5275
0.75
2.475
2.1225
3.0675
0.0275
3.1
3.7225
4.185
0.715
3.205
3.645
2.1475
2.94
2.955
3.7725
1.9075
3.51
2.4025
2.9625
3.3075
3.7975
2.505
1.4925
0.835
3.675
0.0325
1.695
2.975
1.13
1.085
2.7475
2.2325
2.5125
2.4175
3.06
3.235
2.195
3.545
3.4125
2.505
0.905
3.6375
1.945
2.2825
2.6
2.9425
3.4075
2.985
3.0075
3.1125
3.03
3.0825
3.585
2.185
0.045
2.9725
2.385
1.665
3.0875
1.5775
3.2225
1.88
2.6725
0.995
2.7525
1.09
0.5925
5.35
0.915
3.6125
2.535
5.1925
0.7425
4.205
2.215
0
2.1175
1.52
4.995
3.735
1.6425
4.4775
4.155
3.64
3.1525
4.94
5.735
2.775
0.87
4.3575
3.2975
3.6025
1.465
2.17
2.0975
2.5025
2.615
0.875
0.29
3.1625
4.445
3.965
5.09
0.8225
1.6
4.5575
1.5725
3.1825
2.33
3.94
4.945
1.225
2.57
4.12
4.7525
2.185
0.835
0.0525
1.3725
4.48
5.32
3.2
3.76
0.835
3.63
2.165
5.06
0.64
2.415
4.47
4.9125
5.335
0.7675
3.93
4.37
1.4725
3.11
1.5025
4.74
4.885
2.65
3.17
3.535
2.875
2.4575
3.4725
3.9125
5.3625
4.9275
3.735
1.4675
4.5725
3.9925
0.855
2.2325
0.8925
2.5375
2.7275
2.8225
1.035
1.555
3.9025
4.93
5.02
5.635
4
1.44
4.61
0.755
5.095
5.6825
1.25
3.635
1.49
5.54
2.185
3.825
5.0525
2.5925
3.2675
4.93
0.02
4.2175
4.5125
0.8475
1.03
0.0325
5.45
5.3225
4.1575
2.715
5.52
3.465
4.485
4.7025
0.7375
1.4925
5.05
0.8
0.9025
0.8225
0.8775
5.485
0.0375
2.2125
0.7575
4.0375
1.435
0.88
3.5125
1.825
4.0925
0.6175
2.1375
4.935
2.465
2.575
3.9575
3.025
2.6175
0.4725
3.7675
2.81
3.0925
0.63
2.1175
0
3.6175
3.54
2.4975
3.7325
2.525
2.85
2.765
1.5775
3.465
4.415
4.4625
1.2475
3.1375
1.29
2.0575
1.9975
0.185
1.0475
4.29
1.7625
2.98
1.895
1.975
2.7575
2.2
3.475
1.535
3.6875
3.2275
3.6325
2.7725
1.2125
2.6
2.8675
3.32
2.07
2.965
3.575
1.4325
2.94
2.065
1.8525
2.44
3.9325
2.775
2.3725
2.9425
1.86
0.595
3.4575
2.6875
0.355
2.4225
3.7325
3.945
2.8775
2.5
3.115
1.98
1.1175
3.5775
3.0825
3.325
0.87
1.325
1.57
2.2025
1.9775
2.67
2.9325
3.9825
2.85
1.8775
0.8675
2.9375
2.6975
2.9575
0.6575
3.005
4.03
4.435
1.28
3.1525
3.6475
2.7475
3.4525
3.4275
4.315
2.3925
3.5225
2.5925
2.87
3.88
4.335
2.7175
1.96
1.105
4.22
0.63
2.1625
3.4375
1.7525
1.2525
2.86
2.1375
3.1125
2.8825
2.9525
3.1425
2.09
4.08
3.945
3.1125
1.535
4.18
2.575
2.615
3.055
2.795
3.485
3.455
2.91
3.0075
2.9325
2.99
4.12
2.095
0.6725
2.845
2.9975
2
2.99
2.1525
3.4525
2.135
2.6675
0.365
2.8625
1.7025
0.505
6.38
0.7325
4.585
4.01
6.2475
1.0225
5.1675
3.62
1.52
3.6175
0
6.0775
4.81
0.1275
5.8475
5.2225
4.5475
4.435
6.0375
6.7
1.7825
2.3825
5.3625
4.73
4.83
2.33
3.6525
3.39
1.4275
3.705
0.7975
1.7875
4.29
5.68
5.2625
6.255
2.1525
0.095
5.605
0.225
3.9225
3.585
5.0425
6.3875
0.2975
3.5075
5.115
5.7
3.35
0.83
1.5725
2.335
5.905
6.3475
3.9425
4.9025
0.8175
4.95
3.5775
6.22
0.9375
3.9275
5.8975
5.85
6.3625
0.8525
5.08
5.39
2.3475
4.54
0.1375
5.945
6.03
4.045
4.5475
4.94
3.82
3.4175
4.37
4.84
6.38
6.37
5.085
2.8775
5.7775
5.0675
0.825
3.6325
0.74
1.8775
1.72
4.1275
0.52
0.0425
4.9225
6.0275
6.1775
6.6025
5.2225
0.1325
6.015
0.84
6.0375
6.665
1.46
4.915
2.8075
6.515
3.59
5.085
6.2225
3.68
4.7025
6.3675
1.5
5.175
5.7175
0.8175
0.6525
1.5525
6.4575
6.3425
5.0875
3.9125
6.505
4.4075
5.8125
5.905
1.055
0.4725
6.2075
0.8175
0.775
0.8025
0.7525
6.49
1.535
3.6075
0.9525
4.98
2.2975
0.765
4.6675
1.315
5.4775
0.955
3.6575
6.3725
3.5525
4.05
0.425
5.805
1.5175
3.13
0.23
5.72
1
3.0225
4.995
3.54
6.0775
0
1.2725
6.145
1.705
0.8575
1.6125
1.9775
0.0875
0.9
5.8225
4.36
0.765
2.47
1.49
3.75
3.365
2.9375
5.8875
2.3975
5.7925
4.9275
1.8325
0.915
1.445
0.45
4.1725
6.1025
0.4875
5.965
2.3425
2.69
1.0575
2.395
5.835
2.5725
1.0025
0.685
2.81
5.76
4.96
3.76
2.1325
0.405
2.3225
1.2425
5.7525
1.73
3.0775
0.4125
5.26
3.575
2.1725
0.68
0.415
5.6825
1.08
0.7175
3.7325
2.5575
5.9725
0.6625
0.3275
2.6725
2.25
2.2
2.2675
2.6625
1.7825
1.335
0.46
2.3825
1.8075
3.635
0.71
1.0125
5.78
2.995
5.78
5.2475
5.8375
2.3075
5.81
6.085
1.165
0.0975
0.385
0.81
1.155
5.9475
1.985
5.655
0.65
0.8075
4.6475
1.5925
3.525
0.7225
3.045
1.395
0.455
2.42
2.505
2.33
5.01
1.0025
0.745
5.7675
5.9075
4.9875
0.555
0.4275
1.1225
2.2875
0.6675
1.705
1.4075
0.655
5.72
5.71
0.39
5.7025
5.815
5.7225
5.7675
0.5975
4.96
3
5.715
1.19
3.785
5.7775
1.4925
5.1325
1.8725
5.255
3.8575
2.35
2.55
3.1125
1.615
4.535
0.41
2.1675
1.46
4.455
0.6
1.905
3.735
2.4975
4.81
1.2725
0
4.88
1.75
0.42
0.615
0.965
1.2275
2.0175
4.6725
3.145
0.655
1.76
0.63
2.4825
2.3125
1.7225
4.7025
1.1275
4.5225
3.6825
0.5825
1.075
1.065
1.4675
2.915
4.8375
0.8225
4.705
1.275
1.4725
0.245
2.565
4.565
1.32
0.4675
1.0875
1.55
4.49
3.7
2.4875
2.1075
1.585
1.2575
0.2725
4.48
1.0825
1.9575
1.4275
3.9875
2.625
2.135
1.25
1.6
4.4125
0.375
0.6475
2.465
1.7575
4.7075
1.2275
1.2325
1.6525
1.4075
1.595
1.0275
1.4
0.7075
0.555
1.6275
2.5475
1.2825
2.4225
1.0725
0.2575
4.51
1.8775
4.51
4.1025
4.6825
1.22
4.5375
4.82
0.26
1.2175
1.3825
1.915
0.7225
4.6825
2.0625
4.385
1.4125
1.955
3.39
0.8775
2.285
1.8175
1.92
0.8225
1.4375
1.15
1.7825
2.51
3.75
0.62
1.0225
4.4975
4.635
3.7275
1.7175
1.5875
0.645
1.0625
1.7925
0.575
1.51
1.1825
4.455
4.4525
1.4125
4.4325
4.5425
4.4525
4.495
1.755
3.7
1.875
4.4475
0.5475
2.515
4.5075
0.3625
3.915
1.63
3.9825
2.8475
2.5275
1.28
2.1625
6.44
0.86
4.6475
4.1225
6.31
1.15
5.2275
3.725
1.6425
3.7325
0.1275
6.145
4.88
0
5.9425
5.29
4.605
4.5225
6.1075
6.755
1.6975
2.5
5.425
4.835
4.915
2.4025
3.765
3.485
1.3375
3.78
0.925
1.91
4.365
5.7625
5.3525
6.33
2.2575
0.045
5.67
0.2
3.9675
3.675
5.1125
6.4925
0.4175
3.5725
5.175
5.755
3.4325
0.96
1.695
2.415
6.0075
6.41
3.9875
4.9775
0.9475
5.04
3.6825
6.295
1.0475
4.045
6
5.905
6.4225
0.9825
5.155
5.4525
2.42
4.645
0.1725
6.025
6.1025
4.1475
4.6475
5.0425
3.8825
3.485
4.425
4.8975
6.44
6.475
5.18
2.985
5.855
5.1375
0.9525
3.735
0.8675
1.825
1.635
4.2225
0.6475
0.09
4.985
6.0975
6.25
6.6575
5.305
0.215
6.115
0.97
6.0925
6.72
1.51
5.0025
2.9075
6.57
3.6925
5.17
6.2975
3.7575
4.8075
6.4725
1.6225
5.235
5.795
0.945
0.7775
1.6725
6.5175
6.4025
5.145
3.9975
6.5625
4.4675
5.9025
5.9825
1.1825
0.475
6.2825
0.9475
0.9025
0.93
0.88
6.5475
1.655
3.7125
1.08
5.0375
2.37
0.8925
4.745
1.3
5.5775
1.065
3.78
6.4775
3.63
4.1625
2.0875
5.3825
2.1575
2.055
1.9075
5.215
2.09
2.2625
4.4775
2.525
5.8475
1.705
1.75
5.9425
0
1.6775
2.365
1.465
1.62
2.5425
6.1325
3.6675
1.925
1.235
1.25
3.65
2.3975
2.46
6.0875
2.375
5.35
4.315
1.8825
0.8475
0.7175
1.37
3.71
5.8975
1.7625
5.7975
2.9775
2.2875
1.5725
0.8175
5.5625
2.7525
1.975
2.2025
2.575
5.31
4.43
3.5875
0.43
2.0775
2.9625
1.4825
5.3075
0.935
2.3125
1.3775
4.9275
2.4025
0.47
2.285
2.085
5.2375
1.39
1.8575
3.63
1.41
5.775
1.0425
1.38
1.8275
1.3075
0.96
2.5575
2.775
2.445
2.25
2.1325
0.8
0.7675
3.01
1.0275
1.67
5.3275
2.245
5.3575
5.585
6.1275
1.73
5.4575
5.8675
1.9175
1.61
1.3775
2.4725
1.03
5.73
0.32
5.2225
2.3225
2.4425
4.5925
1.045
3.04
2.395
2.2925
0.97
1.34
2.3925
1.2725
0.76
4.495
2.11
1.0175
5.32
5.495
4.4575
2.215
2.1075
2.21
2.045
2.335
2.3025
0.3025
1.0525
5.205
5.5875
1.3925
5.2675
5.375
5.29
5.3425
2.2525
4.4475
2.265
5.235
2.175
3.6775
5.3475
1.565
5.2425
0.3925
4.915
2.735
0.7775
2.4925
2.02
1.195
4.955
0.69
2.485
1.04
4.875
0.415
2.28
4.155
2.85
5.2225
0.8575
0.42
5.29
1.6775
0
0.835
1.2775
0.8175
1.6075
5.0225
3.555
0.31
1.975
0.8375
2.895
2.6675
2.13
5.0675
1.5475
4.9425
4.1
0.9975
0.8775
1.0925
1.095
3.3325
5.2475
0.405
5.1125
1.565
1.8775
0.25
2.4875
4.98
1.72
0.3
0.7325
1.97
4.91
4.12
2.905
2.08
1.1675
1.545
0.4775
4.9
1.235
2.3325
1.055
4.405
2.945
2.1125
0.885
1.18
4.8325
0.39
0.27
2.8775
2.0075
5.1175
0.93
0.855
1.9875
1.6625
1.76
1.415
1.805
0.985
0.6175
1.21
2.47
1.3975
2.83
0.8
0.165
4.93
2.2525
4.93
4.45
5.035
1.575
4.955
5.23
0.34
0.8075
1.01
1.505
0.705
5.0925
1.9975
4.805
1.03
1.5425
3.7925
1.04
2.7
1.4075
2.2975
0.905
1.07
1.57
2.0025
2.4275
4.17
0.4325
0.7675
4.9175
5.055
4.1475
1.3
1.17
0.5325
1.47
1.38
0.8825
1.4
0.8875
4.875
4.8575
1.0375
4.8525
4.9625
4.8725
4.915
1.3375
4.12
2.2525
4.8675
0.5125
2.9275
4.9275
0.7025
4.2975
1.6575
4.4025
3.19
2.445
1.7
2.4775
1.8475
4.3625
0.215
2.515
1.74
4.3225
0.6275
2.1375
3.64
2.765
4.5475
1.6125
0.615
4.605
2.365
0.835
0
1.4025
1.5975
2.1525
4.2125
3.1775
0.85
2.2625
1.2
2.2575
2.5825
1.8275
4.2775
1.095
4.36
3.6375
0.82
1.66
1.6775
1.9175
2.845
4.565
1.125
4.4175
0.735
1.5975
0.8125
3.18
4.325
1.075
0.61
1.15
1.5425
4.33
3.6125
2.3025
2.72
1.8175
0.7175
0.885
4.32
1.655
2.18
1.8775
3.795
2.955
2.7475
1.305
1.83
4.2525
0.9825
0.895
2.245
2.2225
4.435
1.76
1.6775
1.995
1.88
2.14
0.765
1.185
0.18
0.2925
1.845
3.1625
1.865
2.4925
1.62
0.7475
4.35
2.11
4.3375
3.6375
4.2275
1.5575
4.3325
4.5525
0.5
1.59
1.83
2.055
1.335
4.415
2.6775
4.2225
1.49
2.1175
3.095
1.455
2.295
1.965
2.145
1.4275
1.895
1.1125
2.2775
3.125
3.6525
0.635
1.58
4.335
4.455
3.6375
1.9175
1.8075
0.54
1.2325
1.96
0.195
2.1225
1.715
4.3275
4.1525
1.8575
4.2675
4.3775
4.2875
4.325
1.9475
3.6025
2.1
4.305
0.435
2.2925
4.34
0.88
3.535
2.235
3.7925
3.13
3.1425
1.2225
2.52
2.3875
4.0275
1.205
1.21
2.2025
3.895
1.5625
1.0475
3.1525
1.5775
4.435
1.9775
0.965
4.5225
1.465
1.2775
1.4025
0
1.9075
2.84
4.67
2.43
1.575
0.87
0.4875
2.19
1.3975
1.06
4.6225
0.935
4.0025
3.04
0.61
1.295
0.8275
1.9725
2.345
4.48
1.65
4.37
1.755
0.8475
1.03
2.1725
4.16
1.34
1.4275
2.0075
1.1125
3.9675
3.11
2.135
1.6575
2.3625
1.7475
0.8
3.9625
0.5325
1.1025
1.9475
3.535
1.6675
1.67
2.1625
2.375
3.89
0.9225
1.5475
2.1675
0.82
4.3525
1.6
1.7925
0.71
0.4825
0.815
1.22
1.34
1.38
1.4775
2.4125
2.1525
0.715
1.7125
1.44
1.135
3.985
1.02
4.005
4.13
4.6675
0.34
4.0775
4.45
1.225
1.895
1.9125
2.74
0.865
4.3125
1.7025
3.87
2.305
2.76
3.1325
0.4825
1.6675
2.6425
1.07
0.6725
1.935
0.95
0.8825
2.13
3.17
1.5825
1.38
3.975
4.1375
3.1375
2.5075
2.3725
1.6075
0.5825
2.605
1.245
1.3825
1.565
3.89
4.1475
1.9425
3.9175
4.0275
3.9375
3.9875
2.5475
3.12
1.0275
3.905
1.5025
2.215
3.9975
0.6025
3.7775
1.155
3.525
1.9125
2.1425
1.0375
1.2025
0.51
5.7575
1.4925
3.05
0.315
5.6675
0.9975
2.9525
4.94
3.465
6.0375
0.0875
1.2275
6.1075
1.62
0.8175
1.5975
1.9075
0
0.985
5.81
4.2975
0.76
2.385
1.4175
3.71
3.29
2.875
5.8675
2.35
5.7425
4.87
1.78
0.83
1.36
0.3975
4.1175
6.065
0.475
5.93
2.33
2.6275
1.005
2.315
5.7925
2.5375
0.9875
0.73
2.7575
5.71
4.905
3.715
2.0475
0.49
2.31
1.185
5.7025
1.6475
3.0075
0.3575
5.215
3.495
2.0875
0.74
0.5
5.6325
1.0175
0.705
3.6925
2.475
5.935
0.5775
0.245
2.5975
2.17
2.115
2.2325
2.6225
1.765
1.3275
0.545
2.3025
1.7225
3.5725
0.6225
0.97
5.73
2.925
5.7325
5.235
5.825
2.2375
5.765
6.0475
1.1375
0.0125
0.3225
0.8975
1.0775
5.91
1.9025
5.605
0.7225
0.8925
4.6125
1.5125
3.4675
0.8075
2.975
1.315
0.3975
2.375
2.42
2.25
4.955
1.0025
0.6575
5.7175
5.86
4.9325
0.64
0.5125
1.125
2.23
0.755
1.6825
1.3225
0.5675
5.6675
5.675
0.335
5.6525
5.765
5.6725
5.7175
0.6825
4.905
2.93
5.665
1.185
3.7425
5.73
1.4325
5.1075
1.785
5.21
3.78
2.27
2.505
3.0325
0.475
6.5
2.135
4.015
0.67
6.44
1.54
3.8725
5.735
4.415
6.7
0.9
2.0175
6.755
2.5425
1.6075
2.1525
2.84
0.985
0
6.2225
5.16
1.3775
3.37
2.3575
4.4025
4.235
3.7375
6.335
3.12
6.4925
5.695
2.6
1.805
2.345
1.175
4.92
6.715
1.205
6.565
2.8075
3.485
1.8475
3.145
6.4775
3.2125
1.615
1
3.56
6.4625
5.7025
4.4375
2.9575
0.495
2.7875
2.0625
6.4525
2.6275
3.925
1.165
5.9375
4.465
3
0.85
0.485
6.385
1.92
1.37
4.3875
3.455
6.585
1.52
1.19
3.545
3.1425
3.1
2.8975
3.315
2.33
1.86
0.44
3.135
2.7075
4.4375
1.5975
1.77
6.4825
3.845
6.475
5.655
6.2475
3.1575
6.48
6.7025
1.8325
0.995
1.165
0.1025
2.0475
6.5675
2.795
6.355
0.6625
0.1025
5.245
2.4825
4.3
0.1975
3.89
2.29
1.205
3.1425
3.405
3.08
5.75
1.53
1.6375
6.4675
6.595
5.73
0.345
0.475
1.6125
3.0775
0.235
2.3
2.2575
1.5225
6.445
6.3
1.15
6.4025
6.5125
6.42
6.46
0.3025
5.6975
3.845
6.43
1.7225
4.4375
6.475
2.3025
5.6475
2.7525
5.935
4.74
3.1
3.27
4
6.0175
2.39
4.3325
4.725
5.935
2.6475
4.825
4.205
2.775
4.4625
1.7825
5.8225
4.6725
1.6975
6.1325
5.0225
4.2125
4.67
5.81
6.2225
0
3.435
5.0575
5.2525
4.9275
2.5625
4.4225
3.81
0.3625
3.76
2.45
3.06
4.2975
5.71
5.4425
6.1175
2.96
1.7025
5.3375
1.5675
3.48
3.9075
4.9175
6.8275
1.9
3.41
4.8225
5.28
3.5875
2.4675
2.815
2.6725
6.315
5.9875
3.5
4.855
2.45
5.2
4.18
6.0775
2.1725
4.815
6.32
5.405
6
2.45
5.02
5.105
2.5825
5.0775
1.6725
5.9
5.8775
4.5525
4.955
5.3775
3.6625
3.3675
4.045
4.4875
6.005
6.8075
5.385
3.5975
5.74
4.9
2.4725
4.2025
2.3825
0.575
0.065
4.4525
2.1625
1.745
4.685
5.8025
6.03
6.1375
5.2725
1.73
6.3725
2.42
5.5825
6.2175
1.7475
5.095
3.3975
6.065
4.175
5.2125
6.0925
3.7425
5.2325
6.7925
2.76
4.825
5.6875
2.4575
2.355
2.8075
6.0625
5.9725
4.7125
4.0875
6.075
4.14
6.005
5.855
2.6825
1.4325
6.06
2.4225
2.4375
2.4175
2.3875
6.085
2.765
4.175
2.5725
4.6325
2.545
2.41
4.6675
1.0125
5.8225
2.1975
4.6375
6.8025
3.64
4.7625
4.745
1.7775
3.1025
1.6775
4.5725
1.57
3.675
1.42
0.87
1.2475
2.3825
4.36
3.145
2.5
3.6675
3.555
3.1775
2.43
4.2975
5.16
3.435
0
3.795
2.4625
2.905
1.385
1.3125
1.4275
3.2075
2.0875
1.7325
0.655
2.5625
3.7225
3.2075
4.4
0.565
2.4575
3.96
2.4125
2.875
1.6775
3.32
4.095
2.085
2.1725
3.5725
4.2125
1.6375
1.6925
0.8175
1.235
3.6425
4.715
2.8875
3.12
1.695
2.865
1.3675
4.3725
1.465
1.545
3.6275
4.3775
4.73
1.63
3.2825
3.7925
1.38
2.275
2.3525
4.03
4.21
1.85
2.375
2.7125
2.44
2.0575
3.0275
3.4225
4.76
4.0775
2.945
0.7275
3.87
3.39
1.71
1.4425
1.7575
3.09
3.3975
2.0925
1.905
2.415
3.3475
4.285
4.3375
5.06
3.295
2.2925
3.7775
1.62
4.55
5.0975
1.72
2.8975
0.8825
4.9625
1.3925
3.0975
4.3625
2.0675
2.4275
4.0825
0.89
3.6925
3.8075
1.705
1.8925
0.8425
4.8525
4.7225
3.65
2.085
4.935
2.9875
3.7025
3.995
1.555
2.295
4.3675
1.6625
1.76
1.685
1.74
4.8925
0.85
1.4275
1.6
3.5275
1.3675
1.74
2.8725
2.4275
3.2775
1.4425
1.2825
4.085
1.955
1.7175
1.0175
5.1325
0.7775
2.785
0.8925
5.0675
0.24
2.5575
4.3575
3.1375
5.3625
0.765
0.655
5.425
1.925
0.31
0.85
1.575
0.76
1.3775
5.0575
3.795
0
2.2825
1.145
3.045
2.955
2.375
5.125
1.7425
5.1225
4.32
1.235
1.09
1.385
1.1125
3.5425
5.3825
0.285
5.24
1.575
2.125
0.55
2.72
5.13
1.8575
0.2475
0.435
2.1825
5.09
4.325
3.07
2.3375
0.985
1.5575
0.7775
5.0825
1.5425
2.6075
1.0725
4.575
3.245
2.375
0.595
1
5.0125
0.7
0.0725
3.03
2.315
5.2525
1.0575
0.8825
2.28
1.97
2.0675
1.5425
1.9525
1.0225
0.57
1.02
2.705
1.7
3.075
0.965
0.4425
5.11
2.5275
5.1075
4.4825
5.0725
1.86
5.12
5.3675
0.455
0.7525
1.0275
1.275
1
5.2325
2.2425
4.985
0.7575
1.325
3.9175
1.35
2.9275
1.1825
2.5725
1.21
1.0975
1.765
2.31
2.6575
4.3725
0.2475
0.9475
5.0975
5.23
4.3525
1.1
0.9825
0.37
1.7175
1.1625
0.96
1.635
1.02
5.07
4.98
1.05
5.0325
5.1425
5.0525
5.0925
1.135
4.32
2.5275
5.0575
0.425
3.08
5.105
0.985
4.38
1.9375
4.57
3.4825
2.6775
1.8925
2.7775
2.895
4.2125
2.0575
0.8175
2.7
4.0275
2.33
1.1125
3.2975
1.29
4.73
2.47
1.76
4.835
1.235
1.975
2.2625
0.87
2.385
3.37
5.2525
2.4625
2.2825
0
1.1475
2.6925
1.1675
1.4425
5.1525
1.6975
4.175
3.115
1.48
1.5925
1.03
2.3075
2.5775
4.79
2.2725
4.705
2.6125
1.3575
1.745
1.6575
4.44
2.1125
2.19
2.6925
1.69
4.135
3.25
2.5975
1.1825
2.875
2.6075
1.53
4.135
0.755
1.155
2.2975
3.7975
1.185
1.1725
2.8275
2.885
4.0675
1.585
2.2375
2.6725
0.19
4.67
1.91
2.2025
0.7075
0.3925
0.295
2.055
2.085
2.25
2.305
2.93
1.6375
0.6675
1.8525
1.7925
1.8625
4.1525
1.1025
4.19
4.7425
5.2375
0.8775
4.3075
4.755
2.0175
2.375
2.275
3.2775
1.3375
4.62
1.3175
4.0525
2.94
3.2775
3.5925
0.935
1.9425
3.1875
1.1425
1.1
2.27
1.705
0.0375
1.6375
3.3175
2.35
1.7425
4.145
4.3275
3.2775
3.025
2.895
2.3975
1.3225
3.1375
2.1125
1.345
1.8925
4.0125
4.5175
2.3
4.0975
4.2
4.12
4.1725
3.0675
3.2725
1.1275
4.0525
2.3075
2.7125
4.1775
1.41
4.295
0.845
3.78
1.51
1.6425
1.7525
0.785
1.9
4.4625
0.985
1.665
1.715
4.3425
1.18
1.535
3.6025
2.0575
4.83
1.49
0.63
4.915
1.25
0.8375
1.2
0.4875
1.4175
2.3575
4.9275
2.905
1.145
1.1475
0
2.535
1.88
1.5075
4.91
1.1775
4.44
3.5025
0.6375
0.8525
0.535
1.495
2.785
4.87
1.18
4.75
1.74
1.2725
0.6
2.0425
4.5625
1.5225
1.0425
1.5675
1.48
4.405
3.5625
2.5025
1.5525
1.8775
1.7275
0.3825
4.3975
0.4575
1.59
1.4675
3.95
2.1225
1.575
1.715
1.89
4.3275
0.455
1.105
2.515
1.17
4.74
1.1375
1.3075
1.1875
0.825
0.9675
1.31
1.56
1.2425
1.1825
1.9275
2.0225
0.6625
2.1825
0.97
0.715
4.4225
1.51
4.4375
4.37
4.93
0.8225
4.4975
4.845
0.875
1.405
1.4325
2.26
0.3975
4.705
1.54
4.305
1.845
2.2775
3.48
0.255
2.115
2.1625
1.5575
0.2875
1.4575
1.2
1.175
1.99
3.62
1.2025
0.91
4.4125
4.57
3.59
2.025
1.89
1.2525
0.9175
2.1225
1.0975
1.08
1.1
4.3375
4.5175
1.4625
4.3525
4.4625
4.375
4.4225
2.065
3.5675
1.515
4.3475
1.1675
2.565
4.4325
0.33
4.0825
1.05
3.9425
2.3825
2.005
1.315
1.6525
4.0625
2.105
2.2725
2.1875
3.9225
2.085
2.8625
1.65
1.465
1.9975
2.33
3.75
2.4825
2.4025
3.65
2.895
2.2575
2.19
3.71
4.4025
2.5625
1.385
3.045
2.6925
2.535
0
1.9175
1.25
2.4625
1.38
2.105
1.555
1.965
3.3775
3.005
3.9275
0.8375
2.3575
3.28
2.23
1.73
1.3725
2.7125
4.2975
2.085
1.1925
2.8
3.4025
1.075
2.0775
1.4525
0.1575
3.7875
4.03
1.745
2.5775
2.065
2.72
1.63
3.8925
1.5375
2.3475
3.79
3.56
4.045
2
2.755
3.07
0.0225
2.5175
2.23
3.63
3.7025
1.99
2.415
2.835
1.505
1.0925
2.0825
2.545
4.065
4.2775
2.8875
1.1475
3.46
2.74
2.0975
1.6475
2.08
2.0725
2.545
1.9275
2.0775
2.3375
2.6
3.7
3.85
4.305
2.92
2.2
3.865
1.9675
3.7475
4.3625
0.945
2.6525
0.8925
4.2125
1.6225
2.805
3.895
1.3575
2.675
4.265
1.4725
2.8725
3.4
2.0825
2.1975
1.4725
4.1475
4.0275
2.7925
1.6275
4.2
2.1025
3.5675
3.5875
2.095
1.9875
3.88
2.015
2.1225
2.0325
2.0675
4.18
1.4275
1.6175
2.06
2.68
0.035
2.0825
2.3475
1.605
3.3125
1.535
2.25
4.275
1.2325
2.2225
3.78
3.085
2.435
0.365
3.5925
2.8825
2.9075
0.4525
2.17
0.185
3.6525
3.365
2.3125
3.765
2.3975
2.6675
2.5825
1.3975
3.29
4.235
4.4225
1.3125
2.955
1.1675
1.88
1.9175
0
0.8925
4.265
1.59
3.0425
1.9675
1.79
2.595
2.04
3.31
1.5325
3.72
3.045
3.655
2.605
1.04
2.4175
2.7825
3.355
1.9075
2.78
3.39
1.2775
3.0025
2.12
1.7825
2.3375
3.755
2.6075
2.19
3.0025
1.6975
0.4225
3.29
2.7175
0.455
2.3225
3.5475
3.7675
2.9375
2.32
2.9325
1.9
0.9875
3.6075
2.9175
3.155
0.6925
1.165
1.44
2.03
1.8225
2.49
2.75
3.805
2.765
1.7275
0.8275
2.77
2.515
3.02
0.48
3.0625
3.9725
4.3975
1.095
3.2
3.68
2.5625
3.2775
3.26
4.1375
2.22
3.5525
2.4825
2.9275
3.6975
4.1575
2.685
1.7875
1.0325
4.04
0.455
1.9925
3.27
1.5825
1.1325
2.7725
2.19
2.9275
2.715
3.015
3.2
2.145
3.9025
3.7675
2.9275
1.3525
4
2.3925
2.4725
2.89
2.8675
3.4975
3.2875
2.97
3.07
2.9925
3.0475
3.9425
2.1475
0.495
2.9125
2.8125
1.925
3.0475
1.97
3.4175
2.005
2.6975
0.545
2.775
1.5375
0.405
3.3175
2.9675
1.72
1.0325
3.1475
2.8375
2.27
0.475
2.0975
1.0475
3.39
2.9375
1.7225
3.485
2.46
2.13
1.8275
1.06
2.875
3.7375
3.81
1.4275
2.375
1.4425
1.5075
1.25
0.8925
0
3.71
0.75
2.9425
2
1.1425
2.3475
1.8825
2.9975
1.285
3.44
2.5325
3.3375
1.7325
0.25
1.895
3.0625
3.11
1.0225
2.16
2.8
0.385
2.9075
2.055
1.1575
2.5575
3.29
1.7375
1.695
2.9025
1.56
0.4825
2.97
2.48
1.34
2.5575
2.9625
3.3025
2.8325
1.86
2.37
1.23
1.2675
3.3125
2.6425
2.8
0.7425
1.18
1.595
1.18
0.93
1.705
2.045
3.335
3.0425
1.695
0.7025
2.4775
1.965
2.925
0.46
2.945
3.3075
3.795
0.74
3.02
3.41
1.935
2.865
2.9325
3.635
1.9025
3.27
2.6475
2.81
3.1325
3.67
2.16
1.5425
0.6075
3.5375
0.4575
1.73
2.9625
0.7375
1.4225
3.0325
2.1125
2.2875
2.4175
2.915
3.0775
2.0825
3.4275
3.295
2.2575
0.66
3.51
1.6325
2.425
2.605
2.8325
3.1275
2.9625
2.8575
2.9675
2.8775
2.9275
3.465
2.0625
0.4325
2.845
2.1375
1.27
2.9375
1.4475
2.8525
2.1025
2.4675
1.4
3.04
0.665
1.06
6.105
2.0525
4.38
4.58
6.0125
2.3175
4.8975
4.08
2.5025
4.29
1.4275
5.8875
4.7025
1.3375
6.0875
5.0675
4.2775
4.6225
5.8675
6.335
0.3625
3.2075
5.125
5.1525
4.91
2.4625
4.265
3.71
0
3.735
2.115
2.79
4.29
5.715
5.415
6.16
2.765
1.3425
5.4
1.215
3.555
3.83
4.945
6.7575
1.5575
3.4075
4.885
5.375
3.52
2.135
2.545
2.5575
6.2475
6.075
3.575
4.8675
2.1175
5.155
4.05
6.12
1.88
4.6375
6.25
5.505
6.0875
2.12
5.035
5.17
2.485
4.975
1.32
5.9225
5.9225
4.4475
4.875
5.2975
3.6775
3.355
4.105
4.56
6.095
6.7375
5.3325
3.4375
5.7575
4.9375
2.1375
4.0825
2.0475
0.7225
0.2975
4.3825
1.8225
1.3875
4.735
5.86
6.075
6.2475
5.27
1.3775
6.3175
2.0925
5.6875
6.325
1.58
5.0625
3.2575
6.1725
4.05
5.1925
6.1325
3.715
5.1325
6.725
2.485
4.9
5.705
2.125
2.01
2.535
6.1575
6.0625
4.79
4.0425
6.1775
4.1875
5.9775
5.8775
2.3525
1.0975
6.1025
2.0925
2.1
2.085
2.055
6.1825
2.495
4.0525
2.2425
4.705
2.4425
2.075
4.6675
0.8575
5.765
1.905
4.4425
6.735
3.605
4.62
2.7375
3.4075
1.0175
1.62
2.585
3.33
1.6
1.135
2.615
1.7625
3.705
2.3975
1.1275
3.78
2.375
1.5475
1.095
0.935
2.35
3.12
3.76
2.0875
1.7425
1.6975
1.1775
1.38
1.59
0.75
3.735
0
3.395
2.58
0.585
2.005
1.6825
2.55
1.8
3.735
1.9475
3.61
1.0225
0.55
1.345
3.105
3.45
0.4175
1.5075
2.1425
0.4525
3.3625
2.5825
1.37
2.5925
2.7075
1.0225
1.1975
3.355
1.4475
1.1675
2.515
2.865
2.01
2.6025
2.3075
2.7225
3.285
1.375
1.7525
1.36
1.575
3.6075
2.25
2.3275
1.1525
1.3225
1.7225
0.4425
0.4075
0.9575
1.335
2.7475
3.085
1.645
1.3975
2.08
1.385
3.3825
1.1125
3.3825
3.21
3.76
0.8175
3.415
3.715
1.2875
2.34
2.4725
3.02
1.55
3.575
2.63
3.2575
2.485
3.065
2.315
1.3325
1.2075
2.925
1.1325
1.46
2.5175
0.0225
1.695
3.0625
2.63
1.615
2.0225
3.37
3.51
2.61
2.835
2.71
1.565
0.375
2.9025
0.9025
2.245
2.2075
3.33
3.365
2.505
3.305
3.4175
3.325
3.3675
2.87
2.58
1.0925
3.3225
1.4425
1.4125
3.38
0.9675
2.905
2.0875
2.8575
2.1225
3.075
0.1525
1.6375
6.13
0.0675
4.3575
3.4075
5.98
0.225
4.9525
3.0875
0.875
2.98
0.7975
5.7925
4.5225
0.925
5.35
4.9425
4.36
4.0025
5.7425
6.4925
2.45
1.7325
5.1225
4.175
4.44
2.105
3.0425
2.9425
2.115
3.395
0
1.0875
3.9625
5.2875
4.8225
5.915
1.6575
0.8925
5.34
0.945
3.82
3.1675
4.7375
5.82
0.565
3.285
4.88
5.4975
2.99
0.04
0.925
2.0575
5.3575
6.1
3.8375
4.57
0.0425
4.4925
3.04
5.8825
0.59
3.265
5.3475
5.6575
6.115
0.1125
4.745
5.14
2.1175
3.985
0.845
5.575
5.7025
3.5225
4.0425
4.41
3.6
3.18
4.185
4.6425
6.1375
5.8025
4.6025
2.3375
5.4075
4.78
0.0275
3.105
0.0675
2.4
2.3925
3.6775
0.2975
0.84
4.67
5.7325
5.8425
6.3925
4.8375
0.7775
5.485
0.1375
5.84
6.4475
1.48
4.4875
2.3375
6.3
3.0575
4.6725
5.88
3.3725
4.1425
5.8075
0.8575
4.965
5.3475
0.03
0.1675
0.9
6.2225
6.1
4.89
3.5375
6.285
4.1975
5.35
5.5375
0.2575
1.02
5.8725
0.0925
0.0275
0.0725
0.065
6.2575
0.9025
3.085
0.1575
4.775
2.07
0.0425
4.325
1.715
4.9675
0.5825
2.9725
5.81
3.2425
3.4475
5.2975
1.1375
3.5925
2.3325
5.1325
0.915
4.18
2.06
0.29
1.895
1.7875
4.9275
3.6825
1.91
4.315
4.1
3.6375
3.04
4.87
5.695
3.06
0.655
4.32
3.115
3.5025
1.555
1.9675
2
2.79
2.58
1.0875
0
3.105
4.335
3.835
4.9975
0.795
1.87
4.505
1.85
3.2325
2.2425
3.875
4.75
1.4925
2.5825
4.0875
4.725
2.1375
1.0475
0.245
1.4375
4.2975
5.2675
3.245
3.685
1.05
3.495
2.0075
4.9675
0.9275
2.175
4.2825
4.8875
5.2825
0.9875
3.855
4.325
1.5575
2.9275
1.7775
4.6375
4.8
2.4925
3.0175
3.365
2.875
2.465
3.475
3.9025
5.31
4.7325
3.585
1.33
4.4725
3.9375
1.0625
2.08
1.1175
2.8075
3.0125
2.7025
1.285
1.8225
3.8675
4.8575
4.93
5.595
3.8975
1.7125
4.4325
0.985
5.065
5.6375
1.49
3.515
1.4025
5.5
2.03
3.71
4.96
2.56
3.0825
4.7375
0.305
4.195
4.4125
1.06
1.25
0.255
5.4
5.2725
4.14
2.64
5.475
3.455
4.34
4.6
0.9
1.78
4.96
1.0225
1.115
1.045
1.1
5.4375
0.295
2.0625
0.95
4.02
1.525
1.1
3.4375
2.1
3.9275
0.905
1.8875
4.74
2.435
2.37
2.1925
3.9775
0.6475
1.6975
2.03
3.8875
1.14
1.3625
3.1625
1.975
4.29
1.8325
0.5825
4.365
1.8825
0.9975
0.82
0.61
1.78
2.6
4.2975
2.5625
1.235
1.48
0.6375
1.965
1.79
1.1425
4.29
0.585
3.9625
3.105
0
1.4275
1.17
1.9675
2.34
4.3225
1.4025
4.195
1.16
0.89
0.7775
2.6575
4.0325
0.8875
1.0225
1.66
0.9775
3.93
3.1275
1.955
2.155
2.1625
1.15
0.6125
3.9225
1.005
1.4075
1.9325
3.4425
2.145
2.175
1.8225
2.1775
3.8525
0.79
1.23
1.9475
1.42
4.1925
1.665
1.745
1.175
1.09
1.4075
0.675
0.935
0.775
0.9575
2.2075
2.6375
1.22
1.8425
1.495
0.8325
3.95
1.3325
3.9525
3.7375
4.3
0.7375
3.9925
4.3
0.7975
1.77
1.89
2.4975
0.98
4.16
2.165
3.825
1.99
2.5375
2.8975
0.8425
1.7025
2.4025
1.3725
0.925
1.9325
0.6075
1.4925
2.61
3.1775
1.1575
1.4375
3.9375
4.0825
3.155
2.2975
2.1675
1.1425
0.4825
2.375
0.6475
1.7175
1.6225
3.8875
3.95
1.92
3.8725
3.985
3.895
3.94
2.335
3.1275
1.3275
3.885
1.025
1.9975
3.95
0.3825
3.4725
1.6475
3.435
2.335
2.625
0.735
1.7
1.3325
5.31
1.4725
2.315
1.14
5.185
1.2775
2.3175
4.445
2.7575
5.68
0.915
1.075
5.7625
0.8475
0.8775
1.66
1.295
0.83
1.805
5.71
3.7225
1.09
1.5925
0.8525
3.3775
2.595
2.3475
5.715
2.005
5.2875
4.335
1.4275
0
0.5675
0.72
3.6325
5.72
0.9125
5.6
2.35
2.12
0.8475
1.63
5.415
2.305
1.1775
1.355
2.33
5.2525
4.4025
3.35
1.2725
1.315
2.3325
0.8575
5.2475
0.8975
2.3725
0.7075
4.8025
2.745
1.3125
1.4425
1.325
5.175
0.7025
1.02
3.3575
1.7025
5.59
0.325
0.6175
1.9175
1.435
1.31
2.0475
2.3625
1.7775
1.4875
1.3725
1.615
0.9225
3.0075
0.2075
0.915
5.27
2.2925
5.2875
5.1425
5.715
1.6325
5.3475
5.695
1.17
0.8175
0.685
1.7225
0.4575
5.555
1.16
5.155
1.4925
1.71
4.3175
0.825
2.9575
1.635
2.3425
0.625
0.6825
2.0275
1.6275
1.5675
4.4625
1.295
0.175
5.26
5.42
4.43
1.4625
1.34
1.405
1.7675
1.58
1.6475
0.55
0.3025
5.1825
5.3625
0.71
5.2
5.3125
5.2225
5.27
1.505
4.4125
2.3025
5.1925
1.39
3.4075
5.28
1.0475
4.9
0.96
4.7925
3.045
1.5875
2.1475
2.2925
1.8675
4.8475
1.465
1.75
1.675
4.7075
1.5
1.79
3.965
2.2
5.2625
1.445
1.065
5.3525
0.7175
1.0925
1.6775
0.8275
1.36
2.345
5.4425
3.2075
1.385
1.03
0.535
3.005
2.04
1.8825
5.415
1.6825
4.8225
3.835
1.17
0.5675
0
1.2875
3.165
5.3075
1.305
5.1975
2.2625
1.6775
0.93
1.5175
4.9875
2.0475
1.37
1.7475
1.9325
4.785
3.92
2.9575
1.0425
1.85
2.25
0.7925
4.78
0.345
1.845
1.275
4.36
2.175
1.07
1.865
1.86
4.71
0.74
1.325
2.985
1.135
5.18
0.8925
1.1725
1.375
0.875
0.755
1.8425
2.0775
1.7425
1.5975
1.905
1.4975
0.3625
2.5075
0.765
1.04
4.8025
1.7675
4.825
4.89
5.4425
1.145
4.9025
5.28
1.2675
1.3475
1.25
2.255
0.3875
5.14
1.015
4.69
1.9525
2.2525
3.9525
0.355
2.4875
2.165
1.8175
0.255
1.25
1.7025
1.065
1.4625
3.9825
1.52
0.715
4.795
4.96
3.9475
2
1.8725
1.6025
1.38
2.1125
1.6
0.565
0.87
4.7
4.9725
1.2775
4.7375
4.8475
4.7575
4.81
2.0425
3.9325
1.78
4.7175
1.545
3.035
4.8175
0.85
4.5775
0.5725
4.35
2.48
1.48
1.81
1.7275
0.735
5.9325
1.785
3.035
0.5775
5.825
1.3525
3.0125
5.09
3.475
6.255
0.45
1.4675
6.33
1.37
1.095
1.9175
1.9725
0.3975
1.175
6.1175
4.4
1.1125
2.3075
1.495
3.9275
3.31
2.9975
6.16
2.55
5.915
4.9975
1.9675
0.72
1.2875
0
4.2675
6.2875
0.83
6.1575
2.6525
2.76
1.225
1.99
6
2.785
1.32
1.125
2.9275
5.88
5.05
3.92
1.7825
0.7325
2.635
1.3525
5.8725
1.6175
3.0675
0.0425
5.405
3.465
1.825
1.13
0.735
5.8025
1.1775
1.05
3.91
2.4225
6.1575
0.3975
0.24
2.625
2.1525
2.02
2.4925
2.86
2.075
1.665
0.7825
1.98
1.64
3.6775
0.5375
1.2225
5.8975
2.9875
5.9075
5.545
6.13
2.31
5.955
6.265
1.4325
0.3975
0.0875
1.11
1.1075
6.1275
1.62
5.7775
1.0875
1.0725
4.85
1.525
3.6025
1.04
3.0375
1.32
0.0375
2.575
2.345
1.9275
5.105
1.36
0.5975
5.8875
6.0375
5.0775
0.8575
0.765
1.485
2.3775
0.9775
1.9775
1.09
0.42
5.8225
5.91
0.065
5.825
5.9375
5.8475
5.8925
0.8925
5.055
2.995
5.8275
1.53
3.96
5.9025
1.5925
5.38
1.605
5.3975
3.7675
1.9475
2.7025
3.0125
4.53
1.6825
2.805
1.88
4.37
1.5575
3.395
1.4675
0.8225
1.535
2.1525
4.1725
2.915
2.2575
3.71
3.3325
2.845
2.345
4.1175
4.92
2.96
0.565
3.5425
2.5775
2.785
0.8375
1.5325
1.285
2.765
1.8
1.6575
0.795
2.34
3.6325
3.165
4.2675
0
2.2125
3.7375
2.135
2.445
1.5125
3.115
4.235
1.8625
1.7875
3.305
3.94
1.365
1.62
0.7875
0.6975
3.7525
4.5
2.46
2.9375
1.615
2.8375
1.425
4.2375
1.22
1.8775
3.745
4.1025
4.515
1.545
3.1075
3.55
0.835
2.3875
2.095
3.9225
4.0625
1.895
2.405
2.79
2.0825
1.6725
2.6825
3.11
4.54
4.215
2.955
0.7275
3.755
3.17
1.64
1.48
1.66
2.575
2.9275
2.02
1.745
2.1775
3.0875
4.105
4.2
4.8175
3.185
2.0425
3.8675
1.525
4.2825
4.8625
1.215
2.83
0.68
4.7225
1.4375
3.015
4.2325
1.7775
2.55
4.215
0.8375
3.4075
3.695
1.63
1.795
0.815
4.63
4.5025
3.35
1.8925
4.7
2.6625
3.6975
3.885
1.555
1.965
4.23
1.5725
1.6825
1.5925
1.645
4.665
0.7875
1.4575
1.56
3.23
0.8175
1.6525
2.69
1.945
3.335
1.2075
1.68
4.22
1.65
1.92
6.4
0.8275
4.605
4.0775
6.27
1.1175
5.185
3.68
1.6
3.6875
0.095
6.1025
4.8375
0.045
5.8975
5.2475
4.565
4.48
6.065
6.715
1.7025
2.4575
5.3825
4.79
4.87
2.3575
3.72
3.44
1.3425
3.735
0.8925
1.87
4.3225
5.72
5.3075
6.2875
2.2125
0
5.6275
0.1725
3.93
3.63
5.07
6.4475
0.375
3.53
5.135
5.715
3.39
0.925
1.6525
2.37
5.9625
6.3675
3.95
4.935
0.9125
4.995
3.635
6.25
1.0025
4
5.955
5.865
6.3825
0.945
5.1125
5.4125
2.3775
4.6
0.13
5.98
6.06
4.1025
4.6
4.9975
3.8425
3.4425
4.385
4.8575
6.4
6.4275
5.135
2.94
5.8125
5.095
0.92
3.69
0.8325
1.815
1.6375
4.1775
0.61
0.0525
4.945
6.055
6.2075
6.6175
5.2625
0.17
6.07
0.9325
6.0525
6.68
1.47
4.9575
2.8625
6.53
3.6475
5.1275
6.255
3.7125
4.7625
6.4275
1.58
5.1925
5.7525
0.9125
0.7475
1.63
6.4775
6.3625
5.1025
3.9525
6.5225
4.4275
5.8575
5.94
1.15
0.445
6.2375
0.91
0.87
0.895
0.845
6.5075
1.6125
3.6675
1.045
4.9975
2.325
0.86
4.7
1.2775
5.5325
1.0225
3.735
6.4325
3.585
4.1175
0.7925
5.35
1.03
2.845
0.6425
5.275
0.525
2.67
4.5575
3.2275
5.605
0.4875
0.8225
5.67
1.7625
0.405
1.125
1.65
0.475
1.205
5.3375
3.96
0.285
2.2725
1.18
3.28
3.045
2.5325
5.4
1.9475
5.34
4.505
1.4025
0.9125
1.305
0.83
3.7375
5.6275
0
5.4875
1.8575
2.2825
0.6425
2.5325
5.365
2.0975
0.515
0.4475
2.3725
5.3075
4.5225
3.2975
2.185
0.7625
1.8375
0.86
5.3
1.52
2.7225
0.7875
4.8
3.3025
2.2225
0.56
0.7775
5.23
0.7275
0.23
3.2625
2.3275
5.4975
0.8175
0.605
2.3575
1.995
2.0325
1.7875
2.1875
1.295
0.8525
0.805
2.5175
1.6475
3.235
0.7525
0.57
5.3275
2.6425
5.325
4.7625
5.3525
1.9575
5.3475
5.6125
0.685
0.4675
0.745
1.105
0.94
5.475
2.07
5.2025
0.6675
1.1375
4.1675
1.345
3.105
1.0075
2.6875
1.175
0.8175
1.97
2.305
2.47
4.5725
0.53
0.75
5.315
5.45
4.55
0.895
0.765
0.655
1.875
0.975
1.22
1.4625
0.7825
5.2775
5.23
0.7675
5.25
5.36
5.27
5.3125
0.9325
4.5225
2.6425
5.2675
0.71
3.315
5.325
1.0975
4.6475
1.8275
4.795
3.56
2.49
2.0975
2.8325
6.2575
0.88
4.4625
4.0075
6.13
1.165
5.04
3.595
1.5725
3.6325
0.225
5.965
4.705
0.2
5.7975
5.1125
4.4175
4.37
5.93
6.565
1.5675
2.4125
5.24
4.705
4.75
2.23
3.655
3.3375
1.215
3.61
0.945
1.85
4.195
5.6
5.1975
6.1575
2.135
0.1725
5.4875
0
3.775
3.5225
4.9375
6.3625
0.385
3.3925
4.9925
5.5675
3.2725
0.9725
1.6225
2.25
5.8725
6.225
3.795
4.8075
0.9575
4.89
3.5525
6.12
0.95
3.95
5.8675
5.7175
6.24
0.98
4.9825
5.27
2.2475
4.5175
0.105
5.8575
5.93
4.0125
4.505
4.9075
3.7025
3.305
4.2375
4.71
6.255
6.3425
5.0325
2.8625
5.6875
4.96
0.97
3.605
0.88
1.6525
1.505
4.0725
0.65
0.1925
4.805
5.92
6.0775
6.47
5.1425
0.17
5.9775
0.96
5.905
6.535
1.3225
4.845
2.77
6.3825
3.5625
5.0125
6.125
3.585
4.6775
6.34
1.5525
5.0475
5.6275
0.96
0.8175
1.605
6.3325
6.22
4.9575
3.835
6.3775
4.2825
5.75
5.815
1.2
0.2775
6.1075
0.9475
0.925
0.935
0.89
6.3625
1.58
3.58
1.09
4.8525
2.1975
0.9075
4.575
1.105
5.435
0.97
3.695
6.3475
3.46
4.0475
2.55
3.815
0.885
2.64
2.4575
3.8125
1.345
2.1525
3.1825
2.7725
3.9225
2.3425
1.275
3.9675
2.9775
1.565
0.735
1.755
2.33
2.8075
3.48
2.875
1.575
2.6125
1.74
1.73
2.605
1.7325
3.555
1.0225
3.82
3.2325
1.16
2.35
2.2625
2.6525
2.445
3.93
1.8575
3.775
0
1.565
1.5075
3.78
3.72
0.7275
1.3425
1.825
1.3625
3.795
3.165
1.8125
3.29
2.52
0.02
1.515
3.7825
2.155
2.18
2.6125
3.24
3.0325
3.3125
1.965
2.535
3.7175
1.65
1.625
1.72
2.525
3.8025
2.48
2.4125
2.1575
2.2225
2.565
0.5875
0.8375
0.58
1.0075
2.5425
3.76
2.37
2.275
2.3325
1.4625
3.815
2.13
3.79
2.9075
3.4975
1.7725
3.76
3.9225
1.225
2.3225
2.565
2.715
1.975
3.79
3.2775
3.685
2.15
2.7875
2.465
1.9775
2.0275
2.635
2.1475
2.01
2.63
1.0275
2.62
3.7275
3.1925
1.3475
2.2875
3.8
3.9
3.1875
2.6075
2.5075
1.235
1.3425
2.635
0.7025
2.765
2.435
3.8225
3.505
2.5925
3.73
3.8375
3.7475
3.78
2.6325
3.145
2.11
3.785
1.1525
1.7625
3.795
1.415
2.84
2.785
3.24
3.13
3.7425
1.07
2.655
3.0675
3.19
1.48
1.1025
2.8975
3.07
2.0225
0.5875
2.33
1.2125
3.585
2.69
1.4725
3.675
2.2875
1.8775
1.5975
0.8475
2.6275
3.485
3.9075
1.6775
2.125
1.3575
1.2725
1.3725
1.04
0.25
3.83
0.55
3.1675
2.2425
0.89
2.12
1.6775
2.76
1.5125
3.63
2.2825
3.5225
1.565
0
1.645
2.9275
3.31
0.8875
1.9125
2.55
0.3325
3.1325
2.29
1.3
2.4175
3.04
1.5675
1.445
3.125
1.3675
0.6175
2.73
2.6875
1.4675
2.42
2.7125
3.0525
3.055
1.6125
2.12
1.35
1.2
3.505
2.41
2.5575
0.7
1.0475
1.47
0.99
0.8175
1.4825
1.8025
3.085
2.9075
1.52
0.9525
2.2425
1.715
3.15
0.565
3.165
3.39
3.8975
0.5575
3.2325
3.6025
1.685
2.6175
2.69
3.3825
1.67
3.465
2.495
3.0325
2.88
3.42
2.305
1.33
0.8425
3.2875
0.585
1.5075
2.7225
0.5425
1.345
2.895
2.3475
2.04
2.1825
3.14
3.3
2.3175
3.1775
3.045
2.0125
0.4075
3.2575
1.4025
2.2275
2.3725
3.065
3.305
2.7225
3.08
3.19
3.1025
3.15
3.215
2.2975
0.545
3.075
1.8925
1.395
3.16
1.1975
2.975
1.9425
2.6775
1.575
2.905
0.5025
1.1225
1.4225
4.7525
0.625
2.2375
1.255
4.6625
0.59
2.0325
3.94
2.6
5.0425
1.0575
0.245
5.1125
1.5725
0.25
0.8125
1.03
1.005
1.8475
4.9175
3.32
0.55
1.745
0.6
2.7125
2.4175
1.895
4.945
1.345
4.7375
3.875
0.7775
0.8475
0.93
1.225
3.115
5.07
0.6425
4.9375
1.5075
1.645
0
2.39
4.7925
1.56
0.4525
0.98
1.755
4.7025
3.9025
2.7125
1.9525
1.395
1.49
0.23
4.695
1.02
2.085
1.1875
4.21
2.695
1.985
1.135
1.4075
4.625
0.19
0.5175
2.695
1.77
4.94
0.985
0.9925
1.7375
1.4225
1.5475
1.27
1.6375
0.93
0.6775
1.44
2.3725
1.1975
2.595
0.83
0.1175
4.7225
2.005
4.7275
4.345
4.9275
1.325
4.76
5.0525
0.345
0.995
1.1425
1.7475
0.5525
4.9125
1.89
4.6
1.28
1.78
3.6275
0.82
2.4725
1.65
2.05
0.71
1.195
1.37
1.7725
2.3325
3.9525
0.61
0.7825
4.7125
4.855
3.93
1.5325
1.4
0.68
1.2375
1.6175
0.805
1.3175
0.94
4.665
4.6875
1.1725
4.6475
4.76
4.6675
4.7125
1.5725
3.9025
2.005
4.66
0.6175
2.745
4.725
0.455
4.1575
1.5
4.205
2.94
2.35
1.5
2.23
2.725
5.86
2.9725
2.4175
2.565
5.665
2.8975
2.77
4.945
2.8675
6.3875
2.395
2.565
6.4925
0.8175
2.4875
3.18
2.1725
2.315
3.145
6.8275
4.095
2.72
1.6575
2.0425
4.2975
2.7825
3.0625
6.7575
3.105
5.82
4.75
2.6575
1.63
1.5175
1.99
4.235
6.4475
2.5325
6.3625
3.78
2.9275
2.39
0
6.095
3.5
2.7875
2.9625
3.2425
5.78
4.895
4.215
0.515
2.7225
3.7675
2.2975
5.78
1.665
2.8125
2.0125
5.455
2.655
0.5075
3.0275
2.7275
5.7125
2.2075
2.65
4.2775
1.8475
6.3275
1.75
2.07
2.3525
1.885
1.4675
3.3325
3.51
3.2575
3.0675
2.775
0.02
1.46
3.51
1.78
2.4875
5.7975
2.7575
5.8375
6.295
6.82
2.3775
5.96
6.4125
2.735
2.3075
2.025
3.09
1.8475
6.2775
0.505
5.7
3.0375
3.0425
5.22
1.815
3.595
3.025
2.8
1.7725
1.97
3.12
1.6875
0.065
4.965
2.915
1.785
5.7925
5.975
4.9225
2.845
2.755
3.02
2.7525
2.9625
3.115
1.0875
1.7725
5.65
6.1725
2.03
5.745
5.8475
5.7675
5.8225
2.8775
4.92
2.7825
5.6925
2.99
4.32
5.825
2.365
5.9025
1.02
5.4375
2.9875
0.045
3.2075
2.38
6.145
0.5
4.3525
3.715
6.0075
0.7825
4.94
3.33
1.225
3.32
0.2975
5.835
4.565
0.4175
5.5625
4.98
4.325
4.16
5.7925
6.4775
1.9
2.085
5.13
4.44
4.5625
2.085
3.355
3.11
1.5575
3.45
0.565
1.4925
4.0325
5.415
4.9875
6
1.8625
0.375
5.365
0.385
3.72
3.31
4.7925
6.095
0
3.2725
4.8825
5.475
3.085
0.59
1.2775
2.08
5.615
6.115
3.74
4.6475
0.575
4.67
3.285
5.965
0.6425
3.63
5.6075
5.63
6.1275
0.595
4.8225
5.155
2.1025
4.25
0.2925
5.685
5.7775
3.7575
4.2625
4.6525
3.5875
3.1775
4.1475
4.615
6.1475
6.0775
4.8025
2.585
5.515
4.8225
0.59
3.3425
0.5
1.905
1.84
3.85
0.27
0.33
4.685
5.7825
5.9225
6.3775
4.9575
0.225
5.7275
0.575
5.8175
6.44
1.2625
4.64
2.5225
6.29
3.2975
4.815
5.9675
3.4275
4.41
6.0775
1.205
4.95
5.455
0.58
0.4525
1.255
6.2275
6.11
4.865
3.645
6.28
4.1775
5.5325
5.6425
0.8175
0.4775
5.955
0.5625
0.5475
0.55
0.51
6.26
1.2375
3.32
0.7075
4.755
2.0525
0.5275
4.41
1.27
5.1925
0.6575
3.3625
6.0825
3.2975
3.755
2.8725
3.29
1.08
1.9875
2.74
3.245
1.6725
1.4675
2.57
2.07
3.5075
2.5725
1.32
3.5725
2.7525
1.72
1.075
1.34
2.5375
3.2125
3.41
2.1725
1.8575
2.1125
1.5225
1.1925
1.9075
1.0225
3.4075
0.4175
3.285
2.5825
0.8875
2.305
2.0475
2.785
1.7875
3.53
2.0975
3.3925
0.7275
0.8875
1.56
3.5
3.2725
0
1.61
2.2125
0.6425
3.255
2.545
1.2275
2.99
2.8425
0.735
1.46
3.245
1.8375
1.4875
2.7475
2.725
2.35
3.0025
2.3725
2.855
3.1775
1.6325
1.8825
1.175
1.9875
3.4025
2.52
2.5525
1.55
1.74
2.135
0.315
0.1175
0.905
1.3575
2.875
3.48
2.0425
1.5525
2.355
1.57
3.275
1.445
3.265
2.85
3.4125
1.235
3.2675
3.515
1.4125
2.5275
2.7025
3.1125
1.865
3.3775
3.0175
3.1475
2.5575
3.17
2.0725
1.705
1.31
3.0225
1.4575
1.8075
2.755
0.4075
2.11
3.455
2.58
1.6825
2.3
3.2625
3.385
2.57
2.955
2.8375
1.605
0.7925
3.01
0.9125
2.6025
2.475
3.2525
3.1375
2.7325
3.195
3.305
3.2125
3.2525
2.9875
2.5325
1.4225
3.23
1.49
1.225
3.265
1.26
2.6025
2.4825
2.7225
2.4225
3.47
0.3875
2.0075
1.265
4.8875
0.53
2.6325
1.14
4.825
0.1375
2.37
4.12
2.965
5.115
1.0025
0.4675
5.175
1.975
0.3
0.61
1.4275
0.9875
1.615
4.8225
3.5725
0.2475
2.19
1.0425
2.8
2.78
2.16
4.885
1.5075
4.88
4.0875
1.0225
1.1775
1.37
1.32
3.305
5.135
0.515
4.9925
1.3425
1.9125
0.4525
2.7875
4.8825
1.61
0
0.64
1.9525
4.8475
4.09
2.825
2.3725
1.2325
1.3225
0.66
4.84
1.4725
2.42
1.2775
4.33
3.09
2.405
0.805
1.2475
4.77
0.6375
0.285
2.7825
2.2025
5.005
1.2075
1.0825
2.12
1.8525
1.9975
1.295
1.7075
0.78
0.3475
1.265
2.77
1.65
2.8575
1.0875
0.335
4.8675
2.34
4.8625
4.2475
4.8375
1.6875
4.875
5.12
0.225
0.98
1.2325
1.515
0.985
4.9825
2.295
4.7425
0.9775
1.5675
3.67
1.27
2.7
1.42
2.3825
1.1625
1.3
1.53
2.215
2.725
4.135
0.16
1.06
4.855
4.985
4.115
1.3475
1.2275
0.235
1.505
1.405
0.7125
1.7
1.165
4.83
4.7325
1.2575
4.7875
4.9
4.8075
4.85
1.38
4.0825
2.3375
4.815
0.22
2.8325
4.8625
0.825
4.135
1.9375
4.325
3.3175
2.745
1.655
2.6275
0.74
5.5025
1.14
3.2175
0.6925
5.45
0.545
2.9925
4.7525
3.575
5.7
0.685
1.0875
5.755
2.2025
0.7325
1.15
2.0075
0.73
1
5.28
4.2125
0.435
2.6925
1.5675
3.4025
3.39
2.8
5.375
2.1425
5.4975
4.725
1.66
1.355
1.7475
1.125
3.94
5.715
0.4475
5.5675
1.825
2.55
0.98
2.9625
5.475
2.2125
0.64
0
2.59
5.465
4.72
3.44
2.6275
0.71
1.805
1.21
5.4575
1.9425
3.0425
1.0875
4.9375
3.675
2.6675
0.165
0.7225
5.3875
1.115
0.4625
3.3875
2.7325
5.585
1.22
0.9425
2.715
2.3925
2.4625
1.8975
2.3175
1.33
0.86
0.725
2.9475
2.0825
3.4975
1.1825
0.875
5.485
2.9625
5.4775
4.7075
5.3025
2.295
5.48
5.7025
0.865
0.73
1.05
0.9025
1.3725
5.5675
2.51
5.3575
0.345
0.9675
4.245
1.7575
3.34
0.815
3.0075
1.6
1.125
2.165
2.72
2.8975
4.765
0.5325
1.1875
5.4725
5.5975
4.7475
0.7825
0.6925
0.6125
2.1425
0.8125
1.3025
1.9025
1.1925
5.455
5.3025
1.065
5.405
5.515
5.425
5.465
0.8075
4.715
2.96
5.4375
0.7225
3.4375
5.4775
1.42
4.6625
2.275
4.935
3.9175
2.9175
2.29
3.21
3.165
3.005
1.4675
1.3975
3.0075
2.91
2.0475
0.85
2.185
1.4325
3.35
2.81
1.55
3.4325
2.575
1.97
1.5425
1.1125
2.7575
3.56
3.5875
1.6375
2.1825
1.69
1.48
1.075
1.2775
0.385
3.52
0.4525
2.99
2.1375
0.9775
2.33
1.9325
2.9275
1.365
3.39
2.3725
3.2725
1.3625
0.3325
1.755
3.2425
3.085
0.6425
1.9525
2.59
0
2.955
2.15
1.025
2.7275
3.135
1.37
1.5825
2.9475
1.645
0.8625
2.895
2.4775
1.725
2.7325
2.7525
3.15
2.8775
1.7575
2.1875
1.055
1.5325
3.26
2.6025
2.715
1.03
1.37
1.7925
0.835
0.5475
1.4
1.785
3.1775
3.2225
1.8125
0.9525
2.4325
1.805
2.9725
0.83
2.98
3.0625
3.58
0.8625
3.0275
3.365
1.73
2.7475
2.855
3.4575
1.875
3.225
2.7975
2.8525
2.93
3.5025
2.02
1.58
0.755
3.3625
0.835
1.74
2.895
0.4325
1.6775
3.2075
2.2
2.0625
2.3725
2.9625
3.11
2.1775
3.2675
3.1375
2.015
0.5625
3.3375
1.35
2.4925
2.56
2.91
3.0425
2.885
2.9
3.01
2.92
2.965
3.3025
2.15
0.805
2.9075
1.895
1.1025
2.9775
1.3375
2.67
2.245
2.47
1.78
3.2175
0.3225
1.4225
6.0975
0.1
4.3275
3.3675
5.9475
0.1925
4.9225
3.05
0.835
2.94
0.83
5.76
4.49
0.96
5.31
4.91
4.33
3.9675
5.71
6.4625
2.4675
1.6925
5.09
4.135
4.405
2.0775
3.0025
2.9075
2.135
3.3625
0.04
1.0475
3.93
5.2525
4.785
5.88
1.62
0.925
5.3075
0.9725
3.795
3.1325
4.7025
5.78
0.59
3.255
4.8475
5.465
2.955
0
0.885
2.0275
5.3175
6.0675
3.8125
4.535
0.0175
4.4525
3
5.8475
0.57
3.2225
5.305
5.625
6.0825
0.0775
4.71
5.1075
2.09
3.945
0.875
5.54
5.6675
3.4825
4.0025
4.3725
3.57
3.15
4.155
4.6125
6.105
5.7625
4.565
2.3
5.3725
4.7475
0.02
3.065
0.0925
2.4075
2.41
3.64
0.3225
0.8725
4.6375
5.6975
5.8075
6.3625
4.8025
0.805
5.445
0.11
5.81
6.415
1.465
4.45
2.3
6.27
3.0175
4.635
5.845
3.34
4.1025
5.7675
0.8175
4.9325
5.31
0.0125
0.2075
0.8575
6.19
6.0675
4.86
3.5025
6.2525
4.165
5.3125
5.5
0.2275
1.0375
5.8375
0.0675
0.0675
0.0575
0.0825
6.225
0.865
3.045
0.12
4.745
2.0425
0.065
4.29
1.72
4.9275
0.5625
2.93
5.77
3.21
3.4075
5.315
0.965
3.5825
2.485
5.1575
0.7875
4.175
2.1675
0.0525
2.065
1.5725
4.96
3.7
1.695
4.43
4.12
3.6125
3.11
4.905
5.7025
2.815
0.8175
4.325
3.25
3.5625
1.4525
2.12
2.055
2.545
2.5825
0.925
0.245
3.1275
4.4025
3.92
5.05
0.7875
1.6525
4.5225
1.6225
3.165
2.29
3.9025
4.895
1.2775
2.545
4.09
4.72
2.15
0.885
0
1.3525
4.4325
5.2875
3.18
3.7225
0.885
3.585
2.1175
5.02
0.69
2.3625
4.42
4.8825
5.3
0.8175
3.8925
4.335
1.4575
3.06
1.555
4.7
4.845
2.6025
3.125
3.4875
2.8475
2.43
3.445
3.885
5.3275
4.8775
3.6875
1.42
4.5325
3.9575
0.9025
2.185
0.945
2.57
2.77
2.78
1.0875
1.6075
3.87
4.8925
4.98
5.6025
3.9575
1.4925
4.56
0.8075
5.065
5.65
1.2725
3.5925
1.4475
5.5075
2.1375
3.7825
5.015
2.56
3.2175
4.88
0.0725
4.1875
4.4725
0.8975
1.08
0.0275
5.4175
5.29
4.1275
2.6775
5.485
3.435
4.44
4.66
0.78
1.54
5.0125
0.85
0.9525
0.8725
0.9275
5.4525
0.05
2.165
0.805
4.0075
1.42
0.93
3.475
1.86
4.045
0.665
2.085
4.885
2.4325
2.525
4.0825
2.0625
2.3025
2.06
3.94
2.02
2.895
1.5325
1.3725
1.8525
2.335
3.76
2.4875
2.415
3.5875
2.905
2.3025
2.135
3.715
4.4375
2.6725
1.235
3.07
2.5975
2.5025
0.1575
1.7825
1.1575
2.5575
1.37
2.0575
1.4375
1.955
3.35
2.9575
3.92
0.6975
2.37
3.2975
2.25
1.8125
1.3
2.7125
4.215
2.08
1.2275
2.825
3.44
1.025
2.0275
1.3525
0
3.71
4.0525
1.8275
2.5675
2.0175
2.6625
1.5075
3.885
1.505
2.2075
3.71
3.5975
4.065
1.95
2.745
3.09
0.1475
2.4175
2.2425
3.61
3.6975
1.89
2.3325
2.75
1.5425
1.1225
2.13
2.585
4.0875
4.195
2.82
0.9975
3.44
2.7475
2.0475
1.5325
2.0375
2.1975
2.6525
1.8575
2.05
2.3475
2.62
3.705
3.8425
4.3375
2.8925
2.21
3.7925
1.92
3.7825
4.3925
1.0075
2.605
0.75
4.245
1.505
2.765
3.8875
1.3475
2.575
4.185
1.38
2.9075
3.3825
2.0325
2.16
1.375
4.1725
4.05
2.8325
1.5875
4.23
2.1375
3.5175
3.5675
2.0275
2.0175
3.875
1.965
2.0775
1.985
2.025
4.205
1.3325
1.505
2.0025
2.7175
0.1525
2.04
2.3325
1.6975
3.2425
1.5
2.1
4.195
1.2175
2.0975
2.5075
5.395
2.5075
1.975
2.33
5.2075
2.4925
2.285
4.48
2.44
5.905
2.1325
2.1075
6.0075
0.43
2.08
2.72
1.6575
2.0475
2.9575
6.315
3.6425
2.3375
1.1825
1.5525
3.7875
2.3375
2.5575
6.2475
2.5925
5.3575
4.2975
2.155
1.2725
1.0425
1.7825
3.7525
5.9625
2.185
5.8725
3.29
2.4175
1.9525
0.515
5.615
2.99
2.3725
2.6275
2.7275
5.3175
4.4325
3.71
0
2.5
3.2775
1.835
5.3175
1.155
2.33
1.795
4.9725
2.2625
0.0425
2.7125
2.505
5.2475
1.765
2.27
3.7675
1.3725
5.84
1.47
1.805
1.86
1.3775
0.965
2.8275
2.9975
2.785
2.63
2.555
0.495
0.9475
3.0325
1.455
2.0575
5.335
2.2725
5.3725
5.78
6.3075
1.865
5.4875
5.9275
2.2975
2.0375
1.7975
2.89
1.4
5.7925
0.1925
5.235
2.7525
2.8575
4.715
1.315
3.1025
2.815
2.315
1.295
1.755
2.6075
1.215
0.4775
4.5
2.5125
1.4425
5.3275
5.51
4.46
2.635
2.53
2.6075
2.2375
2.755
2.64
0.73
1.48
5.195
5.675
1.81
5.28
5.3825
5.3025
5.355
2.6725
4.455
2.295
5.2325
2.565
3.8125
5.36
1.88
5.3925
0.51
4.9575
2.5975
0.4875
2.6925
1.94
0.03
6.11
1.7625
3.5275
0.1775
6.0375
1.1875
3.4
5.32
3.9325
6.3475
0.405
1.585
6.41
2.0775
1.1675
1.8175
2.3625
0.49
0.495
5.9875
4.715
0.985
2.875
1.8775
4.03
3.755
3.29
6.075
2.7075
6.1
5.2675
2.1625
1.315
1.85
0.7325
4.5
6.3675
0.7625
6.225
2.52
3.04
1.395
2.7225
6.115
2.8425
1.2325
0.71
3.135
6.0675
5.2875
4.0525
2.5
0
2.5
1.6
6.06
2.135
3.455
0.7125
5.555
3.975
2.5425
0.6125
0.015
5.99
1.4475
0.96
4.015
2.9625
6.2375
1.0425
0.7075
3.0625
2.65
2.605
2.5275
2.9375
1.995
1.525
0.055
2.7125
2.2125
3.99
1.1075
1.33
6.0875
3.3725
6.085
5.415
6.0075
2.685
6.1025
6.3525
1.4325
0.5025
0.705
0.405
1.555
6.2175
2.345
5.9625
0.4725
0.405
4.9025
1.9925
3.8675
0.32
3.42
1.7975
0.755
2.73
2.91
2.66
5.335
1.1825
1.1475
6.075
6.21
5.3125
0.15
0.0325
1.2875
2.6325
0.265
1.9425
1.785
1.04
6.04
5.9625
0.695
6.01
6.12
6.03
6.07
0.1925
5.285
3.3775
6.03
1.38
4.065
6.085
1.845
5.35
2.2675
5.5525
4.2525
2.68
2.86
3.51
2.53
3.8325
0.8675
2.64
2.4375
3.83
1.325
2.155
3.2
2.775
3.9425
2.3225
1.2575
3.9875
2.9625
1.545
0.7175
1.7475
2.31
2.7875
3.5
2.8875
1.5575
2.6075
1.7275
1.745
2.6075
1.7375
3.575
1.0225
3.8375
3.245
1.15
2.3325
2.25
2.635
2.46
3.95
1.8375
3.795
0.02
1.5675
1.49
3.7675
3.74
0.735
1.3225
1.805
1.37
3.8125
3.18
1.8275
3.2775
2.5
0
1.5
3.8
2.145
2.185
2.5925
3.2575
3.035
3.3
1.945
2.5125
3.735
1.6325
1.6075
1.735
2.52
3.8225
2.4625
2.395
2.1575
2.215
2.5575
0.585
0.845
0.5625
0.9875
2.5225
3.7475
2.36
2.285
2.315
1.445
3.8325
2.1325
3.8075
2.9275
3.5175
1.77
3.7775
3.94
1.2075
2.3025
2.5475
2.695
1.96
3.81
3.265
3.7025
2.13
2.7675
2.4825
1.965
2.0375
2.615
2.1525
1.995
2.6125
1.0275
2.6125
3.715
3.2075
1.3275
2.27
3.8175
3.9175
3.2025
2.5875
2.4875
1.215
1.34
2.615
0.685
2.75
2.4175
3.84
3.525
2.5725
3.7475
3.855
3.765
3.7975
2.6125
3.16
2.1125
3.8025
1.1325
1.78
3.815
1.4
2.86
2.775
3.2575
3.135
3.73
1.0725
2.655
1.6275
4.5875
0.675
2.0075
1.4525
4.49
0.7975
1.81
3.76
2.3725
4.9025
1.2425
0.2725
4.9775
1.4825
0.4775
0.885
0.8
1.185
2.0625
4.855
3.12
0.7775
1.53
0.3825
2.5775
2.19
1.695
4.8675
1.1975
4.57
3.685
0.6125
0.8575
0.7925
1.3525
2.9375
4.935
0.86
4.8075
1.515
1.445
0.23
2.2975
4.6475
1.46
0.66
1.21
1.5825
4.535
3.7225
2.5675
1.835
1.6
1.5
0
4.53
0.825
1.8625
1.32
4.0525
2.4675
1.8625
1.3625
1.615
4.4575
0.1775
0.7475
2.5575
1.5475
4.805
1.06
1.1325
1.5075
1.1975
1.345
1.1925
1.525
0.965
0.8175
1.6475
2.2775
1.0175
2.3925
0.895
0.34
4.555
1.7825
4.5625
4.2875
4.86
1.1
4.6025
4.9125
0.4975
1.1725
1.2775
1.9625
0.46
4.775
1.7925
4.4325
1.5075
1.99
3.505
0.62
2.2825
1.865
1.8275
0.55
1.32
1.22
1.555
2.24
3.775
0.82
0.8375
4.545
4.69
3.75
1.7425
1.6075
0.87
1.045
1.83
0.825
1.2525
1.0175
4.4875
4.56
1.3075
4.48
4.5925
4.5025
4.5475
1.7825
3.7225
1.7825
4.4875
0.79
2.61
4.5575
0.2475
4.0625
1.3575
4.0475
2.7125
2.2575
1.35
2
6.09
0.09
4.3175
3.3675
5.94
0.2075
4.9125
3.0475
0.835
2.9425
0.8175
5.7525
4.48
0.9475
5.3075
4.9
4.32
3.9625
5.7025
6.4525
2.45
1.695
5.0825
4.135
4.3975
2.065
3.0025
2.9025
2.1175
3.355
0.0425
1.05
3.9225
5.2475
4.78
5.8725
1.615
0.9125
5.3
0.9575
3.7825
3.125
4.695
5.78
0.575
3.245
4.84
5.4575
2.9475
0.0175
0.885
2.0175
5.3175
6.06
3.8
4.53
0
4.45
2.9975
5.84
0.555
3.225
5.305
5.615
6.0725
0.07
4.7025
5.1
2.08
3.945
0.86
5.535
5.66
3.4825
4
4.37
3.56
3.14
4.145
4.6025
6.0975
5.7625
4.56
2.2975
5.365
4.74
0.0325
3.0625
0.08
2.39
2.3925
3.635
0.3075
0.86
4.63
5.69
5.8
6.3525
4.795
0.7925
5.445
0.0975
5.8
6.405
1.45
4.445
2.295
6.26
3.015
4.63
5.8375
3.3325
4.1025
5.765
0.815
4.9225
5.305
0.0175
0.2025
0.8575
6.1825
6.0575
4.85
3.495
6.2425
4.155
5.3075
5.495
0.24
1.02
5.83
0.0525
0.0675
0.04
0.0675
6.215
0.8625
3.0425
0.1325
4.735
2.0325
0.055
4.285
1.7025
4.925
0.5475
2.935
5.77
3.2025
3.4075
2.155
4.52
1.44
1.42
1.9625
4.3725
1.61
1.4475
3.63
1.86
4.95
1.73
1.0825
5.04
0.935
1.235
1.655
0.5325
1.6475
2.6275
5.2
2.865
1.5425
0.755
0.4575
2.72
1.6975
1.56
5.155
1.4475
4.4925
3.495
1.005
0.8975
0.345
1.6175
2.8375
4.995
1.52
4.89
2.155
1.3675
1.02
1.665
4.67
1.8375
1.4725
1.9425
1.645
4.4525
3.585
2.6625
1.155
2.135
2.145
0.825
4.45
0
1.5
1.6
4.04
1.855
1.1725
2.075
2.145
4.38
0.845
1.4925
2.7
0.8275
4.87
1.2225
1.48
1.03
0.5375
0.5275
1.6725
1.8525
1.6875
1.6375
2.1875
1.645
0.215
2.1675
1.0825
1.1375
4.4725
1.425
4.495
4.655
5.195
0.82
4.5775
4.9675
1.3225
1.635
1.5725
2.535
0.585
4.83
1.1825
4.36
2.185
2.5375
3.665
0.205
2.16
2.4425
1.475
0.345
1.5775
1.465
0.785
1.62
3.6475
1.63
1.0275
4.4625
4.63
3.6125
2.285
2.1525
1.6925
1.1125
2.3925
1.5425
0.8625
1.195
4.365
4.6725
1.6
4.4075
4.515
4.4275
4.48
2.325
3.5975
1.4375
4.385
1.615
2.7475
4.4875
0.7775
4.31
0.645
4.0275
2.15
1.6325
1.56
1.3975
3.48
3.0725
2.0425
0.5675
3.3
2.9025
2.5425
0.055
2.165
0.595
3.5775
3.0775
1.9575
3.6825
2.3125
2.3325
2.18
1.1025
3.0075
3.925
4.18
1.3675
2.6075
1.155
1.59
1.63
0.4225
0.4825
4.05
1.1675
3.04
2.0075
1.4075
2.3725
1.845
3.0675
1.425
3.635
2.7225
3.5525
2.18
0.6175
2.085
2.8125
3.285
1.4875
2.42
3.0425
0.8625
3
2.1175
1.5075
2.33
3.455
2.185
1.8625
2.9975
1.5
0
3.045
2.6425
0.8625
2.3225
3.2025
3.4675
2.93
2.0075
2.5925
1.61
0.965
3.515
2.6875
2.895
0.485
1.01
1.3725
1.6075
1.405
2.08
2.36
3.505
2.7925
1.58
0.7025
2.53
2.175
3.0175
0.0825
3.05
3.7025
4.16
0.77
3.16
3.6
2.195
2.995
3.01
3.825
1.9625
3.4675
2.4475
2.9125
3.36
3.85
2.475
1.5475
0.8
3.7275
0.0375
1.75
3.03
1.16
1.125
2.79
2.185
2.56
2.4725
3.01
3.1875
2.145
3.6
3.465
2.5525
0.95
3.6925
1.9875
2.335
2.655
2.8925
3.37
3.04
2.9575
3.065
2.98
3.035
3.64
2.1375
0.0825
2.9225
2.4325
1.6425
3.04
1.63
3.195
1.9275
2.6275
0.9575
2.7975
1.115
0.6
0.7175
5.9
1.745
3.02
0.5525
5.795
1.31
2.99
5.06
3.4575
6.22
0.4125
1.4275
6.295
1.3775
1.055
1.8775
1.9475
0.3575
1.165
6.0775
4.3725
1.0725
2.2975
1.4675
3.8925
3.29
2.97
6.12
2.515
5.8825
4.9675
1.9325
0.7075
1.275
0.0425
4.2375
6.25
0.7875
6.12
2.6125
2.73
1.1875
2.0125
5.965
2.7475
1.2775
1.0875
2.895
5.8475
5.02
3.885
1.795
0.7125
2.5925
1.32
5.84
1.6
3.045
0
5.3725
3.45
1.8375
1.095
0.7175
5.77
1.1425
1.0075
3.875
2.41
6.1225
0.385
0.2
2.605
2.135
2.01
2.455
2.8225
2.035
1.6225
0.765
2.0025
1.63
3.65
0.5175
1.185
5.8675
2.9625
5.875
5.5025
6.09
2.285
5.92
6.23
1.3925
0.3575
0.045
1.095
1.0825
6.0925
1.6325
5.745
1.0575
1.0625
4.8125
1.5025
3.5725
1.0225
3.0125
1.3
0.0425
2.54
2.3325
1.9475
5.075
1.3175
0.575
5.855
6.005
5.0475
0.8425
0.745
1.4425
2.3475
0.9625
1.9375
1.095
0.405
5.7925
5.8725
0.0225
5.7925
5.905
5.815
5.86
0.8775
5.025
2.9725
5.795
1.4875
3.925
5.8725
1.56
5.34
1.605
5.365
3.75
1.9675
2.6675
2.9975
5.5875
0.5775
3.8025
3.075
5.4425
0.645
4.3975
2.6875
0.64
2.6875
0.9375
5.26
3.9875
1.0475
4.9275
4.405
3.795
3.535
5.215
5.9375
2.1725
1.465
4.575
3.7975
3.95
1.5375
2.7175
2.48
1.88
2.865
0.59
0.9275
3.4425
4.8025
4.36
5.405
1.22
1.0025
4.8
0.95
3.24
2.6875
4.21
5.455
0.6425
2.725
4.33
4.9375
2.4775
0.57
0.69
1.505
4.9725
5.555
3.2575
4.0525
0.555
4.04
2.6425
5.3725
0
3.0025
4.965
5.095
5.57
0.4975
4.23
4.595
1.55
3.6075
0.8925
5.0775
5.1875
3.115
3.6225
4.0125
3.04
2.6225
3.6175
4.0825
5.5925
5.435
4.1675
1.9425
4.91
4.2475
0.5875
2.7
0.5525
2
2.1225
3.22
0.55
0.9625
4.1225
5.205
5.33
5.8375
4.3475
0.835
5.0875
0.46
5.2825
5.895
0.9075
4.0175
1.8875
5.7475
2.6575
4.195
5.37
2.84
3.7675
5.435
0.6225
4.4075
4.85
0.57
0.6625
0.675
5.675
5.555
4.33
3.0375
5.7325
3.6375
4.9025
5.0375
0.67
0.85
5.36
0.5025
0.6025
0.515
0.5425
5.7075
0.645
2.6775
0.595
4.215
1.5025
0.56
3.8125
1.285
4.555
0.025
2.745
5.44
2.71
3.115
3.9975
3.3125
2.7925
0.4575
3.8075
3.085
3.225
0.8825
2.415
0.355
3.9275
3.575
2.625
4.045
2.4025
2.945
2.955
1.6675
3.495
4.465
4.815
1.545
3.245
1.185
2.1225
2.3475
0.455
1.34
4.6375
2.01
3.265
2.175
2.145
2.745
2.175
3.465
1.8775
4
3.3025
3.95
3.0325
1.4675
2.695
2.655
3.63
2.35
3.09
3.675
1.725
3.2225
2.3625
2.2075
2.2625
3.975
3.035
2.4675
3.225
1.855
0.8625
3.45
3.0025
0
2.24
3.83
3.9875
3.165
2.575
3.2125
2.33
1.045
3.895
3.0675
3.335
0.975
1.325
1.48
2.4525
2.2675
2.8775
3.0975
4.0275
2.6375
1.83
1.22
2.935
2.8025
3.24
0.905
3.2925
4.3825
4.7875
1.415
3.45
3.9575
2.88
3.4825
3.425
4.37
2.42
3.835
2.4275
3.1575
3.965
4.38
3.0675
1.985
1.4575
4.275
0.8925
2.18
3.4275
2.005
1.1475
2.6525
2.435
3.245
2.8825
3.235
3.4275
2.385
4.125
3.9925
3.2575
1.74
4.23
2.77
2.53
3.045
3.065
3.815
3.4525
3.1975
3.29
3.22
3.2775
4.1675
2.395
0.925
3.1225
3.1475
2.355
3.275
2.2675
3.805
2.02
2.9825
0.3375
2.6525
1.97
0.4675
2.55
5.385
2.535
1.96
2.3725
5.195
2.5275
2.2775
4.47
2.4225
5.8975
2.1725
2.135
6
0.47
2.1125
2.7475
1.67
2.0875
3
6.32
3.6275
2.375
1.1725
1.575
3.79
2.3225
2.5575
6.25
2.6025
5.3475
4.2825
2.175
1.3125
1.07
1.825
3.745
5.955
2.2225
5.8675
3.3125
2.42
1.985
0.5075
5.6075
3.0025
2.405
2.6675
2.7325
5.305
4.42
3.71
0.0425
2.5425
3.3
1.8625
5.305
1.1725
2.3225
1.8375
4.965
2.24
0
2.7525
2.5475
5.2375
1.795
2.3075
3.77
1.3625
5.835
1.51
1.8475
1.855
1.3775
0.9625
2.845
3.01
2.81
2.66
2.595
0.4875
0.9625
3.0225
1.495
2.0875
5.325
2.265
5.3625
5.7875
6.3125
1.87
5.4775
5.92
2.3275
2.08
1.84
2.9325
1.4325
5.785
0.2325
5.225
2.7925
2.9
4.715
1.3375
3.0975
2.8575
2.3075
1.32
1.7975
2.62
1.2025
0.475
4.49
2.545
1.4825
5.3175
5.5
4.4475
2.6775
2.5725
2.64
2.2475
2.7975
2.665
0.77
1.5225
5.1825
5.6725
1.8525
5.2675
5.3725
5.29
5.345
2.715
4.4425
2.29
5.2225
2.5975
3.815
5.35
1.9025
5.395
0.5275
4.95
2.575
0.485
2.7025
1.9225
0.64
5.6625
1.3025
3.37
0.6325
5.61
0.7075
3.1525
4.9125
3.7325
5.85
0.68
1.25
5.905
2.285
0.885
1.305
2.1625
0.74
0.85
5.405
4.3775
0.595
2.8275
1.715
3.56
3.5475
2.9625
5.505
2.3075
5.6575
4.8875
1.8225
1.4425
1.865
1.13
4.1025
5.865
0.56
5.7175
1.965
2.7125
1.135
3.0275
5.63
2.3725
0.805
0.165
2.7525
5.625
4.8825
3.5975
2.7125
0.6125
1.945
1.3625
5.615
2.075
3.2025
1.095
5.095
3.83
2.7525
0
0.6225
5.5475
1.26
0.6175
3.545
2.8775
5.7375
1.2775
0.975
2.87
2.5375
2.5925
2.0575
2.4775
1.4825
1.015
0.615
3.0125
2.2075
3.6625
1.26
1.0325
5.645
3.1225
5.635
4.8325
5.4275
2.4525
5.6375
5.8525
1.03
0.745
1.0625
0.7525
1.5
5.72
2.5875
5.5175
0.1875
0.8225
4.395
1.895
3.505
0.67
3.1675
1.7325
1.135
2.3275
2.86
2.9625
4.9275
0.695
1.27
5.6325
5.755
4.91
0.66
0.59
0.7675
2.305
0.6725
1.46
1.985
1.2525
5.615
5.45
1.0725
5.565
5.675
5.585
5.6225
0.68
4.8775
3.1225
5.5975
0.88
3.595
5.6375
1.58
4.8025
2.38
5.095
4.075
2.9825
2.4525
3.3625
0.0175
6.125
1.7775
3.5375
0.185
6.0525
1.2025
3.415
5.335
3.945
6.3625
0.415
1.6
6.4225
2.085
1.18
1.83
2.375
0.5
0.485
6
4.73
1
2.885
1.89
4.045
3.7675
3.3025
6.0875
2.7225
6.115
5.2825
2.1775
1.325
1.86
0.735
4.515
6.3825
0.7775
6.24
2.535
3.0525
1.4075
2.7275
6.1275
2.855
1.2475
0.7225
3.15
6.0825
5.3
4.065
2.505
0.015
2.5125
1.615
6.0725
2.145
3.4675
0.7175
5.57
3.9875
2.5475
0.6225
0
6.005
1.4625
0.975
4.0275
2.9725
6.2525
1.05
0.715
3.075
2.6625
2.615
2.5425
2.9525
2.01
1.54
0.0475
2.7175
2.2225
4.0025
1.1175
1.345
6.1025
3.3875
6.1
5.4275
6.02
2.6975
6.1175
6.3675
1.4475
0.5125
0.71
0.3975
1.5675
6.23
2.3475
5.975
0.4825
0.3925
4.9175
2.0025
3.88
0.3125
3.435
1.8075
0.76
2.745
2.92
2.6625
5.35
1.1975
1.155
6.09
6.2225
5.3275
0.14
0.0375
1.3
2.6475
0.255
1.9575
1.7925
1.0475
6.0525
5.9775
0.7
6.0225
6.135
6.0425
6.085
0.18
5.2975
3.39
6.045
1.395
4.08
6.0975
1.86
5.365
2.2775
5.565
4.265
2.6825
2.875
3.5225
6.02
0.1475
4.25
3.3025
5.87
0.1975
4.8425
2.9775
0.7675
2.8775
0.8525
5.6825
4.4125
0.9825
5.2375
4.8325
4.2525
3.89
5.6325
6.385
2.45
1.63
5.0125
4.0675
4.3275
2
2.9375
2.8325
2.12
3.285
0.1125
0.9875
3.8525
5.175
4.71
5.8025
1.545
0.945
5.23
0.98
3.7175
3.055
4.625
5.7125
0.595
3.1775
4.77
5.3875
2.8775
0.0775
0.8175
1.95
5.2475
5.99
3.735
4.4575
0.07
4.38
2.93
5.77
0.4975
3.165
5.2375
5.5475
6.005
0
4.6325
5.03
2.0125
3.8775
0.885
5.4625
5.59
3.4125
3.9325
4.3025
3.49
3.0725
4.0775
4.535
6.0275
5.695
4.49
2.2275
5.295
4.67
0.0975
2.995
0.13
2.3725
2.3925
3.565
0.335
0.895
4.56
5.62
5.73
6.2825
4.725
0.8175
5.375
0.0375
5.7325
6.3375
1.3975
4.375
2.225
6.19
2.9475
4.56
5.7675
3.2625
4.035
5.7
0.7475
4.855
5.235
0.085
0.2625
0.7925
6.1125
5.99
4.7825
3.425
6.175
4.0875
5.2375
5.425
0.2325
1.0225
5.76
0.035
0.1375
0.055
0.1125
6.1475
0.795
2.975
0.125
4.6675
1.965
0.1125
4.2125
1.6775
4.8575
0.49
2.875
5.7025
3.1325
3.3425
1.475
4.7625
0.7825
2.1175
1.295
4.6625
0.77
1.9525
3.93
2.5
5.08
1.08
0.375
5.155
1.39
0.39
0.9825
0.9225
1.0175
1.92
5.02
3.2825
0.7
1.585
0.455
2.755
2.32
1.86
5.035
1.375
4.745
3.855
0.79
0.7025
0.74
1.1775
3.1075
5.1125
0.7275
4.9825
1.65
1.6125
0.19
2.2075
4.8225
1.6325
0.6375
1.115
1.7575
4.71
3.8925
2.745
1.765
1.4475
1.6325
0.1775
4.7025
0.845
2.0075
1.1425
4.23
2.575
1.795
1.26
1.4625
4.6325
0
0.655
2.735
1.62
4.9825
0.8875
0.9575
1.63
1.2775
1.3725
1.36
1.7
1.0825
0.865
1.4975
2.19
1.015
2.555
0.7225
0.3025
4.73
1.925
4.7375
4.45
5.0275
1.2375
4.78
5.09
0.5325
1.005
1.1
1.82
0.365
4.95
1.7075
4.6075
1.39
1.845
3.6825
0.65
2.4525
1.7225
1.9725
0.525
1.1425
1.3975
1.6125
2.15
3.9475
0.7925
0.6675
4.7175
4.8675
3.92
1.5925
1.4575
0.865
1.215
1.685
0.95
1.14
0.8425
4.6625
4.7375
1.13
4.655
4.7675
4.6775
4.7225
1.6325
3.895
1.9275
4.6625
0.8075
2.7875
4.7325
0.42
4.235
1.31
4.2225
2.8325
2.1675
1.5275
2.1075
0.9925
5.15
0.8075
2.755
0.8575
5.08
0.3025
2.54
4.37
3.115
5.39
0.7175
0.6475
5.4525
1.8575
0.27
0.895
1.5475
0.705
1.37
5.105
3.7925
0.0725
2.2375
1.105
3.07
2.9325
2.37
5.17
1.7525
5.14
4.325
1.23
1.02
1.325
1.05
3.55
5.4125
0.23
5.27
1.625
2.12
0.5175
2.65
5.155
1.8825
0.285
0.4625
2.1875
5.1075
4.335
3.09
2.27
0.96
1.6075
0.7475
5.1
1.4925
2.5925
1.0075
4.595
3.2125
2.3075
0.6175
0.975
5.03
0.655
0
3.0525
2.275
5.2825
0.9875
0.8175
2.2525
1.93
2.0175
1.57
1.9775
1.065
0.6225
0.9975
2.635
1.645
3.0725
0.8925
0.4175
5.1275
2.5125
5.125
4.5325
5.1225
1.8375
5.1425
5.395
0.47
0.6975
0.9625
1.27
0.94
5.26
2.1725
5.0025
0.7675
1.3125
3.9475
1.3025
2.93
1.1725
2.555
1.155
1.035
1.775
2.265
2.5875
4.3825
0.3125
0.8775
5.115
5.2475
4.3625
1.0825
0.96
0.435
1.7125
1.15
0.995
1.565
0.9475
5.0825
5.0125
0.9875
5.05
5.16
5.07
5.11
1.1175
4.3325
2.51
5.0725
0.48
3.105
5.125
0.965
4.42
1.875
4.59
3.4575
2.6075
1.905
2.745
4.045
2.12
2.255
2.1675
3.9075
2.095
2.8475
1.63
1.4725
1.98
2.3475
3.7325
2.465
2.42
3.63
2.8775
2.245
2.1675
3.6925
4.3875
2.5825
1.38
3.03
2.6725
2.515
0.0225
1.9
1.23
2.485
1.36
2.1175
1.5575
1.9475
3.3575
2.985
3.91
0.835
2.3775
3.2625
2.2475
1.72
1.35
2.695
4.2775
2.1025
1.175
2.7825
3.3875
1.055
2.09
1.4575
0.1475
3.7675
4.015
1.735
2.5575
2.08
2.7
1.61
3.875
1.55
2.33
3.77
3.545
4.0275
2.0125
2.735
3.0525
0
2.4975
2.2475
3.61
3.6825
1.97
2.3925
2.8125
1.49
1.0775
2.0675
2.53
4.0475
4.2575
2.865
1.1325
3.44
2.72
2.11
1.6275
2.095
2.0925
2.5675
1.905
2.0925
2.3575
2.5825
3.6825
3.83
4.2875
2.9
2.2175
3.8425
1.9825
3.73
4.345
0.9675
2.63
0.875
4.1975
1.6025
2.785
3.8775
1.3375
2.6525
4.245
1.48
2.8575
3.3825
2.095
2.21
1.48
4.13
4.01
2.78
1.6075
4.185
2.0875
3.5475
3.5675
2.105
2.005
3.8625
2.0275
2.135
2.045
2.0825
4.1625
1.435
1.5975
2.0725
2.665
0.05
2.0975
2.3275
1.6275
3.2925
1.55
2.2325
4.2525
1.2125
2.2025
2.9825
4.0225
2.025
0.6475
2.79
3.8375
2.3425
0.9225
3.11
1.1175
4.54
2.5575
1.7575
4.645
1.41
2.0075
2.2225
0.82
2.475
3.455
5.0775
2.275
2.315
0.19
1.17
2.5175
0.9875
1.2675
4.975
1.575
3.985
2.9275
1.42
1.7025
1.135
2.4225
2.3875
4.6
2.3275
4.5175
2.525
1.2
1.77
1.8475
4.25
1.9875
2.2025
2.7325
1.5325
3.945
3.06
2.4175
1.3725
2.9625
2.52
1.5475
3.945
0.8275
0.965
2.41
3.6075
1.045
1.3625
2.8775
2.9725
3.8775
1.62
2.275
2.4975
0
4.48
2.025
2.3025
0.5275
0.35
0.4525
1.9525
1.9525
2.195
2.29
3.015
1.8275
0.785
1.6625
1.8975
1.885
3.9625
0.915
4
4.5725
5.0625
0.76
4.1175
4.565
2.0175
2.4625
2.3875
3.3625
1.41
4.43
1.505
3.8625
2.995
3.365
3.41
0.985
1.755
3.2675
0.955
1.1675
2.385
1.5825
0.1625
1.8275
3.1275
2.3625
1.845
3.9575
4.1375
3.0875
3.1125
2.98
2.4
1.205
3.22
2.0625
1.5
2.005
3.825
4.33
2.4125
3.9075
4.0125
3.93
3.985
3.1525
3.0825
0.94
3.8625
2.305
2.5375
3.9875
1.3975
4.115
1.02
3.59
1.36
1.8325
1.6175
0.6175
6.27
0.78
4.475
3.9625
6.14
1.0675
5.0575
3.5575
1.5025
3.5775
0.1375
5.9725
4.7075
0.1725
5.775
5.1175
4.435
4.3525
5.935
6.585
1.6725
2.3525
5.2525
4.67
4.74
2.23
3.6075
3.3125
1.32
3.6075
0.845
1.7775
4.1925
5.59
5.18
6.1575
2.095
0.13
5.4975
0.105
3.8025
3.505
4.94
6.3275
0.2925
3.4025
5.005
5.585
3.26
0.875
1.555
2.2425
5.84
6.2375
3.8225
4.805
0.86
4.87
3.515
6.1225
0.8925
3.895
5.835
5.7375
6.2525
0.885
4.9825
5.2825
2.2475
4.48
0
5.8525
5.93
3.98
4.4775
4.875
3.7125
3.3125
4.255
4.7275
6.27
6.3075
5.01
2.82
5.6825
4.965
0.8725
3.57
0.7825
1.7475
1.61
4.05
0.5525
0.1225
4.815
5.925
6.0775
6.4875
5.1325
0.0675
5.9475
0.8675
5.925
6.5525
1.3425
4.83
2.74
6.4025
3.5275
4.9975
6.125
3.585
4.6425
6.305
1.4825
5.065
5.6225
0.8625
0.715
1.535
6.3475
6.2325
4.975
3.8225
6.395
4.2975
5.7325
5.81
1.1
0.3375
6.11
0.85
0.825
0.8375
0.7925
6.3775
1.5125
3.545
0.9925
4.8675
2.195
0.81
4.5725
1.1775
5.4075
0.9125
3.6325
6.3125
3.455
4.0025
1.0525
5.5975
1.5975
2.64
0.8675
5.48
1.28
2.6325
4.74
3.0825
5.945
0.6625
1.2275
6.025
1.0425
0.93
1.76
1.6
0.5775
1.52
5.9
4.03
1.0575
1.91
1.1375
3.63
2.9175
2.6425
5.9225
2.25
5.575
4.6375
1.665
0.325
0.8925
0.3975
3.9225
5.98
0.8175
5.8575
2.48
2.41
0.985
1.75
5.685
2.52
1.2075
1.22
2.6025
5.54
4.7
3.61
1.47
1.0425
2.4625
1.06
5.535
1.2225
2.6875
0.385
5.0775
3.0675
1.51
1.2775
1.05
5.4625
0.8875
0.9875
3.61
2.025
5.8525
0
0.3375
2.2375
1.7575
1.625
2.245
2.585
1.9
1.545
1.0975
1.7375
1.245
3.3125
0.17
1.02
5.56
2.6075
5.5725
5.33
5.91
1.94
5.6275
5.9575
1.26
0.57
0.3675
1.4425
0.74
5.82
1.325
5.44
1.29
1.4225
4.5625
1.14
3.25
1.3625
2.6575
0.9375
0.36
2.2725
1.9475
1.6875
4.755
1.2925
0.23
5.5475
5.7025
4.7275
1.185
1.07
1.4125
2.0425
1.3025
1.7825
0.745
0.045
5.475
5.615
0.39
5.4875
5.6
5.51
5.5575
1.2225
4.705
2.6175
5.4825
1.4275
3.66
5.5675
1.2825
5.1225
1.2325
5.07
3.37
1.705
2.3975
2.6175
0.72
5.72
1.5475
2.8975
0.53
5.6175
1.12
2.84
4.885
3.325
6.03
0.3275
1.2325
6.1025
1.38
0.855
1.6775
1.7925
0.245
1.19
5.8775
4.21
0.8825
2.2025
1.3075
3.7025
3.155
2.8
5.9225
2.3275
5.7025
4.8
1.745
0.6175
1.1725
0.24
4.0625
6.06
0.605
5.93
2.4125
2.5575
0.9925
2.07
5.7775
2.5525
1.0825
0.9425
2.715
5.6675
4.845
3.6975
1.805
0.7075
2.395
1.1325
5.66
1.48
2.895
0.2
5.1875
3.335
1.8475
0.975
0.715
5.59
0.9575
0.8175
3.6825
2.3025
5.93
0.3375
0
2.465
2.0125
1.9225
2.2575
2.63
1.8375
1.4275
0.7625
2.0575
1.5325
3.4875
0.41
0.985
5.6875
2.8125
5.695
5.305
5.89
2.13
5.7375
6.04
1.1925
0.2375
0.1525
1.11
0.935
5.9025
1.6575
5.565
0.9675
1.095
4.62
1.3675
3.4
1.0275
2.8625
1.1625
0.2175
2.35
2.2375
2.005
4.9
1.1275
0.4575
5.675
5.825
4.8725
0.8525
0.7325
1.2525
2.17
0.97
1.7375
1.0825
0.335
5.615
5.68
0.1825
5.6125
5.725
5.6325
5.68
0.8925
4.85
2.82
5.6175
1.2925
3.735
5.69
1.3775
5.1425
1.5625
5.18
3.6275
2.025
2.48
2.8775
3.0875
3.5575
1.8225
0.5225
2.9
3.3875
2.25
0.435
2.65
0.87
4.045
2.6725
1.6525
4.1475
1.8275
1.9875
1.995
0.71
2.5975
3.545
4.5525
1.85
2.28
0.7075
1.1875
1.99
0.6925
0.7425
4.4475
1.1525
3.5225
2.4925
1.175
1.9175
1.375
2.625
1.895
4.1025
2.3575
4.0125
2.1575
0.7
1.7375
2.3525
3.7575
1.55
2.12
2.715
1.03
3.4825
2.6025
1.89
1.86
3.0625
2.1575
1.5075
3.4825
1.03
0.485
2.605
3.115
0.975
1.855
2.87
3.075
3.4125
1.63
2.2525
1.97
0.5275
3.98
2.2375
2.465
0
0.525
0.895
1.5725
1.495
1.9275
2.125
3.115
2.3325
1.095
1.185
2.0875
1.8375
3.5025
0.4175
3.5325
4.05
4.5375
0.44
3.6375
4.0675
1.9075
2.585
2.575
3.445
1.53
3.9325
1.97
3.3975
3.015
3.465
2.885
1.1025
1.2425
3.35
0.465
1.305
2.5875
1.155
0.685
2.3275
2.6675
2.2725
2.03
3.495
3.67
2.63
3.21
3.075
2.2825
0.82
3.31
1.8125
1.8525
2.2075
3.3775
3.82
2.6025
3.4425
3.5475
3.465
3.5175
3.2525
2.62
0.44
3.4075
2.1725
2.01
3.5225
1.2975
3.59
1.445
3.1025
1.205
2.335
1.165
0.525
2.6725
4.075
1.68
0.885
2.48
3.91
1.9925
0.9575
3.17
1.325
4.5475
2.25
1.4075
4.6475
1.3075
1.6625
1.88
0.4825
2.17
3.1425
4.955
2.375
1.97
0.3925
0.825
2.415
1.165
1.18
4.875
1.3225
4.0425
3.0175
1.09
1.435
0.875
2.1525
2.405
4.6
1.995
4.505
2.2225
1.0475
1.4225
1.885
4.2625
1.74
1.8525
2.3925
1.37
4.0025
3.125
2.3325
1.3775
2.65
2.215
1.1975
4
0.5375
1.01
2.135
3.6225
1.325
1.3775
2.5375
2.6625
3.9325
1.2775
1.93
2.3925
0.35
4.4775
1.7575
2.0125
0.525
0
0.4225
1.6675
1.72
1.8625
1.94
2.705
1.865
0.5725
1.705
1.6175
1.5375
4.0225
0.94
4.0525
4.4325
4.945
0.5175
4.15
4.5675
1.6675
2.1575
2.1075
3.0475
1.095
4.4325
1.47
3.915
2.6625
3.055
3.3375
0.66
1.74
2.9525
0.9875
0.855
2.115
1.335
0.4
1.855
3.19
2.0125
1.5625
4.015
4.1875
3.1525
2.8
2.6675
2.05
0.9475
2.9075
1.725
1.3275
1.7325
3.9
4.3025
2.135
3.96
4.0675
3.9825
4.035
2.8425
3.1425
0.9575
3.9275
1.9525
2.4375
4.04
1.0475
4.02
0.93
3.61
1.615
1.8625
1.3925
0.865
2.625
4.445
1.9275
1.1
2.43
4.27
2.135
1.325
3.535
1.57
4.94
2.2
1.595
5.0425
0.96
1.76
2.14
0.815
2.115
3.1
5.3775
2.7125
2.0675
0.295
0.9675
2.835
1.44
1.595
5.2975
1.7225
4.41
3.365
1.4075
1.31
0.755
2.02
2.79
4.9975
2.0325
4.9075
2.565
1.47
1.5475
1.4675
4.6525
2.135
1.9975
2.4625
1.7925
4.3725
3.4875
2.75
0.965
2.605
2.5575
1.345
4.37
0.5275
1.3725
2.01
4.0125
1.48
0.9625
2.5925
2.615
4.3025
1.3725
2.0175
2.8125
0.4525
4.875
1.625
1.9225
0.895
0.4225
0
2.0325
2.125
2.15
2.1475
2.66
1.4475
0.3925
2.0775
1.5125
1.665
4.39
1.3125
4.4225
4.855
5.3675
0.935
4.5325
4.9625
1.8425
2.1025
1.9925
3.01
1.0925
4.8275
1.075
4.285
2.6925
3.0075
3.755
0.7275
2.135
2.92
1.3575
0.8625
1.9825
1.735
0.3325
1.44
3.555
2.1575
1.465
4.3825
4.56
3.515
2.755
2.6275
2.2175
1.35
2.87
2.0075
1.0525
1.61
4.2575
4.71
2.015
4.33
4.4375
4.3525
4.4075
2.7975
3.5075
1.335
4.2925
2.135
2.8575
4.4125
1.265
4.44
0.5675
3.9975
1.8025
1.4475
1.8
1.07
2.56
3.605
0.765
2.055
2.4275
3.5575
1.3575
1.5775
2.875
2.2025
3.82
2.2675
1.0275
3.8825
2.5575
1.415
0.765
1.22
2.2325
2.8975
3.6625
2.44
1.5425
2.055
1.31
1.505
2.03
1.18
3.6775
0.4425
3.6
2.875
0.675
2.0475
1.8425
2.4925
2.0825
3.8425
1.7875
3.7025
0.5875
0.99
1.27
3.3325
3.5875
0.315
1.295
1.8975
0.835
3.57
2.8475
1.5425
2.8275
2.5275
0.585
1.1925
3.56
1.6725
1.6075
2.455
3.04
2.4525
2.845
2.0575
2.5425
3.49
1.36
1.57
1.49
1.9525
3.7125
2.245
2.2575
1.5725
1.6675
2.0325
0
0.42
0.6
1.045
2.5625
3.3125
1.885
1.785
2.0825
1.2725
3.5875
1.5525
3.58
3.095
3.6675
1.1975
3.5825
3.825
1.1025
2.225
2.41
2.7975
1.62
3.69
2.84
3.46
2.2425
2.855
2.38
1.5175
1.5625
2.7075
1.575
1.595
2.4625
0.45
2.0575
3.285
2.885
1.3675
2.0275
3.575
3.6975
2.8725
2.6425
2.525
1.2925
0.7575
2.695
0.5975
2.385
2.2
3.5625
3.445
2.4375
3.5075
3.6175
3.5275
3.565
2.6725
2.8375
1.535
3.5425
1.1775
1.54
3.58
1.0175
2.8875
2.3175
3.0375
2.5625
3.3
0.5175
2.07
2.9675
3.185
1.18
1.9175
2.83
3.1375
1.775
1.385
2.4575
1.9775
3.4175
2.6625
1.4
3.485
2.775
1.805
1.185
1.34
2.6225
3.315
3.3675
2.0575
1.9525
2.085
1.56
1.0925
1.8225
0.93
3.355
0.4075
3.18
2.465
0.935
2.3625
2.0775
2.86
1.6725
3.4425
2.1875
3.305
0.8375
0.8175
1.6375
3.51
3.1775
0.1175
1.7075
2.3175
0.5475
3.15
2.43
1.1225
2.9975
2.9375
0.845
1.525
3.14
1.8525
1.405
2.8225
2.6225
2.2675
3.01
2.4775
2.9525
3.0725
1.7
1.9775
1.0775
1.9525
3.3125
2.585
2.63
1.495
1.72
2.125
0.42
0
1.015
1.465
2.9725
3.49
2.05
1.44
2.4175
1.655
3.17
1.365
3.16
2.8125
3.37
1.2075
3.1675
3.425
1.5075
2.6125
2.78
3.215
1.915
3.2875
3.035
3.0425
2.66
3.27
1.99
1.73
1.195
3.1225
1.375
1.845
2.83
0.3925
2.08
3.4675
2.4675
1.785
2.3625
3.155
3.28
2.455
3.055
2.935
1.7125
0.775
3.11
1.0175
2.635
2.5425
3.1425
3.0525
2.81
3.0875
3.1975
3.1075
3.1475
3.0875
2.42
1.3425
3.1225
1.595
1.1275
3.16
1.315
2.54
2.4925
2.62
2.3275
3.48
0.335
1.94
2.0275
4.1875
0.305
2.445
1.915
4.15
0.8075
2.04
3.4725
2.67
4.37
1.7825
0.7075
4.425
2.445
0.985
0.18
1.38
1.765
2.33
4.045
3.0275
1.0225
2.25
1.2425
2.0825
2.49
1.705
4.105
0.9575
4.185
3.475
0.775
1.7775
1.7425
2.075
2.6825
4.385
1.295
4.2375
0.58
1.4825
0.93
3.2575
4.1475
0.905
0.78
1.33
1.4
4.155
3.445
2.13
2.785
1.995
0.5625
0.965
4.145
1.6875
2.08
2.035
3.6175
2.8775
2.81
1.4825
2.01
4.0775
1.0825
1.065
2.0675
2.195
4.255
1.9
1.8375
1.9275
1.8625
2.15
0.6
1.015
0
0.4725
2.0225
3.24
1.9
2.3525
1.7525
0.88
4.175
2.0125
4.1625
3.4725
4.06
1.4975
4.1575
4.3725
0.645
1.7575
1.99
2.2325
1.425
4.2375
2.7525
4.0475
1.67
2.295
2.915
1.4925
2.1475
2.145
2.0425
1.49
2.0525
0.975
2.2625
3.2025
3.4825
0.8125
1.71
4.16
4.28
3.47
2.0975
1.9875
0.72
1.14
2.1375
0.145
2.2175
1.855
4.155
3.975
2.0175
4.0925
4.2025
4.1125
4.15
2.125
3.435
2
4.1325
0.615
2.1175
4.165
0.9125
3.3575
2.29
3.6175
3.035
3.22
1.0775
2.45
1.5575
4.6475
0.3225
2.6475
1.4525
4.6025
0.34
2.315
3.9125
2.9325
4.84
1.335
0.555
4.8975
2.25
0.6175
0.2925
1.4775
1.3275
1.86
4.4875
3.4225
0.57
2.305
1.1825
2.545
2.75
2.045
4.56
1.335
4.6425
3.9025
0.9575
1.4875
1.5975
1.665
3.11
4.8575
0.8525
4.71
1.0075
1.8025
0.6775
3.0675
4.615
1.3575
0.3475
0.86
1.785
4.6125
3.885
2.585
2.63
1.525
0.9875
0.8175
4.6025
1.6375
2.36
1.6225
4.0825
3.0975
2.66
1.015
1.54
4.535
0.865
0.6225
2.53
2.29
4.7275
1.545
1.4275
2.125
1.94
2.1475
1.045
1.465
0.4725
0
1.5525
3.05
1.835
2.725
1.42
0.5825
4.6325
2.2875
4.6225
3.9125
4.505
1.6825
4.6225
4.8425
0.3325
1.32
1.5775
1.7625
1.2275
4.7075
2.5675
4.505
1.2
1.825
3.3875
1.4325
2.5425
1.675
2.325
1.365
1.645
1.355
2.325
3.0075
3.925
0.3425
1.385
4.62
4.7425
3.91
1.625
1.5175
0.2475
1.415
1.6675
0.45
1.9875
1.5025
4.6075
4.445
1.6025
4.5525
4.6625
4.57
4.61
1.655
3.875
2.28
4.5875
0.145
2.58
4.625
0.895
3.825
2.1675
4.08
3.2925
3.025
1.4725
2.6475
0.05
6.1475
1.795
3.58
0.2325
6.0775
1.2175
3.45
5.3625
3.9825
6.38
0.46
1.6275
6.44
2.1325
1.21
1.845
2.4125
0.545
0.44
6.005
4.76
1.02
2.93
1.9275
4.065
3.805
3.335
6.095
2.7475
6.1375
5.31
2.2075
1.3725
1.905
0.7825
4.54
6.4
0.805
6.255
2.5425
3.085
1.44
2.775
6.1475
2.875
1.265
0.725
3.1775
6.105
5.3275
4.0875
2.555
0.055
2.5225
1.6475
6.0975
2.1875
3.505
0.765
5.5925
4.0275
2.595
0.615
0.0475
6.0275
1.4975
0.9975
4.0475
3.015
6.27
1.0975
0.7625
3.115
2.705
2.66
2.5625
2.9725
2.0225
1.5525
0
2.765
2.2675
4.035
1.165
1.3725
6.125
3.4225
6.1225
5.4325
6.025
2.735
6.1375
6.385
1.4675
0.5575
0.7575
0.35
1.61
6.2475
2.3975
6
0.465
0.3525
4.9325
2.045
3.91
0.265
3.47
1.85
0.8075
2.77
2.965
2.71
5.375
1.21
1.2025
6.1125
6.245
5.355
0.0975
0.04
1.31
2.6775
0.2075
1.9725
1.84
1.095
6.08
5.995
0.7475
6.0475
6.1575
6.0675
6.1075
0.1375
5.325
3.425
6.0675
1.4075
4.1
6.1225
1.8925
5.375
2.325
5.5875
4.305
2.73
2.9
3.5625
2.715
5.8425
2.9525
2.4
2.555
5.6475
2.8825
2.75
4.9275
2.85
6.37
2.3825
2.5475
6.475
0.8
2.47
3.1625
2.1525
2.3025
3.135
6.8075
4.0775
2.705
1.6375
2.0225
4.2775
2.765
3.0425
6.7375
3.085
5.8025
4.7325
2.6375
1.615
1.4975
1.98
4.215
6.4275
2.5175
6.3425
3.76
2.9075
2.3725
0.02
6.0775
3.48
2.77
2.9475
3.2225
5.7625
4.8775
4.195
0.495
2.7125
3.7475
2.2775
5.7625
1.645
2.7925
2.0025
5.435
2.6375
0.4875
3.0125
2.7175
5.695
2.19
2.635
4.2575
1.8275
6.3075
1.7375
2.0575
2.3325
1.865
1.4475
3.3125
3.49
3.24
3.05
2.765
0
1.44
3.4925
1.7675
2.47
5.78
2.74
5.82
6.275
6.8
2.3575
5.9425
6.3925
2.7175
2.295
2.015
3.08
1.8275
6.26
0.485
5.6825
3.025
3.0325
5.2025
1.795
3.575
3.015
2.7825
1.7525
1.9575
3.1
1.6675
0.055
4.9475
2.9
1.77
5.775
5.9575
4.905
2.835
2.745
3.0025
2.7325
2.9525
3.095
1.0725
1.76
5.6325
6.1525
2.02
5.7275
5.83
5.7475
5.805
2.87
4.9025
2.7625
5.675
2.9725
4.3
5.8075
2.345
5.8825
1
5.42
2.9725
0.035
3.1875
2.3625
2.2325
4.6325
1.65
1.4175
2.0375
4.475
1.785
1.5275
3.735
1.8775
5.085
1.8075
1.2825
5.18
0.7675
1.3975
1.865
0.715
1.7225
2.7075
5.385
2.945
1.7
0.6675
0.6625
2.8875
1.7275
1.695
5.3325
1.645
4.6025
3.585
1.22
0.9225
0.3625
1.64
2.955
5.135
1.6475
5.0325
2.37
1.52
1.1975
1.46
4.8025
2.0425
1.65
2.0825
1.8125
4.565
3.6875
2.82
0.9475
2.2125
2.36
1.0175
4.56
0.215
1.58
1.63
4.1675
1.83
0.9625
2.2075
2.2225
4.49
1.015
1.645
2.865
0.785
5.01
1.245
1.5325
1.095
0.5725
0.3925
1.885
2.05
1.9
1.835
2.2675
1.44
0
2.2675
1.125
1.315
4.5825
1.5075
4.61
4.845
5.38
0.965
4.7
5.105
1.515
1.71
1.6075
2.6175
0.71
4.9675
0.9875
4.4725
2.305
2.615
3.8275
0.41
2.2825
2.5275
1.5575
0.49
1.6025
1.6625
0.705
1.4175
3.7525
1.8075
1.075
4.575
4.745
3.715
2.3625
2.235
1.8775
1.2975
2.475
1.755
0.755
1.225
4.4675
4.82
1.6325
4.52
4.6275
4.54
4.5925
2.405
3.7025
1.525
4.4925
1.805
2.9125
4.6
0.9875
4.4825
0.44
4.155
2.1425
1.43
1.7525
1.3925
4.0175
2.3725
2.4025
1.1575
3.845
2.2075
2.965
0.75
1.4675
0.8675
2.8775
3.635
2.4225
2.985
3.01
2.83
2.4925
1.7125
3.5725
4.4375
3.5975
0.7275
3.075
1.8525
2.1825
1.1475
0.8275
0.7025
3.4375
1.3975
2.3375
1.33
1.8425
3.0075
2.5075
3.6775
0.7275
2.94
3.235
2.8625
2.275
0.9525
2.595
3.51
2.585
1.5525
2.8575
3.4975
0.9525
2.3
1.42
0.9975
3.0325
3.99
2.285
2.3925
2.2975
2.1675
0.7025
3.65
1.9425
1.22
3.0225
3.6625
4.0025
2.2275
2.555
3.0725
1.1325
1.6625
2.82
3.3125
3.4875
1.185
1.705
2.0775
1.785
1.44
2.3525
2.725
4.035
3.4925
2.2675
0
3.15
2.6675
2.3175
0.7675
2.3475
3.1625
3.5725
1.375
2.455
2.9025
2.6325
3.56
3.615
4.335
2.5725
2.77
3.1525
2.2125
3.8325
4.3725
1.8575
2.1875
0.2825
4.24
0.72
2.3825
3.64
1.38
1.825
3.4925
1.485
2.9825
3.0875
2.31
2.485
1.4475
4.1275
3.995
2.945
1.36
4.21
2.2975
3.02
3.2775
2.2
2.69
3.645
2.2575
2.365
2.28
2.3325
4.1675
1.4375
0.745
2.225
2.825
1.1475
2.3375
2.145
2.5925
2.63
1.9275
1.1025
3.4975
1.2775
1.1975
1.1225
5.4275
1.45
2.5025
0.9325
5.3125
1.1725
2.475
4.5725
2.9375
5.7775
0.71
1.0725
5.855
1.0275
0.8
1.62
1.44
0.6225
1.5975
5.74
3.87
0.965
1.7925
0.97
3.46
2.77
2.4775
5.7575
2.08
5.4075
4.4725
1.495
0.2075
0.765
0.5375
3.755
5.8125
0.7525
5.6875
2.3325
2.2425
0.83
1.78
5.515
2.355
1.0875
1.1825
2.4325
5.3725
4.5325
3.44
1.455
1.1075
2.315
0.895
5.365
1.0825
2.53
0.5175
4.91
2.935
1.495
1.26
1.1175
5.295
0.7225
0.8925
3.44
1.8975
5.6825
0.17
0.41
2.0875
1.6175
1.5125
2.0825
2.4175
1.7525
1.42
1.165
1.7675
1.125
3.15
0
0.8725
5.3925
2.45
5.4025
5.17
5.7475
1.7775
5.4575
5.79
1.1225
0.61
0.49
1.515
0.575
5.65
1.3275
5.2725
1.2975
1.5025
4.395
0.9875
3.085
1.4275
2.5
0.7825
0.5
2.1025
1.8275
1.7175
4.59
1.1875
0.06
5.38
5.535
4.56
1.255
1.1325
1.305
1.875
1.3725
1.6325
0.725
0.1275
5.31
5.445
0.5175
5.32
5.43
5.34
5.3875
1.2975
4.54
2.46
5.3175
1.3075
3.4925
5.3975
1.1125
4.9575
1.165
4.9025
3.2325
1.7375
2.2275
2.48
1.36
4.7925
0.5775
2.345
1.2025
4.7125
0.4725
2.1225
3.9925
2.6975
5.0675
1.0125
0.2575
5.1375
1.67
0.165
0.7475
1.135
0.97
1.77
4.9
3.39
0.4425
1.8625
0.715
2.74
2.515
1.965
4.9375
1.385
4.78
3.9375
0.8325
0.915
1.04
1.2225
3.17
5.095
0.57
4.96
1.4625
1.715
0.1175
2.4875
4.8225
1.57
0.335
0.875
1.805
4.7475
3.9575
2.7475
2.0575
1.33
1.445
0.34
4.74
1.1375
2.175
1.185
4.2475
2.8025
2.0875
1.0325
1.345
4.67
0.3025
0.4175
2.72
1.885
4.965
1.02
0.985
1.8375
1.5375
1.665
1.2725
1.655
0.88
0.5825
1.3725
2.47
1.315
2.6675
0.8725
0
4.7675
2.095
4.7675
4.3275
4.91
1.42
4.795
5.075
0.255
0.96
1.14
1.67
0.6575
4.9375
1.9875
4.6425
1.185
1.705
3.6425
0.9375
2.535
1.5725
2.14
0.8275
1.1975
1.4075
1.89
2.4275
4.005
0.4925
0.83
4.755
4.895
3.985
1.465
1.335
0.565
1.3075
1.5425
0.765
1.4075
0.975
4.7125
4.705
1.1675
4.69
4.8025
4.71
4.755
1.5025
3.955
2.0925
4.7075
0.5075
2.7725
4.7675
0.5475
4.1575
1.61
4.2425
3.0425
2.445
1.5375
2.335
6.1175
0.0925
4.3475
3.385
5.9675
0.1975
4.94
3.0675
0.855
2.9575
0.825
5.78
4.51
0.9525
5.3275
4.93
4.35
3.985
5.73
6.4825
2.4725
1.71
5.11
4.1525
4.4225
2.0975
3.02
2.925
2.1375
3.3825
0.0275
1.0625
3.95
5.27
4.8025
5.8975
1.64
0.92
5.3275
0.97
3.815
3.15
4.7225
5.7975
0.59
3.275
4.8675
5.485
2.9725
0.02
0.9025
2.0475
5.335
6.0875
3.8325
4.555
0.0325
4.4725
3.0175
5.8675
0.5875
3.24
5.325
5.645
6.1025
0.0975
4.73
5.1275
2.11
3.9625
0.8725
5.56
5.6875
3.5025
4.0225
4.39
3.5875
3.17
4.175
4.6325
6.125
5.78
4.5825
2.3175
5.3925
4.7675
0
3.085
0.09
2.4175
2.4125
3.66
0.32
0.8675
4.6575
5.7175
5.8275
6.38
4.8225
0.8025
5.4625
0.1275
5.83
6.435
1.4825
4.4675
2.3175
6.2875
3.0375
4.655
5.8625
3.36
4.12
5.785
0.835
4.9525
5.33
0.0175
0.1925
0.8775
6.21
6.0875
4.88
3.52
6.2725
4.185
5.33
5.52
0.23
1.04
5.8575
0.085
0.0525
0.0725
0.0825
6.245
0.8825
3.065
0.13
4.765
2.0625
0.0625
4.31
1.73
4.9475
0.58
2.9475
5.7875
3.23
3.425
3.4
3.1375
1.9675
0.5725
3.2175
2.97
2.465
0.0275
2.2325
0.6575
3.6325
2.995
1.8775
3.735
2.245
2.2525
2.11
1.02
2.925
3.845
4.2025
1.4425
2.5275
1.1025
1.51
1.6475
0.48
0.46
4.0825
1.1125
3.105
2.08
1.3325
2.2925
1.7675
2.9875
1.48
3.69
2.6425
3.605
2.13
0.565
2.005
2.7575
3.3425
1.445
2.34
2.9625
0.83
3.065
2.185
1.5325
2.2725
3.3725
2.1325
1.7825
3.0625
1.425
0.0825
2.9625
2.7
0.905
2.265
3.1225
3.3875
2.995
1.925
2.5125
1.6275
0.915
3.57
2.6075
2.8125
0.4175
0.94
1.3125
1.5525
1.365
2.0125
2.2875
3.4225
2.74
1.5075
0.7675
2.45
2.095
3.085
0
3.115
3.72
4.185
0.6875
3.22
3.655
2.1175
2.9125
2.93
3.745
1.88
3.5225
2.3875
2.9775
3.28
3.77
2.5075
1.4675
0.8425
3.6475
0.05
1.67
2.95
1.105
1.075
2.735
2.25
2.4825
2.39
3.075
3.2525
2.2125
3.5175
3.385
2.475
0.8775
3.61
1.9175
2.2625
2.575
2.96
3.4175
2.96
3.0225
3.13
3.045
3.1
3.5575
2.2025
0.03
2.99
2.3575
1.6625
3.105
1.55
3.225
1.8625
2.6875
1.0225
2.7425
1.0675
0.6025
6.115
0.025
4.34
3.4275
5.9675
0.285
4.9325
3.1
0.8925
3.005
0.74
5.78
4.51
0.8675
5.3575
4.93
4.3375
4.005
5.7325
6.475
2.3825
1.7575
5.1075
4.19
4.4375
2.08
3.0625
2.945
2.0475
3.3825
0.0675
1.1175
3.9525
5.2875
4.825
5.9075
1.66
0.8325
5.325
0.88
3.79
3.165
4.7275
5.8375
0.5
3.265
4.8625
5.4775
2.98
0.0925
0.945
2.0375
5.3725
6.085
3.8075
4.5625
0.08
4.495
3.05
5.875
0.5525
3.2925
5.3625
5.635
6.1
0.13
4.7375
5.125
2.095
4
0.7825
5.5725
5.695
3.5325
4.0525
4.4225
3.58
3.16
4.1625
4.6225
6.1225
5.82
4.61
2.3475
5.4025
4.7675
0.09
3.115
0
2.335
2.325
3.68
0.23
0.78
4.655
5.72
5.835
6.375
4.835
0.7125
5.4975
0.1375
5.82
6.43
1.4325
4.4875
2.3375
6.2825
3.0675
4.6725
5.8725
3.36
4.1575
5.8225
0.875
4.945
5.3425
0.08
0.1375
0.9175
6.2075
6.085
4.87
3.53
6.2675
4.175
5.355
5.5325
0.32
0.9525
5.865
0.095
0.06
0.0725
0.0175
6.24
0.9175
3.095
0.2125
4.755
2.0475
0.0275
4.3175
1.6525
4.9775
0.55
3.005
5.8275
3.23
3.4675
5.445
2.345
3.7575
4.2575
5.36
2.5675
4.25
3.7225
2.5375
4.03
1.8775
5.2475
4.1025
1.825
5.585
4.45
3.6375
4.13
5.235
5.655
0.575
3.09
4.4825
4.7425
4.37
2.0725
3.9725
3.3075
0.7225
3.21
2.4
2.8075
3.7375
5.1425
4.89
5.545
2.575
1.815
4.7625
1.6525
2.9075
3.39
4.345
6.295
1.905
2.85
4.2475
4.7075
3.0625
2.4075
2.57
2.1975
5.78
5.415
2.9275
4.2875
2.39
4.655
3.7025
5.5025
2
4.3825
5.7875
4.8325
5.4275
2.3725
4.45
4.5325
2.0925
4.5725
1.7475
5.33
5.305
4.05
4.4325
4.855
3.095
2.8125
3.4725
3.9125
5.4325
6.275
4.845
3.1625
5.17
4.3275
2.4175
3.72
2.335
0
0.5925
3.9225
2.1375
1.845
4.1125
5.2275
5.4575
5.5675
4.71
1.7875
5.8325
2.3375
5.0125
5.6475
1.37
4.5425
2.9425
5.495
3.695
4.6575
5.52
3.1925
4.7275
6.2575
2.525
4.2525
5.1175
2.4
2.34
2.5675
5.49
5.4
4.1375
3.5475
5.505
3.565
5.45
5.285
2.6
1.4375
5.485
2.3525
2.3925
2.3525
2.335
5.5125
2.52
3.69
2.495
4.06
2.06
2.3575
4.105
0.7175
5.285
2.0225
4.235
6.2675
3.095
4.2925
6.0375
2.33
4.345
4.7025
5.9525
2.59
4.8425
4.185
2.7275
4.435
1.72
5.8375
4.6825
1.635
6.1275
5.035
4.2275
4.6675
5.825
6.2475
0.065
3.3975
5.0725
5.2375
4.93
2.545
4.3975
3.795
0.2975
3.76
2.3925
3.0125
4.3
5.715
5.4425
6.13
2.9275
1.6375
5.3525
1.505
3.4975
3.8975
4.9275
6.82
1.84
3.4125
4.8375
5.3025
3.58
2.41
2.77
2.6525
6.3075
6.0075
3.5175
4.86
2.3925
5.195
4.16
6.09
2.1225
4.7875
6.3125
5.4275
6.02
2.3925
5.0275
5.1225
2.5675
5.0625
1.61
5.91
5.89
4.5375
4.945
5.3675
3.6675
3.37
4.06
4.505
6.025
6.8
5.38
3.5725
5.7475
4.91
2.4125
4.185
2.325
0.5925
0
4.4425
2.1025
1.68
4.6975
5.8175
6.045
6.1625
5.2775
1.6675
6.3675
2.3625
5.605
6.24
1.7175
5.0925
3.3775
6.09
4.1575
5.215
6.105
3.74
5.22
6.785
2.715
4.8425
5.695
2.4
2.295
2.7625
6.085
5.9925
4.73
4.085
6.1
4.1525
6.005
5.865
2.625
1.3725
6.0725
2.365
2.38
2.36
2.33
6.105
2.72
4.1575
2.515
4.65
2.5275
2.35
4.6725
0.9825
5.8175
2.1475
4.6075
6.795
3.6375
4.74
2.71
3.705
1.3825
0.9625
2.53
3.565
1.8175
0.715
2.8225
1.28
4.1275
2.3075
1.22
4.2225
1.73
1.575
1.5575
0.34
2.2375
3.1575
4.4525
2.0925
1.86
0.8775
0.8225
1.9275
1.095
0.74
4.3825
0.8175
3.6775
2.7025
0.7375
1.6325
1.145
2.31
2.02
4.1775
1.9575
4.0725
1.7725
0.5575
1.325
2.3775
3.85
1.235
1.6875
2.295
0.8625
3.64
2.78
1.8575
1.865
2.685
1.77
1.1
3.635
0.82
0.77
2.285
3.22
1.415
1.87
2.4525
2.6975
3.565
1.2375
1.8375
1.905
0.76
4.05
1.94
2.13
0.44
0.5175
0.935
1.1975
1.2075
1.4975
1.6825
2.735
2.3575
0.965
1.375
1.7775
1.42
3.66
0.6875
3.68
3.9225
4.4425
0
3.76
4.1475
1.4725
2.225
2.25
3.0575
1.205
4.01
1.9375
3.545
2.6025
3.0825
2.8625
0.8125
1.3425
2.96
0.7375
1.0075
2.2725
0.8275
0.875
2.3425
2.84
1.8375
1.7175
3.65
3.815
2.8075
2.83
2.695
1.845
0.4475
2.925
1.3775
1.6825
1.905
3.56
3.8575
2.28
3.5925
3.7025
3.615
3.665
2.87
2.79
0.6925
3.575
1.7325
1.9525
3.6725
0.875
3.53
1.385
3.2075
1.6275
2.3525
0.8775
0.965
6.1325
0.23
4.3475
3.5625
5.99
0.515
4.94
3.205
1.035
3.1525
0.52
5.81
4.5375
0.6475
5.4575
4.955
4.3325
4.0775
5.765
6.48
2.1625
1.905
5.12
4.3075
4.4975
2.0775
3.2
3.02
1.8225
3.415
0.2975
1.285
3.9925
5.3475
4.9025
5.955
1.745
0.61
5.3475
0.65
3.76
3.2325
4.76
5.96
0.27
3.2675
4.875
5.48
3.0275
0.3225
1.0875
2.05
5.4875
6.1025
3.7775
4.6025
0.3075
4.5775
3.16
5.92
0.55
3.45
5.4775
5.6375
6.1175
0.335
4.78
5.1425
2.0925
4.1175
0.5525
5.6275
5.7375
3.6375
4.15
4.5325
3.5825
3.1675
4.1575
4.6225
6.1375
5.9425
4.7
2.455
5.4575
4.795
0.32
3.22
0.23
2.1375
2.1025
3.76
0
0.56
4.67
5.7525
5.88
6.38
4.895
0.485
5.6075
0.3225
5.8225
6.4375
1.3425
4.56
2.42
6.29
3.175
4.74
5.92
3.39
4.2775
5.945
1.015
4.95
5.3975
0.31
0.2025
1.065
6.22
6.1
4.87
3.585
6.2775
4.18
5.44
5.5875
0.5475
0.73
5.91
0.3
0.28
0.285
0.24
6.2525
1.055
3.1975
0.44
4.7575
2.0425
0.2575
4.3625
1.4725
5.08
0.5575
3.17
5.95
3.26
3.6025
6.385
0.775
4.59
4.0375
6.2525
1.065
5.1725
3.645
1.555
3.6475
0.0425
6.085
4.82
0.09
5.8675
5.23
4.5525
4.45
6.0475
6.7025
1.745
2.415
5.3675
4.755
4.845
2.3375
3.68
3.41
1.3875
3.715
0.84
1.8225
4.3
5.695
5.28
6.265
2.1775
0.0525
5.6125
0.1925
3.9225
3.6025
5.0525
6.4125
0.33
3.515
5.12
5.7025
3.365
0.8725
1.6075
2.3475
5.9275
6.3525
3.94
4.9125
0.86
4.9675
3.6
6.23
0.9625
3.9575
5.92
5.8525
6.3675
0.895
5.09
5.395
2.3575
4.565
0.1225
5.9575
6.04
4.0675
4.5675
4.9625
3.825
3.425
4.3725
4.8425
6.385
6.3925
5.105
2.9025
5.79
5.075
0.8675
3.655
0.78
1.845
1.68
4.1475
0.56
0
4.9275
6.0375
6.1875
6.605
5.2375
0.14
6.0375
0.88
6.04
6.6675
1.46
4.93
2.83
6.5175
3.6125
5.1
6.2325
3.6925
4.725
6.3925
1.535
5.18
5.73
0.86
0.695
1.585
6.4625
6.3475
5.09
3.9275
6.51
4.4125
5.83
5.915
1.0975
0.455
6.2175
0.86
0.8175
0.8425
0.795
6.495
1.5675
3.6325
0.995
4.985
2.305
0.8075
4.68
1.295
5.5
0.9825
3.6925
6.3975
3.565
4.0775
1.4625
4.68
0.355
2.425
1.325
4.6125
0.3475
2.1475
3.9025
2.7475
4.9225
1.165
0.26
4.985
1.9175
0.34
0.5
1.225
1.1375
1.8325
4.685
3.3475
0.455
2.0175
0.875
2.6
2.5625
1.935
4.735
1.2875
4.67
3.8675
0.7975
1.17
1.2675
1.4325
3.0875
4.945
0.685
4.805
1.225
1.685
0.345
2.735
4.685
1.4125
0.225
0.865
1.73
4.6375
3.87
2.62
2.2975
1.4325
1.2075
0.4975
4.63
1.3225
2.195
1.3925
4.1225
2.88
2.3275
1.03
1.4475
4.56
0.5325
0.47
2.5825
2.0175
4.815
1.26
1.1925
1.9075
1.6675
1.8425
1.1025
1.5075
0.645
0.3325
1.4675
2.7175
1.515
2.6325
1.1225
0.255
4.6575
2.1175
4.655
4.1125
4.6975
1.4725
4.67
4.9275
0
1.13
1.345
1.73
0.895
4.79
2.235
4.5325
1.2025
1.78
3.4825
1.1175
2.4775
1.635
2.16
1.0375
1.4075
1.31
2.04
2.6775
3.9175
0.365
1.0825
4.645
4.7775
3.8975
1.5525
1.43
0.385
1.28
1.6175
0.5475
1.6575
1.2175
4.615
4.5475
1.375
4.58
4.69
4.5975
4.64
1.5875
3.8675
2.115
4.6025
0.2925
2.6325
4.6525
0.6225
3.97
1.8375
4.12
3.1
2.695
1.4375
2.42
0.52
5.745
1.4825
3.0375
0.3275
5.6575
0.9925
2.94
4.93
3.4525
6.0275
0.0975
1.2175
6.0975
1.61
0.8075
1.59
1.895
0.0125
0.995
5.8025
4.285
0.7525
2.375
1.405
3.7
3.2775
2.865
5.86
2.34
5.7325
4.8575
1.77
0.8175
1.3475
0.3975
4.105
6.055
0.4675
5.92
2.3225
2.6175
0.995
2.3075
5.7825
2.5275
0.98
0.73
2.7475
5.6975
4.8925
3.705
2.0375
0.5025
2.3025
1.1725
5.69
1.635
2.995
0.3575
5.205
3.4825
2.08
0.745
0.5125
5.62
1.005
0.6975
3.6825
2.4625
5.925
0.57
0.2375
2.585
2.1575
2.1025
2.225
2.6125
1.7575
1.32
0.5575
2.295
1.71
3.56
0.61
0.96
5.7175
2.9125
5.72
5.2275
5.8175
2.225
5.7525
6.0375
1.13
0
0.3225
0.9075
1.065
5.8975
1.8925
5.595
0.73
0.905
4.6025
1.5
3.455
0.82
2.9625
1.3025
0.395
2.3625
2.41
2.245
4.945
0.995
0.6475
5.705
5.8475
4.92
0.6525
0.525
1.1175
2.2175
0.765
1.6725
1.3125
0.56
5.6575
5.665
0.335
5.6425
5.7525
5.6625
5.7075
0.6925
4.8925
2.9175
5.6525
1.1775
3.7325
5.7175
1.42
5.1
1.775
5.1975
3.7675
2.2625
2.4925
3.02
0.71
5.86
1.7
2.9925
0.54
5.755
1.2675
2.955
5.02
3.4275
6.1775
0.385
1.3825
6.25
1.3775
1.01
1.83
1.9125
0.3225
1.165
6.03
4.3375
1.0275
2.275
1.4325
3.85
3.26
2.9325
6.075
2.4725
5.8425
4.93
1.89
0.685
1.25
0.0875
4.2
6.2075
0.745
6.0775
2.565
2.69
1.1425
2.025
5.9225
2.7025
1.2325
1.05
2.855
5.8075
4.98
3.8425
1.7975
0.705
2.5475
1.2775
5.8
1.5725
3.01
0.045
5.33
3.425
1.84
1.0625
0.71
5.73
1.1
0.9625
3.83
2.3875
6.0775
0.3675
0.1525
2.575
2.1075
1.9925
2.41
2.78
1.99
1.5775
0.7575
2.015
1.6075
3.615
0.49
1.14
5.8275
2.93
5.835
5.4575
6.045
2.25
5.88
6.1875
1.345
0.3225
0
1.0925
1.05
6.05
1.64
5.705
1.0325
1.065
4.77
1.4725
3.535
1.0175
2.98
1.2675
0.075
2.4975
2.3125
1.9625
5.035
1.2725
0.5475
5.815
5.965
5.0075
0.8375
0.735
1.3975
2.3075
0.9575
1.8925
1.0925
0.3825
5.7525
5.83
0.03
5.7525
5.865
5.775
5.82
0.875
4.985
2.9375
5.7575
1.4425
3.8825
5.83
1.5175
5.295
1.595
5.3225
3.7225
1.9825
2.625
2.97
0.39
6.4
2.035
3.9175
0.5825
6.34
1.4425
3.7725
5.635
4.315
6.6025
0.81
1.915
6.6575
2.4725
1.505
2.055
2.74
0.8975
0.1025
6.1375
5.06
1.275
3.2775
2.26
4.305
4.1375
3.635
6.2475
3.02
6.3925
5.595
2.4975
1.7225
2.255
1.11
4.8175
6.6175
1.105
6.47
2.715
3.3825
1.7475
3.09
6.3775
3.1125
1.515
0.9025
3.4575
6.3625
5.6025
4.3375
2.89
0.405
2.695
1.9625
6.3525
2.535
3.825
1.095
5.8375
4.37
2.9325
0.7525
0.3975
6.2825
1.82
1.27
4.2875
3.3625
6.4875
1.4425
1.11
3.445
3.0475
3.01
2.7975
3.215
2.2325
1.7625
0.35
3.08
2.6175
4.335
1.515
1.67
6.38
3.745
6.375
5.5675
6.1625
3.0575
6.38
6.605
1.73
0.9075
1.0925
0
1.9525
6.47
2.7275
6.255
0.5675
0.0925
5.1475
2.3875
4.2
0.0975
3.79
2.195
1.1375
3.04
3.3125
3.025
5.6475
1.43
1.5525
6.3675
6.495
5.6275
0.26
0.385
1.515
2.975
0.1425
2.2025
2.1825
1.4425
6.345
6.2025
1.08
6.3
6.4125
6.32
6.36
0.22
5.5975
3.745
6.33
1.625
4.3375
6.375
2.2025
5.555
2.6725
5.835
4.6425
3.045
3.1675
3.9025
1.5775
4.86
1.13
1.975
1.385
4.74
1.1125
1.9075
4
2.3925
5.2225
1.155
0.7225
5.305
1.03
0.705
1.335
0.865
1.0775
2.0475
5.2725
3.295
1
1.3375
0.3975
2.92
2.22
1.9025
5.27
1.55
4.8375
3.8975
0.98
0.4575
0.3875
1.1075
3.185
5.2625
0.94
5.1425
1.975
1.67
0.5525
1.8475
4.9575
1.865
0.985
1.3725
1.875
4.8025
3.9575
2.8925
1.4
1.555
1.96
0.46
4.795
0.585
1.9625
1.0825
4.3475
2.42
1.4325
1.5
1.5675
4.725
0.365
0.94
2.9
1.41
5.1325
0.74
0.935
1.53
1.095
1.0925
1.62
1.915
1.425
1.2275
1.61
1.8275
0.71
2.5725
0.575
0.6575
4.8225
1.88
4.835
4.71
5.2775
1.205
4.895
5.2375
0.895
1.065
1.05
1.9525
0
5.0975
1.345
4.7025
1.6025
1.96
3.8625
0.4375
2.51
1.86
1.93
0.2425
1.07
1.5725
1.37
1.79
4.015
1.1325
0.515
4.81
4.9675
3.9875
1.7075
1.5725
1.2175
1.3125
1.8125
1.285
0.7925
0.7025
4.735
4.905
1.0775
4.75
4.8625
4.7725
4.82
1.7475
3.965
1.89
4.745
1.1675
2.95
4.83
0.605
4.45
0.955
4.3375
2.7025
1.8075
1.6925
1.9575
6.2475
0.7125
4.455
3.9075
6.115
0.9975
5.035
3.51
1.44
3.5225
0.1325
5.9475
4.6825
0.215
5.73
5.0925
4.415
4.3125
5.91
6.5675
1.73
2.2925
5.2325
4.62
4.705
2.2
3.5525
3.27
1.3775
3.575
0.7775
1.7125
4.16
5.555
5.14
6.1275
2.0425
0.17
5.475
0.17
3.79
3.465
4.9125
6.2775
0.225
3.3775
4.9825
5.5675
3.225
0.805
1.4925
2.21
5.7925
6.2175
3.81
4.775
0.7925
4.83
3.4675
6.0925
0.835
3.835
5.785
5.72
6.23
0.8175
4.95
5.26
2.2175
4.43
0.0675
5.82
5.9025
3.9325
4.4325
4.8275
3.69
3.2875
4.2375
4.7075
6.2475
6.26
4.9675
2.77
5.65
4.9375
0.8025
3.5225
0.7125
1.7875
1.6675
4.01
0.485
0.14
4.79
5.8975
6.05
6.47
5.0975
0
5.9
0.7975
5.905
6.5325
1.3275
4.7925
2.6925
6.3825
3.4775
4.9625
6.095
3.5525
4.5925
6.2575
1.42
5.045
5.59
0.795
0.6475
1.4725
6.3275
6.2125
4.955
3.7875
6.375
4.275
5.6925
5.7775
1.0325
0.36
6.08
0.7825
0.7575
0.77
0.725
6.3575
1.4525
3.4975
0.925
4.8475
2.1675
0.74
4.54
1.2025
5.3625
0.855
3.5725
6.2625
3.425
3.9475
2.35
5.52
2.4675
2.125
2.175
5.34
2.41
2.4025
4.61
2.5925
6.015
1.985
2.0625
6.115
0.32
1.9975
2.6775
1.7025
1.9025
2.795
6.3725
3.7775
2.2425
1.3175
1.54
3.865
2.4825
2.6475
6.3175
2.63
5.485
4.4325
2.165
1.16
1.015
1.62
3.8675
6.07
2.07
5.9775
3.2775
2.495
1.89
0.505
5.7275
3.0175
2.295
2.51
2.7975
5.445
4.56
3.7925
0.1925
2.345
3.265
1.7925
5.445
1.1825
2.4475
1.6325
5.0875
2.4275
0.2325
2.5875
2.3475
5.375
1.7075
2.1725
3.8425
1.505
5.9475
1.325
1.6575
1.97
1.47
1.075
2.84
3.035
2.7525
2.5675
2.3975
0.485
0.9875
3.1525
1.3275
1.9875
5.4625
2.3875
5.4975
5.8325
6.3675
1.9375
5.6075
6.0375
2.235
1.8925
1.64
2.7275
1.345
5.9
0
5.36
2.615
2.6925
4.8
1.32
3.2075
2.6575
2.4325
1.2675
1.5925
2.6475
1.35
0.45
4.6275
2.4275
1.3225
5.4575
5.635
4.5875
2.475
2.3725
2.5275
2.285
2.595
2.61
0.61
1.34
5.3275
5.775
1.65
5.405
5.51
5.4275
5.4825
2.5125
4.5825
2.41
5.365
2.4925
3.89
5.485
1.8625
5.465
0.5525
5.0725
2.765
0.465
2.74
2.0875
5.9925
0.16
4.22
3.29
5.8425
0.23
4.815
2.9625
0.755
2.87
0.84
5.655
4.385
0.97
5.2225
4.805
4.2225
3.87
5.605
6.355
2.42
1.62
4.985
4.0525
4.305
1.9675
2.9275
2.81
2.0925
3.2575
0.1375
0.985
3.825
5.155
4.69
5.7775
1.525
0.9325
5.2025
0.96
3.685
3.0325
4.6
5.7
0.575
3.1475
4.7425
5.3575
2.8525
0.11
0.8075
1.92
5.235
5.9625
3.7025
4.4325
0.0975
4.36
2.9125
5.745
0.46
3.1575
5.225
5.5175
5.975
0.0375
4.6075
5.0025
1.9825
3.8625
0.8675
5.44
5.565
3.3975
3.915
4.285
3.46
3.0425
4.0475
4.505
6
5.6825
4.4725
2.2125
5.2725
4.6425
0.1275
2.9775
0.1375
2.3375
2.3625
3.545
0.3225
0.88
4.5325
5.595
5.705
6.255
4.7025
0.7975
5.36
0
5.7025
6.3075
1.3625
4.3525
2.2025
6.1625
2.93
4.5375
5.7425
3.235
4.02
5.685
0.7375
4.825
5.2125
0.115
0.275
0.78
6.085
5.9625
4.7525
3.4
6.145
4.0575
5.22
5.4
0.2625
0.995
5.7375
0.0475
0.16
0.0675
0.12
6.12
0.78
2.9575
0.1575
4.6375
1.935
0.1275
4.1875
1.6425
4.84
0.4525
2.8725
5.69
3.105
3.33
0.4975
5.8475
1.485
3.5075
0.54
5.7925
0.89
3.3075
5.095
3.88
6.0375
0.65
1.4125
6.0925
2.3225
1.03
1.49
2.305
0.7225
0.6625
5.5825
4.55
0.7575
2.94
1.845
3.7475
3.6975
3.1325
5.6875
2.485
5.84
5.065
1.99
1.4925
1.9525
1.0875
4.2825
6.0525
0.6675
5.905
2.15
2.88
1.28
3.0375
5.8175
2.5575
0.9775
0.345
2.93
5.81
5.065
3.7825
2.7525
0.4725
2.13
1.5075
5.8
2.185
3.36
1.0575
5.2825
3.965
2.7925
0.1875
0.4825
5.7325
1.39
0.7675
3.73
2.995
5.925
1.29
0.9675
3.015
2.6625
2.6925
2.2425
2.66
1.67
1.2
0.465
3.025
2.305
3.8325
1.2975
1.185
5.83
3.28
5.82
5.0125
5.605
2.6025
5.8225
6.04
1.2025
0.73
1.0325
0.5675
1.6025
5.905
2.615
5.7025
0
0.6375
4.5825
2.0125
3.68
0.485
3.325
1.84
1.1
2.5075
2.97
2.9725
5.1075
0.8775
1.3175
5.8175
5.94
5.09
0.495
0.4475
0.9525
2.4725
0.4925
1.645
2.02
1.275
5.7975
5.6375
1.035
5.75
5.86
5.7675
5.8075
0.51
5.0575
3.2775
5.78
1.065
3.78
5.8225
1.73
4.9875
2.445
5.28
4.2175
2.9925
2.6325
3.4975
0.3825
6.455
2.09
3.93
0.5775
6.39
1.5
3.7975
5.6825
4.335
6.665
0.8075
1.955
6.72
2.4425
1.5425
2.1175
2.76
0.8925
0.1025
6.2175
5.0975
1.325
3.2775
2.2775
4.3625
4.1575
3.67
6.325
3.065
6.4475
5.6375
2.5375
1.71
2.2525
1.0725
4.8625
6.68
1.1375
6.535
2.7875
3.42
1.78
3.0425
6.44
3.17
1.5675
0.9675
3.5025
6.415
5.65
4.3925
2.8575
0.405
2.7675
1.99
6.405
2.5375
3.85
1.0625
5.895
4.38
2.9
0.8225
0.3925
6.3375
1.845
1.3125
4.345
3.365
6.5525
1.4225
1.095
3.465
3.055
3.0075
2.855
3.27
2.295
1.825
0.3525
3.0325
2.615
4.3725
1.5025
1.705
6.435
3.77
6.43
5.6475
6.24
3.0825
6.4375
6.6675
1.78
0.905
1.065
0.0925
1.96
6.5325
2.6925
6.3075
0.6375
0
5.21
2.395
4.24
0.1525
3.8175
2.2025
1.1025
3.0875
3.3125
2.9775
5.695
1.49
1.5425
6.4225
6.55
5.675
0.255
0.3875
1.5775
3.0125
0.1625
2.26
2.1575
1.425
6.395
6.2675
1.05
6.355
6.465
6.375
6.415
0.2125
5.645
3.7725
6.38
1.685
4.395
6.43
2.2325
5.625
2.6525
5.89
4.6575
2.9975
3.2175
3.915
4.9325
1.4525
3.14
3
4.8075
1.5525
3.7175
2.505
1.25
2.7175
1.46
4.6475
3.39
1.51
4.5925
3.7925
3.095
3.1325
4.6125
5.245
1.7475
1.72
3.9175
3.5925
3.48
0.945
2.685
2.16
1.58
2.315
1.48
1.49
2.8975
4.3175
3.9525
4.85
1.215
1.47
4.1675
1.3225
2.465
2.305
3.6275
5.22
1.2625
2.0725
3.67
4.245
2.02
1.465
1.2725
1.0075
4.715
4.9025
2.4825
3.505
1.45
3.665
2.475
4.8125
0.9075
3.0675
4.715
4.395
4.9175
1.3975
3.6825
3.9475
0.9675
3.41
1.3425
4.5625
4.62
2.885
3.3375
3.755
2.38
1.99
2.915
3.3875
4.9325
5.2025
3.8275
1.8575
4.395
3.6425
1.4825
2.5075
1.4325
1.37
1.7175
2.8625
1.3425
1.46
3.4825
4.6025
4.77
5.1475
3.8625
1.3275
4.8
1.3625
4.5825
5.21
0
3.5975
1.6775
5.06
2.475
3.75
4.8175
2.2925
3.57
5.19
1.2425
3.725
4.335
1.465
1.5125
1.2775
5.01
4.895
3.635
2.5725
5.0525
2.96
4.5125
4.52
1.575
1.0625
4.8
1.3975
1.4875
1.41
1.425
5.04
1.225
2.48
1.5
3.5275
0.9175
1.445
3.28
0.735
4.2475
0.92
2.8925
5.2
2.17
3.04
2.0125
4.5125
1.24
1.5375
1.8225
4.3775
1.4075
1.4925
3.635
1.96
4.915
1.5925
0.8775
5.0025
1.045
1.04
1.455
0.4825
1.5125
2.4825
5.095
2.8975
1.35
0.935
0.255
2.6525
1.7875
1.5425
5.0625
1.3325
4.4875
3.515
0.8425
0.825
0.355
1.525
2.83
4.9575
1.345
4.845
1.9775
1.33
0.82
1.815
4.64
1.705
1.27
1.7575
1.58
4.45
3.5925
2.605
1.315
1.9925
1.965
0.62
4.445
0.205
1.5475
1.5025
4.0175
1.985
1.3375
1.895
2.0025
4.375
0.65
1.3025
2.63
0.985
4.83
1.14
1.3675
1.1025
0.66
0.7275
1.5175
1.73
1.4925
1.4325
2.045
1.795
0.41
2.1875
0.9875
0.9375
4.4675
1.4675
4.4875
4.5425
5.0925
0.8125
4.56
4.93
1.1175
1.5
1.4725
2.3875
0.4375
4.7925
1.32
4.3525
2.0125
2.395
3.5975
0
2.15
2.2925
1.5175
0.205
1.4875
1.3525
0.965
1.765
3.6525
1.43
0.9275
4.46
4.6225
3.62
2.14
2.0075
1.49
1.025
2.2475
1.3475
0.9175
1.1075
4.37
4.62
1.5
4.4
4.51
4.4225
4.4725
2.1825
3.6025
1.4775
4.3875
1.41
2.68
4.48
0.58
4.225
0.81
4.0075
2.2675
1.78
1.4575
1.52
3.895
2.3625
2.2225
1.325
3.73
2.23
2.8
0.835
1.49
1.105
2.8075
3.525
2.285
2.9075
3.04
2.7
2.295
1.6675
3.4675
4.3
3.3975
0.8825
2.9275
1.9425
2.115
0.8925
1.0325
0.6075
3.2575
1.2075
2.3375
1.4025
1.7025
2.9575
2.4875
3.6025
0.68
2.8625
3.105
2.77
2.0275
0.8425
2.4725
3.595
2.5225
1.31
2.7
3.34
0.755
2.3
1.4475
0.75
3.1025
3.8675
2.0375
2.2825
2.295
2.16
0.8
3.5725
1.8875
1.4575
3.0975
3.505
3.88
2.225
2.4525
2.93
0.875
1.755
2.74
3.25
3.4
1.2425
1.74
2.135
1.5625
1.195
2.1475
2.5425
3.91
3.575
2.2825
0.2825
3.085
2.535
2.3175
0.8425
2.3375
2.9425
3.3775
1.3425
2.42
2.83
2.4775
3.455
3.535
4.2
2.51
2.6925
3.2075
2.2025
3.68
4.24
1.6775
2.15
0
4.1025
0.8025
2.3375
3.5675
1.1875
1.915
3.57
1.505
2.815
3.0225
2.3075
2.4725
1.475
4
3.87
2.77
1.2375
4.0775
2.105
3.02
3.2125
2.225
2.5775
3.565
2.25
2.36
2.2725
2.3225
4.0375
1.455
0.815
2.2375
2.65
0.8975
2.33
2.035
2.4025
2.67
1.875
1.3675
3.5775
1.0725
1.3625
0.31
6.3075
1.9425
3.8225
0.4975
6.2475
1.35
3.675
5.54
4.22
6.515
0.7225
1.8175
6.57
2.395
1.4075
1.965
2.6425
0.8075
0.1975
6.065
4.9625
1.1825
3.1875
2.1625
4.2125
4.04
3.5375
6.1725
2.925
6.3
5.5
2.4025
1.635
2.165
1.04
4.7225
6.53
1.0075
6.3825
2.635
3.2875
1.65
3.025
6.29
3.0225
1.42
0.815
3.3625
6.27
5.5075
4.245
2.815
0.32
2.615
1.865
6.26
2.4425
3.7275
1.0225
5.7475
4.275
2.8575
0.67
0.3125
6.19
1.7225
1.1725
4.1975
3.2675
6.4025
1.3625
1.0275
3.35
2.9525
2.92
2.7075
3.1225
2.145
1.675
0.265
3.015
2.5275
4.24
1.4275
1.5725
6.2875
3.6475
6.2825
5.495
6.09
2.96
6.29
6.5175
1.635
0.82
1.0175
0.0975
1.86
6.3825
2.6575
6.1625
0.485
0.1525
5.06
2.2925
4.1025
0
3.6925
2.1025
1.065
2.9475
3.22
2.9625
5.5525
1.34
1.465
6.275
6.4025
5.535
0.1825
0.295
1.4275
2.8775
0.0625
2.1125
2.105
1.36
6.25
6.1175
1.0075
6.21
6.32
6.2275
6.27
0.1475
5.5025
3.6475
6.235
1.535
4.2475
6.2825
2.105
5.4725
2.5875
5.745
4.545
2.9825
3.075
3.8075
3.4475
3.09
2.005
0.5825
3.265
2.9225
2.505
0.0325
2.185
0.63
3.59
3.045
1.92
3.6925
2.2925
2.2975
2.145
1.07
2.975
3.89
4.175
1.3925
2.5725
1.1425
1.5575
1.6225
0.455
0.4575
4.05
1.1325
3.0575
2.03
1.3725
2.3425
1.8175
3.0375
1.4375
3.6475
2.6875
3.5625
2.1475
0.585
2.05
2.8
3.2975
1.4575
2.3825
3.0075
0.835
3.0175
2.1375
1.505
2.315
3.42
2.1525
1.8275
3.015
1.475
0.0375
3.0125
2.6575
0.8925
2.3075
3.1675
3.435
2.9475
1.9725
2.555
1.6025
0.955
3.5275
2.6575
2.8625
0.465
0.9875
1.3575
1.575
1.375
2.0425
2.325
3.47
2.7825
1.5575
0.72
2.5
2.14
3.0375
0.05
3.0675
3.695
4.1575
0.7375
3.175
3.6125
2.16
2.9625
2.98
3.79
1.93
3.4775
2.4325
2.93
3.325
3.8175
2.475
1.5175
0.8025
3.6925
0
1.72
3
1.125
1.115
2.78
2.2025
2.525
2.44
3.03
3.205
2.165
3.565
3.4325
2.515
0.9125
3.6575
1.9525
2.31
2.625
2.9125
3.3775
3.0075
2.9775
3.0825
2.9975
3.0525
3.605
2.155
0.045
2.9425
2.3975
1.635
3.0575
1.595
3.1925
1.91
2.6425
0.9925
2.785
1.0825
0.615
1.82
4.695
1.215
1.7375
1.6275
4.565
1.2975
1.695
3.825
2.1625
5.085
1.395
0.8225
5.17
0.97
0.905
1.4275
0.6725
1.315
2.29
5.2125
3.0975
1.21
1.1
0.2875
2.805
1.9925
1.73
5.1925
1.46
4.6725
3.71
0.925
0.625
0.255
1.32
3.015
5.1275
1.175
5.0125
2.01
1.5075
0.71
1.7725
4.815
1.8075
1.1625
1.6
1.74
4.635
3.7825
2.765
1.295
1.7975
1.995
0.55
4.63
0.345
1.75
1.3
4.195
2.18
1.32
1.7325
1.8075
4.56
0.525
1.155
2.785
1.1675
4.9975
0.9375
1.1625
1.305
0.855
0.8625
1.595
1.845
1.49
1.365
1.85
1.7525
0.49
2.3825
0.7825
0.8275
4.655
1.67
4.6725
4.6575
5.215
1.0075
4.74
5.1
1.0375
1.3025
1.2675
2.195
0.2425
4.9625
1.2675
4.5375
1.84
2.2025
3.75
0.205
2.3375
2.1025
1.72
0
1.2825
1.48
1.13
1.7175
3.84
1.3175
0.725
4.645
4.805
3.81
1.9475
1.815
1.39
1.1775
2.055
1.345
0.7925
0.905
4.56
4.7825
1.2975
4.585
4.695
4.6075
4.655
1.99
3.79
1.68
4.575
1.3225
2.8325
4.665
0.595
4.3625
0.8075
4.185
2.4675
1.735
1.5925
1.7175
0.76
5.8975
1.76
2.9975
0.5975
5.79
1.3375
2.975
5.0525
3.4375
6.2225
0.455
1.4375
6.2975
1.34
1.07
1.895
1.935
0.3975
1.205
6.0925
4.3625
1.0975
2.27
1.4575
3.895
3.27
2.9625
6.1325
2.5175
5.88
4.96
1.9325
0.6825
1.25
0.0375
4.2325
6.255
0.8175
6.125
2.63
2.7225
1.195
1.97
5.9675
2.755
1.3
1.125
2.895
5.845
5.015
3.8875
1.755
0.755
2.6125
1.32
5.8375
1.5775
3.03
0.0425
5.37
3.4275
1.7975
1.135
0.76
5.7675
1.1425
1.035
3.8775
2.385
6.125
0.36
0.2175
2.5875
2.115
1.9825
2.4625
2.83
2.0525
1.645
0.8075
1.9575
1.6025
3.64
0.5
1.1975
5.8625
2.95
5.8725
5.52
6.105
2.2725
5.92
6.2325
1.4075
0.395
0.075
1.1375
1.07
6.095
1.5925
5.7425
1.1
1.1025
4.8175
1.4875
3.5675
1.065
3
1.2825
0
2.54
2.3075
1.905
5.07
1.345
0.56
5.8525
6.0025
5.0425
0.8825
0.7875
1.4675
2.3425
1.0025
1.9525
1.0575
0.3825
5.7875
5.8775
0.065
5.79
5.9025
5.8125
5.8575
0.92
5.0175
2.9575
5.7925
1.51
3.9275
5.8675
1.5575
5.35
1.57
5.3625
3.7275
1.925
2.67
2.975
2.76
3.385
1.0375
1.6175
2.6075
3.3075
1.62
1.13
2.5925
1.7525
3.68
2.42
1.15
3.7575
2.3925
1.57
1.1125
0.95
2.375
3.1425
3.7425
2.0675
1.765
1.705
1.2
1.3575
1.5825
0.7375
3.715
0.0225
3.3725
2.56
0.6075
2.0275
1.7025
2.575
1.7775
3.7125
1.97
3.585
1.0275
0.5425
1.37
3.12
3.4275
0.4075
1.53
2.165
0.4325
3.34
2.56
1.3475
2.6075
2.73
1.0275
1.22
3.3325
1.465
1.16
2.54
2.84
2.005
2.62
2.3275
2.745
3.2625
1.3975
1.775
1.3375
1.5825
3.585
2.2725
2.35
1.155
1.335
1.735
0.45
0.3925
0.975
1.355
2.77
3.1
1.6625
1.38
2.1025
1.4075
3.36
1.105
3.36
3.1925
3.74
0.8275
3.39
3.6925
1.31
2.3625
2.4975
3.04
1.5725
3.5525
2.6475
3.235
2.5075
3.0875
2.2925
1.3525
1.1875
2.9475
1.125
1.48
2.54
0
1.7025
3.0775
2.6075
1.635
2.045
3.3475
3.4875
2.5875
2.8575
2.7325
1.585
0.385
2.925
0.92
2.265
2.23
3.3075
3.3425
2.5275
3.2825
3.3925
3.3025
3.345
2.8925
2.5575
1.085
3.3
1.465
1.39
3.3575
0.99
2.885
2.1025
2.835
2.115
3.09
0.13
1.635
2.93
4.18
2.075
0.7825
2.735
3.9925
2.355
1.085
3.2675
1.2525
4.7025
2.505
1.7825
4.8075
1.2725
2.0025
2.2775
0.8825
2.42
3.405
5.2325
2.4275
2.31
0.0375
1.175
2.675
1.1325
1.4225
5.1325
1.695
4.1425
3.0825
1.4925
1.6275
1.065
2.345
2.55
4.7625
2.305
4.6775
2.62
1.345
1.7725
1.6875
4.41
2.11
2.215
2.72
1.6775
4.1025
3.2175
2.575
1.215
2.91
2.6125
1.555
4.1025
0.785
1.125
2.3325
3.7675
1.1475
1.2025
2.86
2.92
4.035
1.6125
2.265
2.6525
0.1625
4.6425
1.9475
2.2375
0.685
0.4
0.3325
2.0575
2.08
2.2625
2.325
2.965
1.6675
0.705
1.825
1.8275
1.89
4.12
1.075
4.1575
4.7275
5.22
0.875
4.2775
4.725
2.04
2.41
2.3125
3.3125
1.37
4.5925
1.35
4.02
2.97
3.3125
3.57
0.965
1.915
3.22
1.115
1.13
2.3075
1.7025
0
1.6675
3.285
2.375
1.78
4.115
4.295
3.245
3.06
2.93
2.4225
1.3225
3.1725
2.125
1.385
1.93
3.98
4.4925
2.3375
4.065
4.17
4.0875
4.1425
3.1025
3.24
1.1
4.02
2.33
2.6925
4.145
1.43
4.2725
0.8825
3.7525
1.4725
1.6725
1.7475
0.7475
2.6625
5.845
2.915
2.4075
2.5
5.6525
2.8375
2.7475
4.93
2.86
6.3675
2.33
2.51
6.4725
0.76
2.4275
3.125
2.13
2.25
3.08
6.7925
4.0825
2.6575
1.6375
1.99
4.265
2.7725
3.0325
6.725
3.0625
5.8075
4.7375
2.61
1.5675
1.4625
1.9275
4.215
6.4275
2.47
6.34
3.7275
2.895
2.3325
0.065
6.0775
3.455
2.725
2.8975
3.2075
5.7675
4.88
4.185
0.4775
2.66
3.715
2.24
5.765
1.62
2.79
1.9475
5.435
2.6525
0.475
2.9625
2.6625
5.7
2.15
2.5875
4.245
1.8275
6.305
1.6875
2.005
2.3275
1.855
1.44
3.285
3.4675
3.2025
3.0075
2.71
0.055
1.4175
3.4925
1.7175
2.4275
5.785
2.735
5.8225
6.2575
6.785
2.3425
5.945
6.3925
2.6775
2.245
1.9625
3.025
1.79
6.2575
0.45
5.685
2.9725
2.9775
5.19
1.765
3.57
2.9625
2.78
1.7175
1.905
3.0775
1.6675
0
4.95
2.855
1.72
5.7775
5.96
4.9075
2.7825
2.69
2.9575
2.7125
2.9
3.06
1.0275
1.71
5.6375
6.1475
1.9675
5.73
5.8325
5.7525
5.8075
2.815
4.905
2.76
5.68
2.93
4.29
5.81
2.3125
5.87
0.975
5.42
2.9875
0.02
3.1675
2.37
5.365
0.895
3.625
2.555
5.2075
0.725
4.2175
2.2325
0.02
2.1375
1.5
5.01
3.75
1.6225
4.495
4.17
3.6525
3.17
4.955
5.75
2.76
0.89
4.3725
3.3175
3.62
1.4725
2.19
2.1125
2.485
2.63
0.8575
0.305
3.1775
4.4625
3.9825
5.105
0.8375
1.58
4.5725
1.5525
3.1925
2.3475
3.9525
4.965
1.205
2.58
4.135
4.765
2.2
0.8175
0.0725
1.38
4.5
5.335
3.2075
3.775
0.815
3.6475
2.185
5.075
0.6225
2.435
4.49
4.9275
5.35
0.7475
3.9475
4.3825
1.48
3.1275
1.4825
4.755
4.9
2.6675
3.19
3.555
2.885
2.4675
3.4825
3.925
5.375
4.9475
3.7525
1.485
4.59
4.005
0.835
2.25
0.875
2.525
2.715
2.84
1.015
1.535
3.9175
4.945
5.035
5.6475
4.015
1.42
4.6275
0.7375
5.1075
5.695
1.2425
3.6525
1.505
5.5525
2.2025
3.84
5.07
2.6075
3.285
4.95
0
4.23
4.5275
0.8275
1.01
0.0525
5.465
5.3375
4.1675
2.73
5.5325
3.4775
4.5025
4.7175
0.72
1.475
5.0675
0.78
0.8825
0.8025
0.8575
5.5
0.05
2.23
0.74
4.05
1.44
0.86
3.5275
1.815
4.1125
0.6
2.1575
4.955
2.48
2.595
1.215
4.97
0.6075
2.7875
1.11
4.915
0.02
2.5125
4.2175
3.1125
5.175
1.0025
0.62
5.235
2.11
0.4325
0.635
1.5825
1.0025
1.53
4.825
3.6925
0.2475
2.35
1.2025
2.8725
2.9275
2.2875
4.9
1.615
4.965
4.195
1.1575
1.295
1.52
1.36
3.4075
5.1925
0.53
5.0475
1.3475
2.04
0.61
2.915
4.95
1.6825
0.16
0.5325
2.0625
4.9325
4.1875
2.9075
2.5125
1.1825
1.3275
0.82
4.9225
1.63
2.56
1.3175
4.4075
3.245
2.545
0.695
1.1975
4.855
0.7925
0.3125
2.8575
2.3625
5.065
1.2925
1.1275
2.2725
2.0125
2.1575
1.3675
1.785
0.8125
0.3425
1.21
2.9
1.8075
2.9825
1.1875
0.4925
4.9525
2.4825
4.945
4.2525
4.8425
1.8375
4.95
5.18
0.365
0.995
1.2725
1.43
1.1325
5.045
2.4275
4.825
0.8775
1.49
3.725
1.43
2.815
1.34
2.525
1.3175
1.345
1.635
2.375
2.855
4.23
0
1.165
4.94
5.065
4.215
1.285
1.175
0.125
1.6375
1.33
0.77
1.8275
1.2525
4.92
4.785
1.2975
4.8725
4.9825
4.8925
4.9325
1.315
4.18
2.4775
4.9025
0.1975
2.9075
4.945
0.98
4.1675
2.0875
4.405
3.465
2.8725
1.76
2.7825
1.1625
5.3675
1.405
2.4475
0.97
5.25
1.15
2.4175
4.5125
2.8825
5.7175
0.745
1.0225
5.795
1.0175
0.7675
1.58
1.38
0.6575
1.6375
5.6875
3.8075
0.9475
1.7425
0.91
3.4
2.715
2.4175
5.705
2.0225
5.3475
4.4125
1.4375
0.175
0.715
0.5975
3.695
5.7525
0.75
5.6275
2.2875
2.1825
0.7825
1.785
5.455
2.3
1.06
1.1875
2.3725
5.31
4.4725
3.3825
1.4425
1.1475
2.27
0.8375
5.305
1.0275
2.4725
0.575
4.85
2.8825
1.4825
1.27
1.155
5.235
0.6675
0.8775
3.3825
1.845
5.6225
0.23
0.4575
2.03
1.5625
1.465
2.0275
2.3625
1.71
1.385
1.2025
1.77
1.075
3.0875
0.06
0.83
5.33
2.39
5.3425
5.1175
5.695
1.7175
5.3975
5.73
1.0825
0.6475
0.5475
1.5525
0.515
5.59
1.3225
5.2125
1.3175
1.5425
4.335
0.9275
3.0225
1.465
2.44
0.725
0.56
2.045
1.78
1.72
4.5275
1.165
0
5.32
5.475
4.5
1.295
1.17
1.28
1.8125
1.41
1.5875
0.715
0.19
5.2475
5.3875
0.575
5.2575
5.37
5.28
5.3275
1.3375
4.4775
2.4
5.255
1.2775
3.4325
5.3375
1.055
4.9
1.135
4.84
3.1775
1.74
2.17
2.425
6.105
0.0875
4.3325
3.38
5.955
0.205
4.9275
3.06
0.8475
2.9525
0.8175
5.7675
4.4975
0.945
5.32
4.9175
4.335
3.975
5.7175
6.4675
2.4575
1.705
5.0975
4.145
4.4125
2.0825
3.015
2.915
2.125
3.37
0.03
1.06
3.9375
5.26
4.795
5.8875
1.63
0.9125
5.315
0.96
3.8
3.14
4.7125
5.7925
0.58
3.2625
4.855
5.4725
2.9625
0.0125
0.8975
2.0325
5.3275
6.075
3.8175
4.545
0.0175
4.4625
3.01
5.855
0.57
3.235
5.3175
5.6325
6.09
0.085
4.7175
5.115
2.095
3.9575
0.8625
5.5475
5.675
3.495
4.015
4.3825
3.575
3.155
4.16
4.62
6.1125
5.775
4.575
2.31
5.38
4.755
0.0175
3.075
0.08
2.4
2.4
3.65
0.31
0.86
4.645
5.705
5.815
6.3675
4.81
0.795
5.4575
0.115
5.8175
6.4225
1.465
4.46
2.3075
6.275
3.03
4.645
5.8525
3.3475
4.115
5.7775
0.8275
4.94
5.32
0
0.1925
0.87
6.1975
6.075
4.8675
3.51
6.26
4.1725
5.3225
5.51
0.2375
1.0275
5.845
0.07
0.055
0.055
0.07
6.2325
0.875
3.055
0.135
4.75
2.0475
0.0525
4.3
1.7125
4.9375
0.565
2.945
5.7825
3.2175
3.4175
6.24
0.115
4.46
3.565
6.0925
0.3825
5.055
3.235
1.03
3.1425
0.6525
5.9075
4.635
0.7775
5.495
5.055
4.455
4.1375
5.86
6.595
2.355
1.8925
5.23
4.3275
4.57
2.1975
3.2
3.0775
2.01
3.51
0.1675
1.25
4.0825
5.42
4.96
6.0375
1.795
0.7475
5.45
0.8175
3.9
3.3
4.855
5.975
0.4525
3.385
4.985
5.5975
3.11
0.2075
1.08
2.16
5.51
6.21
3.9175
4.69
0.2025
4.63
3.1875
6.005
0.6625
3.4275
5.5
5.755
6.2225
0.2625
4.8675
5.2475
2.21
4.1375
0.715
5.7025
5.825
3.67
4.1875
4.56
3.6975
3.28
4.28
4.7425
6.245
5.9575
4.745
2.485
5.535
4.895
0.1925
3.2525
0.1375
2.34
2.295
3.815
0.2025
0.695
4.7775
5.8475
5.965
6.495
4.9675
0.6475
5.635
0.275
5.94
6.55
1.5125
4.6225
2.4725
6.4025
3.205
4.805
6.0025
3.4875
4.295
5.96
1.01
5.065
5.475
0.1925
0
1.055
6.33
6.2075
4.99
3.6625
6.39
4.295
5.49
5.665
0.415
0.9275
5.995
0.23
0.14
0.21
0.155
6.3625
1.055
3.2325
0.32
4.875
2.1625
0.1525
4.4475
1.675
5.115
0.6625
3.1375
5.965
3.3575
3.605
5.3425
0.94
3.6075
2.51
5.185
0.76
4.2
2.195
0.0325
2.09
1.5525
4.9875
3.7275
1.6725
4.4575
4.1475
3.6375
3.1375
4.9325
5.73
2.8075
0.8425
4.3525
3.2775
3.59
1.4725
2.145
2.0825
2.535
2.61
0.9
0.255
3.155
4.43
3.9475
5.0775
0.815
1.63
4.55
1.605
3.1875
2.3175
3.93
4.9225
1.255
2.57
4.115
4.7475
2.1775
0.8575
0.0275
1.375
4.46
5.3125
3.2025
3.75
0.8575
3.6125
2.145
5.0475
0.675
2.385
4.4475
4.91
5.3275
0.7925
3.92
4.3625
1.48
3.0875
1.535
4.7275
4.8725
2.63
3.1525
3.515
2.8725
2.455
3.47
3.91
5.355
4.905
3.715
1.4475
4.56
3.985
0.8775
2.2125
0.9175
2.5675
2.7625
2.8075
1.065
1.585
3.8975
4.92
5.0075
5.6275
3.9875
1.4725
4.5875
0.78
5.09
5.675
1.2775
3.62
1.475
5.535
2.165
3.81
5.0425
2.5875
3.245
4.9075
0.0525
4.215
4.5
0.87
1.055
0
5.4425
5.315
4.1525
2.705
5.5125
3.4625
4.4675
4.69
0.7525
1.525
5.04
0.8225
0.925
0.845
0.9
5.48
0.0525
2.1925
0.7775
4.035
1.4425
0.9025
3.5025
1.8575
4.0725
0.65
2.1075
4.9125
2.46
2.55
0.1325
6.2325
1.875
3.675
0.325
6.1625
1.2925
3.545
5.45
4.08
6.4575
0.555
1.7175
6.5175
2.215
1.3
1.9175
2.5075
0.64
0.345
6.0625
4.8525
1.1
3.025
2.025
4.1475
3.9025
3.4275
6.1575
2.835
6.2225
5.4
2.2975
1.4625
2
0.8575
4.63
6.4775
0.895
6.3325
2.6075
3.1775
1.5325
2.845
6.2275
2.955
1.3475
0.7825
3.2675
6.19
5.4175
4.1725
2.635
0.15
2.5875
1.7425
6.1825
2.285
3.6
0.8425
5.675
4.125
2.6775
0.66
0.14
6.1125
1.5925
1.0825
4.13
3.1125
6.3475
1.185
0.8525
3.21
2.8
2.755
2.6425
3.055
2.0975
1.625
0.0975
2.835
2.3625
4.1275
1.255
1.465
6.21
3.5175
6.2075
5.49
6.085
2.83
6.22
6.4625
1.5525
0.6525
0.8375
0.26
1.7075
6.3275
2.475
6.085
0.495
0.255
5.01
2.14
4
0.1825
3.565
1.9475
0.8825
2.8575
3.06
2.7825
5.465
1.285
1.295
6.1975
6.33
5.4425
0
0.135
1.38
2.77
0.12
2.05
1.925
1.185
6.165
6.07
0.8275
6.1325
6.2425
6.1525
6.1925
0.0425
5.4125
3.52
6.155
1.4825
4.18
6.2075
1.985
5.4425
2.4125
5.6725
4.4025
2.8
2.9875
3.66
0.05
6.11
1.7575
3.5425
0.2025
6.0375
1.18
3.4125
5.3225
3.945
6.3425
0.4275
1.5875
6.4025
2.1075
1.17
1.8075
2.3725
0.5125
0.475
5.9725
4.7225
0.9825
2.895
1.89
4.0275
3.7675
3.295
6.0625
2.71
6.1
5.2725
2.1675
1.34
1.8725
0.765
4.5025
6.3625
0.765
6.22
2.5075
3.045
1.4
2.755
6.11
2.8375
1.2275
0.6925
3.1375
6.0675
5.29
4.05
2.53
0.0325
2.4875
1.6075
6.0575
2.1525
3.465
0.745
5.555
3.9925
2.5725
0.59
0.0375
5.99
1.4575
0.96
4.01
2.98
6.2325
1.07
0.7325
3.075
2.6675
2.6275
2.525
2.935
1.9875
1.5175
0.04
2.745
2.235
3.995
1.1325
1.335
6.0875
3.385
6.085
5.4
5.9925
2.695
6.1
6.3475
1.43
0.525
0.735
0.385
1.5725
6.2125
2.3725
5.9625
0.4475
0.3875
4.895
2.0075
3.87
0.295
3.4325
1.815
0.7875
2.7325
2.93
2.69
5.3375
1.175
1.17
6.075
6.2075
5.315
0.135
0
1.275
2.6375
0.2425
1.9375
1.815
1.0675
6.04
5.9575
0.7275
6.0075
6.12
6.0275
6.07
0.175
5.2875
3.3875
6.03
1.3725
4.0625
6.0825
1.8525
5.34
2.295
5.55
4.2675
2.71
2.86
3.525
1.3175
4.895
0.5475
2.8025
1.2225
4.8475
0.1325
2.505
4.1575
3.1125
5.0875
1.1225
0.645
5.145
2.21
0.5325
0.54
1.6075
1.125
1.6125
4.7125
3.65
0.37
2.3975
1.2525
2.7925
2.9275
2.2575
4.79
1.565
4.89
4.14
1.1425
1.405
1.6025
1.485
3.35
5.1025
0.655
4.9575
1.235
2.0125
0.68
3.02
4.865
1.605
0.235
0.6125
2.015
4.86
4.1275
2.8325
2.6075
1.2875
1.215
0.87
4.85
1.6925
2.5525
1.4425
4.33
3.2575
2.64
0.7675
1.3
4.7825
0.865
0.435
2.78
2.4
4.975
1.4125
1.2525
2.2825
2.05
2.2175
1.2925
1.7125
0.72
0.2475
1.31
3.0025
1.8775
2.945
1.305
0.565
4.88
2.475
4.87
4.1375
4.73
1.845
4.87
5.09
0.385
1.1175
1.3975
1.515
1.2175
4.955
2.5275
4.7525
0.9525
1.5775
3.635
1.49
2.77
1.4275
2.515
1.39
1.4675
1.585
2.4225
2.9575
4.1675
0.125
1.28
4.8675
4.99
4.1525
1.38
1.275
0
1.6175
1.42
0.695
1.9325
1.3725
4.8525
4.6925
1.42
4.8
4.91
4.8175
4.8575
1.41
4.1175
2.47
4.8325
0.1225
2.8275
4.8725
1.0075
4.065
2.1725
4.3275
3.47
2.9775
1.7075
2.8
2.6625
3.555
1.095
1.3175
2.4925
3.4475
1.62
0.905
2.715
1.535
3.9125
2.2875
1.0625
3.9975
2.045
1.47
1.2325
0.5825
2.23
3.0775
4.0875
2.085
1.7175
1.3225
0.9175
1.6275
1.3525
0.66
4.0425
0.375
3.5375
2.64
0.4825
1.7675
1.38
2.3775
1.8925
3.9525
1.875
3.835
1.3425
0.4075
1.2375
2.7525
3.645
0.7925
1.505
2.1425
0.5625
3.5025
2.6775
1.5875
2.2375
2.6325
1.34
1.045
3.495
1.1125
0.95
2.3475
3.0375
1.74
2.2475
2.305
2.6475
3.425
1.215
1.7125
1.6075
1.205
3.8225
2.0425
2.17
0.82
0.9475
1.35
0.7575
0.775
1.14
1.415
2.6775
2.7325
1.2975
1.36
1.875
1.3075
3.52
0.8775
3.53
3.5475
4.085
0.4475
3.585
3.9275
1.28
2.2175
2.3075
2.975
1.3125
3.7875
2.285
3.4
2.4725
3.0125
2.5725
1.025
1.2375
2.8775
0.9125
1.1775
2.3425
0.385
1.3225
2.7125
2.73
1.6375
1.8125
3.51
3.6625
2.705
2.77
2.6375
1.6175
0
2.85
1.04
1.9425
2.0025
3.4475
3.6025
2.3375
3.4475
3.56
3.47
3.515
2.8075
2.68
0.8675
3.45
1.4975
1.655
3.5275
0.7975
3.2025
1.7375
3.0275
1.8975
2.7225
0.455
1.33
0.25
6.2925
1.93
3.78
0.4425
6.2275
1.34
3.6375
5.52
4.18
6.505
0.6675
1.7925
6.5625
2.335
1.38
1.96
2.605
0.755
0.235
6.075
4.935
1.1625
3.1375
2.1225
4.2
4
3.51
6.1775
2.9025
6.285
5.475
2.375
1.58
2.1125
0.9775
4.7
6.5225
0.975
6.3775
2.635
3.2575
1.6175
2.9625
6.28
3.01
1.405
0.8125
3.3375
6.2525
5.485
4.23
2.755
0.265
2.615
1.83
6.2425
2.3925
3.6925
0.9625
5.7325
4.23
2.7975
0.6725
0.255
6.175
1.685
1.15
4.185
3.22
6.395
1.3025
0.97
3.31
2.9075
2.87
2.695
3.11
2.1375
1.6675
0.2075
2.9525
2.475
4.21
1.3725
1.5425
6.2725
3.61
6.2675
5.505
6.1
2.925
6.2775
6.51
1.6175
0.765
0.9575
0.1425
1.8125
6.375
2.595
6.145
0.4925
0.1625
5.0525
2.2475
4.0775
0.0625
3.6575
2.055
1.0025
2.925
3.1725
2.9
5.5325
1.33
1.41
6.26
6.39
5.5125
0.12
0.2425
1.42
2.85
0
2.1
2.045
1.3025
6.2325
6.1125
0.9475
6.1925
6.305
6.2125
6.2525
0.085
5.4825
3.6125
6.2175
1.525
4.235
6.2675
2.0725
5.475
2.5325
5.73
4.5025
2.92
3.0525
3.7625
1.9725
4.2025
0.1925
2.3325
1.8525
4.1525
0.7625
1.945
3.465
2.575
4.4075
1.705
0.575
4.4675
2.3025
0.8825
0.195
1.245
1.6825
2.3
4.14
2.9875
0.96
2.1125
1.0975
2.1025
2.3925
1.6325
4.1875
0.9025
4.1975
3.455
0.6475
1.6475
1.6
1.9775
2.6625
4.4275
1.22
4.2825
0.7025
1.4025
0.805
3.115
4.1775
0.9125
0.7125
1.3025
1.35
4.165
3.435
2.1375
2.64
1.9425
0.685
0.825
4.155
1.5425
1.9875
1.9375
3.6375
2.77
2.665
1.46
1.9575
4.0875
0.95
0.995
2.0875
2.0625
4.2975
1.7825
1.7375
1.8125
1.725
2.0075
0.5975
1.0175
0.145
0.45
1.9725
3.095
1.755
2.2975
1.6325
0.765
4.185
1.9175
4.175
3.565
4.1525
1.3775
4.18
4.4125
0.5475
1.6725
1.8925
2.2025
1.285
4.275
2.61
4.0575
1.645
2.26
2.96
1.3475
2.105
2.1125
1.9525
1.345
1.9525
0.92
2.125
3.06
3.4775
0.77
1.5875
4.1725
4.295
3.4625
2.05
1.9375
0.695
1.04
2.1
0
2.0775
1.7375
4.1575
4.0225
1.92
4.105
4.215
4.125
4.1625
2.0825
3.4275
1.9075
4.1375
0.58
2.1375
4.1775
0.7675
3.4275
2.145
3.635
2.9375
3.075
1.0325
2.3375
1.795
5.38
1.92
2.1475
1.6125
5.2275
1.81
2.2825
4.485
2.615
5.8125
1.4075
1.51
5.9025
0.3025
1.4
2.1225
1.3825
1.3225
2.2575
6.005
3.7025
1.635
1.345
1.08
3.5675
2.4725
2.425
5.9775
2.245
5.35
4.34
1.7175
0.55
0.565
1.09
3.6975
5.8575
1.4625
5.75
2.765
2.2275
1.3175
1.0875
5.5325
2.6025
1.7
1.9025
2.4925
5.3125
4.44
3.5175
0.73
1.785
2.75
1.2525
5.3075
0.8625
2.335
1.095
4.9025
2.53
0.77
1.985
1.7925
5.2375
1.14
1.565
3.5475
1.5
5.7325
0.745
1.0825
1.8525
1.3275
1.0525
2.385
2.635
2.2175
1.9875
1.84
1.0725
0.755
3.02
0.725
1.4075
5.33
2.2625
5.355
5.45
6.005
1.6825
5.44
5.83
1.6575
1.3125
1.0925
2.1825
0.7925
5.6925
0.61
5.22
2.02
2.1575
4.5125
0.9175
3.02
2.105
2.31
0.7925
1.0575
2.265
1.385
1.0275
4.5025
1.8275
0.715
5.3225
5.49
4.4675
1.925
1.815
1.9325
1.9425
2.045
2.0775
0
0.7525
5.2175
5.53
1.1075
5.265
5.375
5.2875
5.34
1.965
4.4525
2.28
5.2425
1.905
3.595
5.345
1.3725
5.1425
0.5375
4.8925
2.855
1.045
2.375
2.1175
1.0525
5.5575
1.5525
2.615
0.865
5.44
1.24
2.6
4.7025
3.055
5.905
0.655
1.1825
5.9825
1.0525
0.8875
1.715
1.565
0.5675
1.5225
5.855
3.995
1.02
1.8925
1.1
3.5875
2.89
2.605
5.8775
2.2075
5.5375
4.6
1.6225
0.3025
0.87
0.42
3.885
5.94
0.7825
5.815
2.435
2.3725
0.94
1.7725
5.6425
2.475
1.165
1.1925
2.56
5.5
4.66
3.5675
1.48
1.04
2.4175
1.0175
5.495
1.195
2.655
0.405
5.0375
3.045
1.5225
1.2525
1.0475
5.425
0.8425
0.9475
3.5675
2.005
5.81
0.045
0.335
2.2075
1.7325
1.61
2.2
2.5425
1.855
1.5025
1.095
1.76
1.225
3.2775
0.1275
0.975
5.52
2.575
5.5325
5.285
5.865
1.905
5.5875
5.915
1.2175
0.56
0.3825
1.4425
0.7025
5.7775
1.34
5.4
1.275
1.425
4.52
1.1075
3.2125
1.36
2.625
0.905
0.3825
2.23
1.93
1.71
4.7175
1.2525
0.19
5.51
5.665
4.69
1.185
1.0675
1.3725
2.0025
1.3025
1.7375
0.7525
0
5.4375
5.5725
0.4075
5.4475
5.56
5.47
5.5175
1.225
4.6675
2.585
5.445
1.385
3.6175
5.5275
1.24
5.0775
1.23
5.03
3.345
1.73
2.355
2.5925
6.07
0.3225
4.3125
3.2325
5.915
0.035
4.9075
2.9425
0.7375
2.795
1.055
5.72
4.455
1.1825
5.205
4.875
4.3275
3.89
5.6675
6.445
2.6825
1.555
5.07
4.0125
4.3375
2.095
2.8675
2.8325
2.3525
3.33
0.2575
0.9
3.8875
5.1825
4.7
5.8225
1.555
1.15
5.2775
1.2
3.8225
3.065
4.665
5.65
0.8175
3.2525
4.83
5.455
2.91
0.2275
0.78
2.0275
5.195
6.04
3.84
4.4875
0.24
4.365
2.8925
5.7925
0.67
3.065
5.1825
5.615
6.0525
0.2325
4.6625
5.0825
2.105
3.825
1.1
5.475
5.615
3.3775
3.9
4.2575
3.5625
3.1425
4.155
4.6075
6.08
5.6325
4.4675
2.2
5.31
4.7125
0.23
2.96
0.32
2.6
2.625
3.56
0.5475
1.0975
4.615
5.6575
5.7525
6.345
4.735
1.0325
5.3275
0.2625
5.7975
6.395
1.575
4.37
2.225
6.25
2.9125
4.56
5.7875
3.3075
3.98
5.6375
0.72
4.92
5.2475
0.2375
0.415
0.7525
6.165
6.04
4.8525
3.4475
6.2325
4.1575
5.2175
5.4375
0
1.255
5.7825
0.26
0.28
0.2675
0.3075
6.2
0.77
2.9425
0.11
4.735
2.06
0.2925
4.2425
1.9
4.82
0.655
2.765
5.64
3.18
3.27
5.995
0.9575
4.2025
3.8425
5.87
1.22
4.7775
3.4075
1.4925
3.485
0.4725
5.71
4.4525
0.475
5.5875
4.8575
4.1525
4.1475
5.675
6.3
1.4325
2.295
4.98
4.5175
4.5175
1.9875
3.4975
3.1275
1.0975
3.365
1.02
1.78
3.95
5.3625
4.9725
5.91
1.965
0.445
5.23
0.2775
3.505
3.305
4.6875
6.1725
0.4775
3.1375
4.7325
5.3025
3.0425
1.0375
1.54
2.0175
5.675
5.9625
3.525
4.56
1.02
4.6725
3.37
5.8725
0.85
3.815
5.6725
5.45
5.9775
1.0225
4.7375
5.0125
2.005
4.33
0.3375
5.615
5.68
3.82
4.3025
4.71
3.445
3.0525
3.975
4.445
5.995
6.1525
4.82
2.69
5.445
4.705
1.04
3.4175
0.9525
1.4375
1.3725
3.8575
0.73
0.455
4.5475
5.665
5.83
6.2025
4.905
0.36
5.775
0.995
5.6375
6.2675
1.0625
4.62
2.5775
6.1175
3.3775
4.7825
5.8775
3.3425
4.4925
6.1475
1.475
4.785
5.3875
1.0275
0.9275
1.525
6.07
5.9575
4.6925
3.6025
6.1125
4.0225
5.53
5.5725
1.255
0
5.86
0.995
1.0075
0.9875
0.9575
6.1
1.495
3.3925
1.145
4.5875
1.955
0.9775
4.3325
0.8425
5.23
0.875
3.575
6.155
3.2175
3.8825
0.7
5.89
1.7275
3.02
0.535
5.785
1.29
2.985
5.05
3.455
6.2075
0.39
1.4125
6.2825
1.3925
1.0375
1.8575
1.9425
0.335
1.15
6.06
4.3675
1.05
2.3
1.4625
3.88
3.2875
2.9625
6.1025
2.505
5.8725
4.96
1.92
0.71
1.2775
0.065
4.23
6.2375
0.7675
6.1075
2.5925
2.7225
1.1725
2.03
5.955
2.7325
1.2575
1.065
2.885
5.8375
5.0125
3.875
1.81
0.695
2.5725
1.3075
5.83
1.6
3.04
0.0225
5.36
3.4525
1.8525
1.0725
0.7
5.76
1.13
0.9875
3.8625
2.4125
6.11
0.39
0.1825
2.6025
2.135
2.015
2.4375
2.81
2.0175
1.6025
0.7475
2.02
1.6325
3.645
0.5175
1.1675
5.8575
2.96
5.865
5.485
6.0725
2.28
5.91
6.2175
1.375
0.335
0.03
1.08
1.0775
6.08
1.65
5.7375
1.035
1.05
4.8
1.5
3.565
1.0075
3.0075
1.2975
0.065
2.5275
2.3375
1.9675
5.0675
1.2975
0.575
5.845
5.995
5.04
0.8275
0.7275
1.42
2.3375
0.9475
1.92
1.1075
0.4075
5.7825
5.86
0
5.7825
5.895
5.805
5.85
0.8625
5.015
2.9675
5.7875
1.4675
3.9125
5.8625
1.5475
5.325
1.615
5.3525
3.75
1.9875
2.655
2.9975
6.04
0.115
4.2675
3.335
5.89
0.225
4.86
3.0075
0.8
2.91
0.8175
5.7025
4.4325
0.9475
5.2675
4.8525
4.2675
3.9175
5.6525
6.4025
2.4225
1.6625
5.0325
4.0975
4.3525
2.015
2.97
2.8575
2.0925
3.305
0.0925
1.0225
3.8725
5.2
4.7375
5.825
1.5725
0.91
5.25
0.9475
3.73
3.08
4.6475
5.745
0.5625
3.195
4.7875
5.405
2.9
0.0675
0.85
1.965
5.28
6.01
3.7475
4.48
0.0525
4.4075
2.9575
5.7925
0.5025
3.1975
5.2675
5.565
6.0225
0.035
4.655
5.05
2.0275
3.9075
0.85
5.4875
5.6125
3.4425
3.96
4.33
3.5075
3.0875
4.0925
4.5525
6.0475
5.7275
4.52
2.2575
5.32
4.69
0.085
3.0225
0.095
2.3525
2.365
3.5925
0.3
0.86
4.58
5.6425
5.7525
6.3
4.75
0.7825
5.405
0.0475
5.75
6.355
1.3975
4.4
2.25
6.21
2.9775
4.585
5.79
3.2825
4.065
5.73
0.78
4.8725
5.2575
0.07
0.23
0.8225
6.1325
6.0075
4.8
3.4475
6.1925
4.105
5.265
5.4475
0.26
0.995
5.7825
0
0.1125
0.0225
0.0775
6.165
0.825
3.0025
0.15
4.685
1.98
0.08
4.235
1.66
4.885
0.495
2.91
5.735
3.1525
3.3725
6.15
0.05
4.3775
3.435
6.0025
0.2475
4.9725
3.1125
0.9025
3.0075
0.775
5.815
4.5425
0.9025
5.375
4.9625
4.3775
4.0275
5.765
6.5125
2.4375
1.76
5.1425
4.2
4.4625
2.1225
3.07
2.9675
2.1
3.4175
0.0275
1.115
3.985
5.3125
4.8475
5.9375
1.6825
0.87
5.36
0.925
3.8375
3.19
4.76
5.8475
0.5475
3.305
4.9
5.515
3.01
0.0675
0.9525
2.0775
5.3825
6.12
3.855
4.5925
0.0675
4.515
3.065
5.905
0.6025
3.29
5.3725
5.675
6.135
0.1375
4.7675
5.16
2.135
4.0125
0.825
5.6
5.725
3.5475
4.0675
4.4375
3.6175
3.1975
4.2025
4.6625
6.1575
5.83
4.6275
2.365
5.43
4.8025
0.0525
3.13
0.06
2.3925
2.38
3.7025
0.28
0.8175
4.69
5.7525
5.865
6.4125
4.8625
0.7575
5.51
0.16
5.86
6.465
1.4875
4.51
2.36
6.32
3.0825
4.695
5.9025
3.3925
4.17
5.8325
0.8825
4.9825
5.37
0.055
0.14
0.925
6.2425
6.12
4.91
3.56
6.305
4.215
5.375
5.56
0.28
1.0075
5.895
0.1125
0
0.0925
0.0625
6.2775
0.93
3.11
0.1825
4.795
2.0875
0.0425
4.3475
1.7125
4.9925
0.5975
3
5.8375
3.2625
3.475
6.06
0.0925
4.285
3.355
5.91
0.2325
4.88
3.03
0.8225
2.9325
0.8025
5.7225
4.4525
0.93
5.29
4.8725
4.2875
3.9375
5.6725
6.42
2.4175
1.685
5.0525
4.12
4.375
2.0325
2.9925
2.8775
2.085
3.325
0.0725
1.045
3.895
5.2225
4.7575
5.8475
1.5925
0.895
5.27
0.935
3.7475
3.1025
4.6675
5.7675
0.55
3.2125
4.8075
5.425
2.92
0.0575
0.8725
1.985
5.3025
6.03
3.765
4.5025
0.04
4.4275
2.98
5.815
0.515
3.22
5.29
5.585
6.0425
0.055
4.6775
5.07
2.045
3.93
0.8375
5.51
5.6325
3.465
3.9825
4.3525
3.5275
3.1075
4.1125
4.57
6.0675
5.7475
4.54
2.28
5.34
4.71
0.0725
3.045
0.0725
2.3525
2.36
3.615
0.285
0.8425
4.5975
5.6625
5.775
6.32
4.7725
0.77
5.4275
0.0675
5.7675
6.375
1.41
4.4225
2.2725
6.2275
2.9975
4.6075
5.8125
3.3025
4.0875
5.7525
0.8025
4.8925
5.28
0.055
0.21
0.845
6.1525
6.0275
4.8175
3.47
6.2125
4.125
5.2875
5.47
0.2675
0.9875
5.805
0.0225
0.0925
0
0.0575
6.185
0.8475
3.025
0.1575
4.7025
1.9975
0.0575
4.2575
1.6625
4.9075
0.51
2.93
5.755
3.1725
3.395
6.1025
0.04
4.325
3.4125
5.9525
0.2725
4.92
3.0825
0.8775
2.99
0.7525
5.7675
4.495
0.88
5.3425
4.915
4.325
3.9875
5.7175
6.46
2.3875
1.74
5.0925
4.1725
4.4225
2.0675
3.0475
2.9275
2.055
3.3675
0.065
1.1
3.94
5.27
4.81
5.8925
1.645
0.845
5.3125
0.89
3.78
3.15
4.7125
5.8225
0.51
3.2525
4.85
5.465
2.965
0.0825
0.9275
2.025
5.355
6.07
3.7975
4.5475
0.0675
4.48
3.035
5.86
0.5425
3.2775
5.345
5.6225
6.085
0.1125
4.7225
5.11
2.0825
3.985
0.7925
5.5575
5.68
3.5175
4.035
4.4075
3.565
3.1475
4.15
4.61
6.1075
5.805
4.5925
2.3325
5.3875
4.755
0.0825
3.1
0.0175
2.335
2.33
3.665
0.24
0.795
4.64
5.7075
5.82
6.36
4.82
0.725
5.4825
0.12
5.8075
6.415
1.425
4.4725
2.3225
6.27
3.0525
4.655
5.8575
3.345
4.1425
5.8075
0.8575
4.9325
5.3275
0.07
0.155
0.9
6.1925
6.07
4.8575
3.515
6.2525
4.1625
5.34
5.5175
0.3075
0.9575
5.85
0.0775
0.0625
0.0575
0
6.2275
0.9025
3.0775
0.2
4.7425
2.035
0.0225
4.3025
1.6525
4.9625
0.54
2.9875
5.81
3.215
3.45
0.1725
6.265
1.9075
3.7175
0.3675
6.1975
1.3225
3.585
5.485
4.12
6.49
0.5975
1.755
6.5475
2.2525
1.3375
1.9475
2.5475
0.6825
0.3025
6.085
4.8925
1.135
3.0675
2.065
4.18
3.9425
3.465
6.1825
2.87
6.2575
5.4375
2.335
1.505
2.0425
0.8925
4.665
6.5075
0.9325
6.3625
2.6325
3.215
1.5725
2.8775
6.26
2.9875
1.38
0.8075
3.3025
6.225
5.4525
4.205
2.6725
0.1925
2.6125
1.7825
6.215
2.325
3.64
0.8775
5.7075
4.1675
2.715
0.68
0.18
6.1475
1.6325
1.1175
4.1625
3.1525
6.3775
1.2225
0.8925
3.2525
2.8425
2.7975
2.6725
3.0875
2.125
1.655
0.1375
2.87
2.405
4.1675
1.2975
1.5025
6.245
3.5575
6.24
5.5125
6.105
2.87
6.2525
6.495
1.5875
0.6925
0.875
0.22
1.7475
6.3575
2.5125
6.12
0.51
0.2125
5.04
2.1825
4.0375
0.1475
3.605
1.99
0.92
2.8925
3.1025
2.815
5.5
1.315
1.3375
6.2325
6.3625
5.48
0.0425
0.175
1.41
2.8075
0.085
2.0825
1.965
1.225
6.2
6.1
0.8625
6.165
6.2775
6.185
6.2275
0
5.45
3.56
6.19
1.51
4.2125
6.24
2.025
5.47
2.4525
5.705
4.4425
2.835
3.0225
3.7
5.315
0.94
3.575
2.5125
5.155
0.775
4.1675
2.185
0.0375
2.095
1.535
4.96
3.7
1.655
4.4475
4.12
3.6025
3.12
4.905
5.6975
2.765
0.85
4.32
3.2725
3.5675
1.4275
2.1475
2.0625
2.495
2.58
0.9025
0.295
3.1275
4.4125
3.9325
5.055
0.7875
1.6125
4.5225
1.58
3.145
2.2975
3.9025
4.92
1.2375
2.5325
4.0825
4.715
2.15
0.865
0.05
1.3325
4.455
5.285
3.16
3.7225
0.8625
3.5975
2.1375
5.025
0.645
2.395
4.4425
4.8775
5.2975
0.795
3.895
4.3325
1.435
3.0825
1.5125
4.705
4.85
2.62
3.1425
3.5075
2.8375
2.42
3.435
3.875
5.325
4.9025
3.7025
1.4375
4.54
3.955
0.8825
2.2025
0.9175
2.52
2.72
2.79
1.055
1.5675
3.8675
4.8925
4.985
5.5975
3.965
1.4525
4.5825
0.78
5.0575
5.645
1.225
3.6025
1.455
5.5025
2.155
3.79
5.0175
2.5575
3.24
4.905
0.05
4.18
4.4775
0.875
1.055
0.0525
5.4125
5.2875
4.1175
2.68
5.4825
3.4275
4.4525
4.6675
0.77
1.495
5.015
0.825
0.93
0.8475
0.9025
5.45
0
2.1825
0.7875
4
1.3975
0.905
3.475
1.81
4.065
0.62
2.1225
4.91
2.4275
2.55
3.4025
3.1175
1.96
0.6
3.2225
2.9525
2.46
0.045
2.2125
0.6725
3.6075
3
1.875
3.7125
2.265
2.2525
2.1
1.0275
2.93
3.845
4.175
1.4275
2.5275
1.1275
1.515
1.6175
0.495
0.4325
4.0525
1.0925
3.085
2.0625
1.3275
2.3025
1.78
2.995
1.4575
3.6675
2.6425
3.58
2.11
0.545
2.005
2.7825
3.32
1.4225
2.3375
2.96
0.805
3.045
2.165
1.505
2.295
3.3775
2.1125
1.7825
3.0425
1.4375
0.0825
2.9725
2.6775
0.925
2.29
3.1225
3.39
2.975
1.9275
2.51
1.5975
0.94
3.545
2.6175
2.82
0.44
0.9575
1.335
1.535
1.3425
2
2.28
3.425
2.7625
1.525
0.745
2.46
2.0925
3.065
0.03
3.095
3.69
4.1575
0.6925
3.1975
3.6325
2.115
2.9175
2.9375
3.745
1.89
3.4975
2.41
2.9575
3.2775
3.7725
2.48
1.4775
0.815
3.6475
0.045
1.68
2.9575
1.085
1.1
2.76
2.23
2.4775
2.4
3.055
3.2325
2.1925
3.52
3.3875
2.47
0.8675
3.6125
1.9075
2.28
2.585
2.9425
3.3925
2.9675
3.0025
3.11
3.025
3.0775
3.56
2.1825
0
2.97
2.35
1.6325
3.0825
1.5475
3.195
1.8825
2.6625
1.035
2.7675
1.045
0.63
6.06
0.22
4.2975
3.2775
5.9075
0.075
4.89
2.9725
0.7575
2.845
0.9525
5.715
4.4475
1.08
5.235
4.8675
4.305
3.905
5.665
6.43
2.5725
1.6
5.0575
4.0525
4.3475
2.06
2.9125
2.845
2.2425
3.3225
0.1575
0.95
3.885
5.1925
4.7175
5.8275
1.56
1.045
5.2675
1.09
3.785
3.075
4.66
5.6925
0.7075
3.23
4.815
5.4375
2.9075
0.12
0.805
2.0025
5.2325
6.03
3.8025
4.4875
0.1325
4.385
2.9225
5.795
0.595
3.1225
5.2225
5.5975
6.045
0.125
4.6625
5.0725
2.0725
3.8625
0.9925
5.4825
5.6175
3.4075
3.9275
4.2925
3.5425
3.1225
4.1325
4.5875
6.0675
5.675
4.4925
2.225
5.3175
4.7075
0.13
2.99
0.2125
2.495
2.515
3.575
0.44
0.995
4.6025
5.6525
5.7575
6.33
4.745
0.925
5.365
0.1575
5.78
6.38
1.5
4.3875
2.2375
6.235
2.9425
4.575
5.7925
3.3
4.02
5.68
0.74
4.9025
5.255
0.135
0.32
0.7775
6.155
6.03
4.8325
3.45
6.2175
4.1375
5.2425
5.445
0.11
1.145
5.7875
0.15
0.1825
0.1575
0.2
6.19
0.7875
2.97
0
4.7175
2.0275
0.1875
4.2425
1.8
4.85
0.5825
2.8275
5.6825
3.17
3.3175
1.4125
4.78
0.4275
2.6925
1.3075
4.73
0.1925
2.385
4.0375
2.9975
4.98
1.19
0.5475
5.0375
2.175
0.5125
0.435
1.5025
1.185
1.7225
4.6325
3.5275
0.425
2.3075
1.1675
2.68
2.8125
2.1375
4.705
1.4425
4.775
4.02
1.025
1.39
1.545
1.53
3.23
4.9975
0.71
4.8525
1.1525
1.8925
0.6175
2.99
4.755
1.49
0.22
0.7225
1.895
4.745
4.0075
2.7175
2.565
1.38
1.1325
0.79
4.735
1.615
2.4325
1.4875
4.215
3.1475
2.5975
0.88
1.395
4.6675
0.8075
0.48
2.665
2.305
4.8675
1.4275
1.2925
2.1725
1.9525
2.135
1.1775
1.595
0.615
0.145
1.4075
2.9725
1.805
2.825
1.3075
0.5075
4.765
2.3575
4.755
4.06
4.65
1.7325
4.7575
4.985
0.2925
1.1775
1.4425
1.625
1.1675
4.8475
2.4925
4.6375
1.065
1.685
3.5275
1.41
2.65
1.535
2.3975
1.3225
1.51
1.465
2.33
2.93
4.05
0.1975
1.2775
4.75
4.875
4.035
1.4825
1.3725
0.1225
1.4975
1.525
0.58
1.905
1.385
4.735
4.5875
1.4675
4.685
4.795
4.7025
4.7425
1.51
4
2.35
4.7175
0
2.715
4.7575
0.905
3.97
2.1175
4.215
3.355
2.9475
1.585
2.69
4.095
2.0725
2.305
2.1975
3.9575
2.05
2.8975
1.665
1.435
2
2.2975
3.785
2.515
2.37
3.6775
2.9275
2.2925
2.215
3.7425
4.4375
2.545
1.3675
3.08
2.7125
2.565
0.035
1.925
1.27
2.4425
1.4125
2.07
1.525
1.9975
3.4075
3.035
3.96
0.8175
2.325
3.315
2.1975
1.7625
1.395
2.745
4.32
2.0525
1.225
2.8325
3.4375
1.1025
2.0425
1.42
0.1525
3.8125
4.065
1.78
2.61
2.0325
2.7475
1.6425
3.925
1.5025
2.355
3.815
3.595
4.08
1.965
2.7875
3.105
0.05
2.5375
2.195
3.66
3.735
2.01
2.4375
2.8575
1.54
1.1275
2.1175
2.58
4.1
4.3
2.9125
1.1475
3.4925
2.7725
2.0625
1.6625
2.0475
2.06
2.5275
1.9525
2.0425
2.305
2.6325
3.7325
3.8825
4.3375
2.95
2.1675
3.89
1.935
3.78
4.395
0.9175
2.68
0.8975
4.2475
1.635
2.8325
3.9275
1.39
2.6925
4.29
1.44
2.9075
3.4325
2.0475
2.1625
1.4425
4.18
4.0625
2.8275
1.655
4.235
2.1375
3.595
3.6175
2.06
1.955
3.9125
1.98
2.0875
1.9975
2.035
4.2125
1.3975
1.6325
2.0275
2.715
0
2.05
2.3775
1.585
3.3375
1.5
2.25
4.2975
1.2625
2.235
6.115
0.0375
4.34
3.4125
5.965
0.2575
4.935
3.0875
0.88
2.99
0.765
5.7775
4.5075
0.8925
5.3475
4.9275
4.34
3.9975
5.73
6.475
2.41
1.74
5.105
4.1775
4.4325
2.0825
3.0475
2.9375
2.075
3.38
0.0425
1.1
3.95
5.28
4.8175
5.9025
1.6525
0.86
5.325
0.9075
3.795
3.16
4.725
5.825
0.5275
3.265
4.8625
5.4775
2.9775
0.065
0.93
2.04
5.36
6.085
3.815
4.5575
0.055
4.4875
3.04
5.8725
0.56
3.275
5.35
5.6375
6.0975
0.1125
4.7325
5.125
2.0975
3.9875
0.81
5.5675
5.69
3.5225
4.04
4.4125
3.58
3.16
4.165
4.625
6.1225
5.8075
4.6
2.3375
5.3975
4.7675
0.0625
3.105
0.0275
2.3575
2.35
3.6725
0.2575
0.8075
4.6525
5.7175
5.83
6.375
4.83
0.74
5.485
0.1275
5.8225
6.43
1.445
4.48
2.33
6.2825
3.0575
4.665
5.8675
3.3575
4.145
5.81
0.86
4.945
5.3375
0.0525
0.1525
0.9025
6.2075
6.0825
4.8725
3.5275
6.2675
4.1775
5.345
5.5275
0.2925
0.9775
5.8625
0.08
0.0425
0.0575
0.0225
6.24
0.905
3.0825
0.1875
4.7575
2.05
0
4.3125
1.675
4.9675
0.555
2.985
5.815
3.2275
3.4525
1.8725
4.3425
0.665
1.81
1.7
4.2425
0.96
1.5775
3.5125
2.1525
4.6675
1.4925
0.3625
4.745
1.565
0.7025
0.88
0.6025
1.4325
2.3025
4.6675
2.8725
0.985
1.41
0.33
2.3475
1.97
1.4475
4.6675
0.9675
4.325
3.4375
0.3825
1.0475
0.85
1.5925
2.69
4.7
1.0975
4.575
1.415
1.1975
0.455
2.365
4.41
1.26
0.825
1.42
1.3375
4.29
3.475
2.3325
1.88
1.845
1.4
0.2475
4.285
0.7775
1.63
1.56
3.8125
2.2675
1.9025
1.58
1.86
4.2125
0.42
0.965
2.3275
1.3975
4.5725
1.2825
1.3775
1.2975
1.0475
1.265
1.0175
1.315
0.9125
0.895
1.8925
2.345
0.9875
2.145
1.1125
0.5475
4.31
1.55
4.3175
4.105
4.6725
0.875
4.3625
4.68
0.6225
1.42
1.5175
2.2025
0.605
4.54
1.8625
4.1875
1.73
2.2325
3.28
0.58
2.035
2.105
1.595
0.595
1.5575
0.99
1.43
2.3125
3.5275
0.98
1.055
4.3
4.4475
3.5025
1.985
1.8525
1.0075
0.7975
2.0725
0.7675
1.3725
1.24
4.2425
4.3325
1.5475
4.235
4.3475
4.2575
4.3025
2.025
3.475
1.5475
4.2425
0.905
2.3775
4.3125
0
3.8525
1.38
3.805
2.5
2.3275
1.115
1.805
5.38
1.665
3.6175
3.73
5.2725
1.8675
4.1625
3.2225
1.825
3.4525
1.315
5.1325
3.915
1.3
5.2425
4.2975
3.535
3.7775
5.1075
5.6475
1.0125
2.4275
4.38
4.295
4.0825
1.605
3.4175
2.8525
0.8575
2.905
1.715
2.1
3.4725
4.9
4.5775
5.38
1.945
1.2775
4.6475
1.105
2.84
2.975
4.1575
5.9025
1.27
2.6025
4.135
4.6625
2.67
1.72
1.86
1.6975
5.3925
5.35
2.86
4.0625
1.7025
4.31
3.195
5.34
1.285
3.805
5.395
4.8025
5.365
1.6775
4.235
4.42
1.6275
4.115
1.1775
5.1225
5.1425
3.59
4.02
4.44
2.8875
2.54
3.3575
3.825
5.375
5.8825
4.4825
2.5925
4.9575
4.1575
1.73
3.225
1.6525
0.7175
0.9825
3.53
1.4725
1.295
3.97
5.1
5.295
5.555
4.45
1.2025
5.465
1.6425
4.9875
5.625
0.735
4.225
2.4025
5.4725
3.1925
4.3625
5.35
2.885
4.2725
5.87
1.815
4.1675
4.9
1.7125
1.675
1.8575
5.4425
5.34
4.065
3.2025
5.475
3.4275
5.1425
5.0775
1.9
0.8425
5.325
1.66
1.7125
1.6625
1.6525
5.47
1.81
3.195
1.8
3.97
1.585
1.675
3.8525
0
4.915
1.3075
3.625
5.88
2.77
3.7675
2.2825
5
2.0225
1.6625
2.0925
4.83
2.0675
1.88
4.0925
2.135
5.4775
1.8725
1.63
5.5775
0.3925
1.6575
2.235
1.155
1.785
2.7525
5.8225
3.2775
1.9375
0.845
1.05
3.3125
2.005
2.1025
5.765
2.0875
4.9675
3.9275
1.6475
0.96
0.5725
1.605
3.335
5.5325
1.8275
5.435
2.785
1.9425
1.5
1.02
5.1925
2.4825
1.9375
2.275
2.245
4.9275
4.045
3.2425
0.51
2.2675
2.775
1.3575
4.925
0.645
1.9275
1.605
4.555
2.02
0.5275
2.38
2.2775
4.8575
1.31
1.875
3.2925
1.02
5.4075
1.2325
1.5625
1.445
0.93
0.5675
2.3175
2.4925
2.29
2.1675
2.325
1
0.44
2.63
1.165
1.61
4.9475
1.8625
4.9775
5.285
5.8175
1.385
5.08
5.5
1.8375
1.775
1.595
2.6725
0.955
5.3625
0.5525
4.84
2.445
2.6525
4.2475
0.81
2.67
2.5875
1.91
0.8075
1.57
2.1025
0.8825
0.975
4.1125
2.0875
1.135
4.9375
5.115
4.0725
2.4125
2.295
2.1725
1.7375
2.5325
2.145
0.5375
1.23
4.82
5.23
1.615
4.885
4.9925
4.9075
4.9625
2.4525
4.065
1.8825
4.85
2.1175
3.3375
4.9675
1.38
4.915
0
4.54
2.35
0.9875
2.1925
1.63
5.5825
0.575
3.8
3.0575
5.4375
0.6325
4.395
2.6725
0.6175
2.6675
0.955
5.255
3.9825
1.065
4.915
4.4025
3.7925
3.525
5.21
5.935
2.1975
1.4425
4.57
3.78
3.9425
1.535
2.6975
2.4675
1.905
2.8575
0.5825
0.905
3.435
4.7925
4.35
5.3975
1.2075
1.0225
4.795
0.97
3.24
2.6775
4.205
5.4375
0.6575
2.7225
4.325
4.935
2.47
0.5625
0.665
1.5
4.9575
5.5525
3.2575
4.0475
0.5475
4.0275
2.6275
5.365
0.025
2.9825
4.95
5.095
5.565
0.49
4.2225
4.59
1.55
3.59
0.9125
5.07
5.18
3.1025
3.61
3.9975
3.0375
2.62
3.6175
4.08
5.5875
5.42
4.155
1.9275
4.9025
4.2425
0.58
2.6875
0.55
2.0225
2.1475
3.2075
0.5575
0.9825
4.12
5.1975
5.3225
5.835
4.3375
0.855
5.0725
0.4525
5.28
5.89
0.92
4.0075
1.875
5.745
2.6425
4.185
5.3625
2.835
3.7525
5.42
0.6
4.405
4.84
0.565
0.6625
0.65
5.6725
5.55
4.3275
3.0275
5.73
3.635
4.8925
5.03
0.655
0.875
5.3525
0.495
0.5975
0.51
0.54
5.705
0.62
2.6625
0.5825
4.215
1.5
0.555
3.805
1.3075
4.54
0
2.725
5.425
2.705
3.0975
4.2775
3.0225
2.98
0.7325
4.0875
2.785
3.445
0.995
2.1375
0.365
3.6575
3.8575
2.8475
3.78
2.735
3.19
3.13
1.9125
3.78
4.74
4.6375
1.2825
3.4825
1.51
2.3825
2.25
0.545
1.4
4.4425
2.1225
2.9725
1.8875
2.335
3.045
2.48
3.7675
1.68
3.735
3.56
3.695
3.13
1.575
2.94
2.9875
3.3625
2.4225
3.3175
3.9175
1.78
2.93
2.085
2.1
2.5975
4.2525
3.135
2.7125
2.935
2.15
0.9575
3.75
2.745
0.3375
2.575
4.075
4.265
2.875
2.8325
3.4575
2.2325
1.36
3.6325
3.37
3.6275
1.205
1.615
1.8025
2.5625
2.3275
3.035
3.2925
4.305
2.9725
2.1425
1.1025
3.2325
3.0425
2.9475
1.0225
3.005
4.235
4.6075
1.6275
3.17
3.6925
3.1
3.7675
3.7225
4.6425
2.7025
3.5725
2.765
2.8725
4.2175
4.6575
2.8925
2.2675
1.3675
4.545
0.9925
2.4675
3.7275
2.115
1.4725
2.9875
2.1575
3.465
3.1775
2.945
3.1375
2.1075
4.4025
4.2675
3.47
1.8975
4.5025
2.9375
2.855
3.345
2.765
3.575
3.75
2.91
3
2.93
2.9875
4.4425
2.1225
1.035
2.8275
3.355
2.25
2.985
2.5
3.625
2.35
2.725
0
2.9875
2.06
0.7525
2.6825
5.85
2.9325
2.41
2.52
5.655
2.855
2.7525
4.935
2.8625
6.3725
2.35
2.5275
6.4775
0.7775
2.445
3.1425
2.1425
2.27
3.1
6.8025
4.085
2.6775
1.6425
2.005
4.275
2.775
3.04
6.735
3.075
5.81
4.74
2.625
1.5875
1.48
1.9475
4.22
6.4325
2.49
6.3475
3.7425
2.905
2.35
0.045
6.0825
3.47
2.745
2.9175
3.2175
5.77
4.885
4.195
0.4875
2.68
3.73
2.2575
5.77
1.6325
2.7975
1.9675
5.44
2.6525
0.485
2.9825
2.6825
5.7025
2.1675
2.6075
4.2525
1.8325
6.3125
1.705
2.025
2.335
1.8625
1.4475
3.3
3.48
3.22
3.025
2.73
0.035
1.43
3.4975
1.7375
2.445
5.7875
2.7425
5.8275
6.2675
6.795
2.3525
5.95
6.3975
2.695
2.2625
1.9825
3.045
1.8075
6.2625
0.465
5.69
2.9925
2.9975
5.2
1.78
3.5775
2.9825
2.785
1.735
1.925
3.09
1.6725
0.02
4.955
2.8725
1.74
5.7825
5.965
4.9125
2.8
2.71
2.9775
2.7225
2.92
3.075
1.045
1.73
5.64
6.155
1.9875
5.735
5.8375
5.755
5.81
2.835
4.91
2.7675
5.6825
2.9475
4.2975
5.815
2.3275
5.88
0.9875
5.425
2.9875
0
3.18
2.3725
2.89
3.255
1.1575
1.6025
2.7375
3.1775
1.745
1.09
2.465
1.7025
3.5525
2.55
1.28
3.63
2.4925
1.7
1.2225
1.0375
2.505
3.27
3.64
1.955
1.8925
1.7525
1.315
1.2325
1.5375
0.665
3.605
0.1525
3.2425
2.435
0.735
2.1475
1.81
2.7025
1.65
3.585
2.0975
3.46
1.07
0.5025
1.5
3.2075
3.2975
0.3875
1.655
2.29
0.3225
3.21
2.4325
1.2175
2.6925
2.86
1.0725
1.35
3.2025
1.56
1.115
2.6675
2.71
1.97
2.7025
2.4525
2.875
3.1325
1.5275
1.905
1.2125
1.6175
3.455
2.3975
2.48
1.165
1.3925
1.8
0.5175
0.335
1.0775
1.4725
2.9
3.1875
1.7525
1.2775
2.2275
1.5375
3.23
1.0675
3.23
3.095
3.6375
0.8775
3.26
3.565
1.4375
2.4925
2.625
3.1675
1.6925
3.425
2.74
3.105
2.6325
3.2175
2.17
1.4575
1.0725
3.075
1.0825
1.5925
2.67
0.13
1.7475
3.1675
2.48
1.76
2.17
3.2175
3.3575
2.46
2.9875
2.86
1.7075
0.455
3.0525
1.0325
2.375
2.355
3.18
3.2175
2.655
3.1525
3.2625
3.1725
3.215
3.0225
2.4275
1.045
3.17
1.585
1.2625
3.2275
1.115
2.77
2.1925
2.705
2.06
3.18
0
1.6225
3.5325
3.49
2.3475
0.04
3.3425
3.285
2.7625
0.5925
2.575
0.505
4.05
3.1125
2.1625
4.1625
2.02
2.4775
2.52
1.2025
3.0325
4
4.7625
1.7175
2.7775
0.785
1.6525
2.2225
0.405
1.06
4.62
1.6375
3.4475
2.37
1.7
2.2925
1.7275
3.0125
1.92
4.1175
2.8325
4.0475
2.655
1.1225
2.23
2.38
3.755
2.0075
2.6275
3.21
1.4225
3.4075
2.525
2.0975
1.94
3.51
2.655
2
3.4075
1.3975
0.6
2.9975
3.115
0.4675
1.9225
3.3625
3.5225
3.3425
2.1075
2.745
2.2025
0.6175
4.0025
2.6175
2.8775
0.525
0.865
1.07
2.07
1.94
2.45
2.6475
3.5625
2.3625
1.3925
1.1975
2.48
2.335
3.425
0.6025
3.4675
4.2925
4.74
0.965
3.6025
4.0775
2.42
3.02
2.97
3.9025
1.9575
3.9475
2.0875
3.33
3.4975
3.915
3.04
1.52
1.3625
3.8075
0.615
1.7175
2.975
1.635
0.7475
2.37
2.595
2.7825
2.425
3.4175
3.605
2.55
3.66
3.525
2.8
1.33
3.7625
2.3375
2.1175
2.5925
3.27
3.8825
2.9975
3.3725
3.475
3.395
3.45
3.7
2.55
0.63
3.3175
2.69
2.235
3.4525
1.805
3.7675
1.63
3.0975
0.7525
2.3725
1.6225
0
