# Supplementary material for: Reliable Facility Location Problem with Facility Protection
Source: PLoS One. 2016 Sep 1;11(9):e0161532. doi: 10.1371/journal.pone.0161532 (PMC5008800; doi:10.1371/journal.pone.0161532)
Supplement: S1 Dataset — The computational experiment dataset. Includes the 49,88,150 and 263 nodes datasets, and each dataset contains 20 randomly generated instances. The case example dataset. Includes the information on the Hunan case example. (ZIP) [file pone.0161532.s001.zip › Supporting Information/S1_dataset/263nodesDataset/18-testData]

263
demand
739400
1.1841e+006
876800
953900
751300
1.1207e+006
1.1714e+006
967700
985100
831000
1.2185e+006
861500
1.2245e+006
816600
829900
977500
900100
766100
879700
710200
1.0644e+006
867800
1.0487e+006
1.2235e+006
770200
808300
973400
1.2266e+006
1.1522e+006
1.1089e+006
975100
899300
816800
1.1816e+006
1.0662e+006
945500
1.1979e+006
760400
844200
1.2147e+006
1.1174e+006
1.2222e+006
959200
960100
932700
1.0476e+006
802100
902400
973400
1.1788e+006
971300
1.1787e+006
799800
845100
835800
824800
788600
931000
1.0473e+006
972900
786600
741700
844600
1.174e+006
857400
826400
1.19e+006
1.2131e+006
868000
740600
762400
803000
798300
1.122e+006
967500
911300
966900
966300
776200
815200
1.1187e+006
893900
1.22e+006
819900
851400
1.0188e+006
763100
862800
774700
938000
1.1513e+006
880900
1.1741e+006
1.1825e+006
936200
856600
969700
1.2246e+006
738700
1.1982e+006
1.1801e+006
848700
771000
1.2099e+006
789100
1.1623e+006
813700
802600
1.1729e+006
1.15e+006
1.1193e+006
902100
1.1187e+006
923500
765100
994900
1.0182e+006
1.1704e+006
839500
714200
1.1921e+006
718100
1.1796e+006
1.1505e+006
1.1193e+006
842000
1.1731e+006
1.1761e+006
866300
852600
801400
842800
1.1851e+006
1.2164e+006
725400
1.1776e+006
932900
890600
1.227e+006
741600
1.0511e+006
946800
762900
761400
947300
1.2264e+006
1.178e+006
901800
951500
1.1721e+006
974800
882900
801600
1.221e+006
803400
1.1834e+006
1.2311e+006
732000
1.2302e+006
830300
1.1814e+006
1.1707e+006
811300
1.2203e+006
1.1746e+006
1.1782e+006
970200
770900
1.1757e+006
881500
1.1793e+006
966000
1.1757e+006
1.1817e+006
1.1524e+006
836900
830300
1.22e+006
967300
789000
729200
1.1514e+006
1.0507e+006
956900
875400
726800
741900
1.1818e+006
916700
802600
1.1887e+006
997400
845500
1.2226e+006
1.1809e+006
808900
1.1803e+006
735500
941400
971800
1.1834e+006
1.1176e+006
837300
943500
1.1875e+006
1.1224e+006
896100
969000
896400
827700
1.1201e+006
1.2216e+006
1.1791e+006
920300
1.1813e+006
982400
714400
862700
1.1164e+006
730400
1.1791e+006
985200
881200
1.0511e+006
1.0462e+006
754800
1.2247e+006
713200
1.1808e+006
833900
1.0505e+006
873500
820000
1.2227e+006
1.2197e+006
873400
800900
1.1926e+006
879900
763600
1.1833e+006
711200
1.2236e+006
836600
833700
738000
747600
1.0595e+006
1.1974e+006
1.0077e+006
1.0479e+006
816300
768800
1.2289e+006
715600
921900
765000
755200
848700
1.1202e+006
697300
1.0032e+006
725900
failure_probability
0.047911
0.0296442
0.01892
0.000766015
0.021894
0.0364162
0.000424207
0.0368236
0.0139103
0.0341227
0.0130894
0.000318918
0.0123981
0.0413572
0.0244026
0.0440001
0.0185247
0.00142216
0.0390408
0.0250465
0.0220908
0.0358638
0.044557
0.0492813
0.025193
0.00470748
0.0368511
0.0259926
0.033964
0.0125477
0.00824152
0.0350002
0.0136677
0.0244484
0.00593585
0.032458
0.0275079
0.0308023
0.0437376
0.0470046
0.00442824
0.0251732
0.0247703
0.0428114
0.00623798
0.0341777
0.00807825
0.00108188
0.0393521
0.0134892
0.0268578
0.0465728
0.031489
0.0490204
0.0411756
0.0206824
0.0186163
0.0273309
0.0329691
0.0277184
0.0124546
0.0143513
0.0261513
0.00583514
0.0438765
0.00646535
0.0396146
0.049266
0.00247505
0.0430082
0.00595721
0.0333674
0.0176656
0.0442625
0.0137638
0.0190817
0.00157323
0.0140095
0.00620899
0.0383343
0.0490738
0.020687
0.0438368
0.0369625
0.0152532
0.0462127
0.014301
0.026722
0.0156468
0.01657
0.0469115
0.0229453
0.0195257
0.0031724
0.0147496
0.0193915
0.0315638
0.00910825
0.0322184
0.0268868
0.0322092
0.0292917
0.0308008
0.0272744
0.022042
0.0486267
0.0208563
0.0192785
0.040463
0.0171941
0.0222755
0.00781274
0.00400098
0.0165807
0.021775
0.0133168
0.0345759
0.00635853
0.0396802
0.00266427
0.0229881
0.0148213
0.0139912
0.0182272
0.0480102
0.013007
0.0345454
0.00663778
0.0463271
0.0360988
0.0350826
0.0238304
0.00368358
0.0412336
0.0260414
0.0178976
0.0125385
0.0158162
0.025895
0.016364
0.0165166
0.0253807
0.0238197
0.0193976
0.0370113
0.0150502
0.0315363
0.0255531
0.00221107
0.00368969
0.00711692
0.0415906
0.0239021
0.0347926
0.00858791
0.00293283
0.0423048
0.0231635
0.0101123
0.00635701
0.034315
0.0114704
0.0385968
0.0314173
0.00543687
0.0257149
0.0135182
0.00222022
0.0107013
0.0436995
0.0477874
0.0161107
0.0249153
0.015537
0.0424436
0.0407758
0.00753502
0.000286874
0.0330439
0.00639668
0.0324839
0.00774865
0.0204856
0.0443876
0.0282174
0.00950346
0.044142
0.0492447
0.0483688
0.00826441
0.0300851
0.0151433
0.0182501
0.0295755
0.022219
0.0237785
0.0275704
0.0249397
0.0291345
0.0350444
0.0146397
0.000447096
0.0445021
0.00710776
0.0123997
0.0099414
0.0238151
0.0474471
0.00157323
0.0267983
0.0252846
0.0213889
0.0412687
0.0333918
0.0477142
0.0197607
0.0223228
0.042288
0.0231544
0.0121509
0.0137242
0.0382443
0.0471633
0.0374035
0.0474105
0.00507065
0.00446638
0.00786157
0.011745
0.0264183
0.0228492
0.0289743
0.0490249
0.0245521
0.0130757
0.0107517
0.0272744
0.0261818
0.0276635
0.0227226
0.0316889
0.0193976
0.0463088
0.0188803
0.0460143
0.040788
0.0207968
0.0342296
0.0191687
0.00678884
0.0371899
0.029461
0.0374569
0.0283471
0.0281045
0.0353542
0.0476363
0.0229316
0.0429212
0.0234275
0.00118564
0.0129749
0.00869167
fixedCost_unreliableFacilites
1.75698e+006
2.51297e+006
1.99056e+006
2.12163e+006
1.77721e+006
2.40519e+006
2.49138e+006
2.14509e+006
2.17467e+006
1.9127e+006
2.57145e+006
1.96455e+006
2.58165e+006
1.88822e+006
1.91083e+006
2.16175e+006
2.03017e+006
1.80237e+006
1.99549e+006
1.70734e+006
2.30948e+006
1.97526e+006
2.28279e+006
2.57995e+006
1.80934e+006
1.87411e+006
2.15478e+006
2.58522e+006
2.45874e+006
2.38513e+006
2.15767e+006
2.02881e+006
1.88856e+006
2.50872e+006
2.31254e+006
2.10735e+006
2.53643e+006
1.79268e+006
1.93514e+006
2.56499e+006
2.39958e+006
2.57774e+006
2.13064e+006
2.13217e+006
2.08559e+006
2.28092e+006
1.86357e+006
2.03408e+006
2.15478e+006
2.50396e+006
2.15121e+006
2.50379e+006
1.85966e+006
1.93667e+006
1.92086e+006
1.90216e+006
1.84062e+006
2.0827e+006
2.28041e+006
2.15393e+006
1.83722e+006
1.76089e+006
1.93582e+006
2.4958e+006
1.95758e+006
1.90488e+006
2.523e+006
2.56227e+006
1.9756e+006
1.75902e+006
1.79608e+006
1.8651e+006
1.85711e+006
2.4074e+006
2.14475e+006
2.04921e+006
2.14373e+006
2.14271e+006
1.81954e+006
1.88584e+006
2.40179e+006
2.01963e+006
2.574e+006
1.89383e+006
1.94738e+006
2.23196e+006
1.79727e+006
1.96676e+006
1.81699e+006
2.0946e+006
2.45721e+006
1.99753e+006
2.49597e+006
2.51025e+006
2.09154e+006
1.95622e+006
2.14849e+006
2.58182e+006
1.75579e+006
2.53694e+006
2.50617e+006
1.94279e+006
1.8107e+006
2.55683e+006
1.84147e+006
2.47591e+006
1.88329e+006
1.86442e+006
2.49393e+006
2.455e+006
2.40281e+006
2.03357e+006
2.40179e+006
2.06995e+006
1.80067e+006
2.19133e+006
2.23094e+006
2.48968e+006
1.92715e+006
1.71414e+006
2.52657e+006
1.72077e+006
2.50532e+006
2.45585e+006
2.40281e+006
1.9314e+006
2.49427e+006
2.49937e+006
1.97271e+006
1.94942e+006
1.86238e+006
1.93276e+006
2.51467e+006
2.56788e+006
1.73318e+006
2.50192e+006
2.08593e+006
2.01402e+006
2.5859e+006
1.76072e+006
2.28687e+006
2.10956e+006
1.79693e+006
1.79438e+006
2.11041e+006
2.58488e+006
2.5026e+006
2.03306e+006
2.11755e+006
2.49257e+006
2.15716e+006
2.00093e+006
1.86272e+006
2.5757e+006
1.86578e+006
2.51178e+006
2.59287e+006
1.7444e+006
2.59134e+006
1.91151e+006
2.50838e+006
2.49019e+006
1.87921e+006
2.57451e+006
2.49682e+006
2.50294e+006
2.14934e+006
1.81053e+006
2.49869e+006
1.99855e+006
2.50481e+006
2.1422e+006
2.49869e+006
2.50889e+006
2.45908e+006
1.92273e+006
1.91151e+006
2.574e+006
2.14441e+006
1.8413e+006
1.73964e+006
2.45738e+006
2.28619e+006
2.12673e+006
1.98818e+006
1.73556e+006
1.76123e+006
2.50906e+006
2.05839e+006
1.86442e+006
2.52079e+006
2.19558e+006
1.93735e+006
2.57842e+006
2.50753e+006
1.87513e+006
2.50651e+006
1.75035e+006
2.10038e+006
2.15206e+006
2.51178e+006
2.39992e+006
1.92341e+006
2.10395e+006
2.51875e+006
2.40808e+006
2.02337e+006
2.1473e+006
2.02388e+006
1.90709e+006
2.40417e+006
2.57672e+006
2.50447e+006
2.06451e+006
2.50821e+006
2.17008e+006
1.71448e+006
1.96659e+006
2.39788e+006
1.74168e+006
2.50447e+006
2.17484e+006
1.99804e+006
2.28687e+006
2.27854e+006
1.78316e+006
2.58199e+006
1.71244e+006
2.50736e+006
1.91763e+006
2.28585e+006
1.98495e+006
1.894e+006
2.57859e+006
2.57349e+006
1.98478e+006
1.86153e+006
2.52742e+006
1.99583e+006
1.79812e+006
2.51161e+006
1.70904e+006
2.58012e+006
1.92222e+006
1.91729e+006
1.7546e+006
1.77092e+006
2.30115e+006
2.53558e+006
2.21309e+006
2.28143e+006
1.88771e+006
1.80696e+006
2.58913e+006
1.71652e+006
2.06723e+006
1.8005e+006
1.78384e+006
1.94279e+006
2.40434e+006
1.68541e+006
2.20544e+006
1.73403e+006
fixedCost_reliableFacilites
1.99654e+006
2.66119e+006
2.08516e+006
2.12546e+006
1.88668e+006
2.58727e+006
2.4935e+006
2.32921e+006
2.24422e+006
2.08331e+006
2.6369e+006
1.96614e+006
2.64364e+006
2.09501e+006
2.03284e+006
2.38175e+006
2.12279e+006
1.80948e+006
2.19069e+006
1.83257e+006
2.41993e+006
2.15458e+006
2.50558e+006
2.82636e+006
1.93531e+006
1.89765e+006
2.33904e+006
2.71518e+006
2.62856e+006
2.44787e+006
2.19888e+006
2.20381e+006
1.9569e+006
2.63096e+006
2.34222e+006
2.26964e+006
2.67397e+006
1.94669e+006
2.15383e+006
2.80001e+006
2.42172e+006
2.70361e+006
2.25449e+006
2.34623e+006
2.11678e+006
2.45181e+006
1.90396e+006
2.03949e+006
2.35154e+006
2.57141e+006
2.2855e+006
2.73665e+006
2.01711e+006
2.18177e+006
2.12674e+006
2.00557e+006
1.9337e+006
2.21935e+006
2.44526e+006
2.29252e+006
1.89949e+006
1.83265e+006
2.06658e+006
2.52498e+006
2.17696e+006
1.93721e+006
2.72107e+006
2.8086e+006
1.98798e+006
1.97406e+006
1.82587e+006
2.03194e+006
1.94544e+006
2.62871e+006
2.21357e+006
2.14462e+006
2.1516e+006
2.21276e+006
1.85059e+006
2.07751e+006
2.64716e+006
2.12306e+006
2.79318e+006
2.07864e+006
2.02365e+006
2.46302e+006
1.86877e+006
2.10037e+006
1.89522e+006
2.17745e+006
2.69177e+006
2.11226e+006
2.5936e+006
2.52611e+006
2.16529e+006
2.05318e+006
2.30631e+006
2.62736e+006
1.91688e+006
2.67137e+006
2.66722e+006
2.08925e+006
1.9647e+006
2.6932e+006
1.95168e+006
2.71904e+006
1.98757e+006
1.96081e+006
2.69624e+006
2.54097e+006
2.51419e+006
2.07263e+006
2.4218e+006
2.15285e+006
1.90954e+006
2.25791e+006
2.40382e+006
2.52147e+006
2.12555e+006
1.72746e+006
2.64151e+006
1.79488e+006
2.57528e+006
2.54699e+006
2.64286e+006
1.99644e+006
2.667e+006
2.53256e+006
2.20435e+006
2.12991e+006
2.03779e+006
2.05191e+006
2.53309e+006
2.77405e+006
1.86339e+006
2.59141e+006
2.14862e+006
2.0931e+006
2.71537e+006
1.84254e+006
2.36945e+006
2.23646e+006
1.91603e+006
1.89137e+006
2.29547e+006
2.66013e+006
2.66028e+006
2.16083e+006
2.12861e+006
2.51102e+006
2.19274e+006
2.20888e+006
1.98223e+006
2.74966e+006
1.90872e+006
2.52644e+006
2.80439e+006
1.86022e+006
2.6419e+006
1.9433e+006
2.67996e+006
2.54754e+006
2.07219e+006
2.7316e+006
2.524e+006
2.63151e+006
2.21693e+006
1.82163e+006
2.5522e+006
2.21705e+006
2.74375e+006
2.22275e+006
2.62327e+006
2.58657e+006
2.6713e+006
2.12661e+006
1.94919e+006
2.57543e+006
2.30963e+006
1.87328e+006
1.90206e+006
2.49612e+006
2.38862e+006
2.34867e+006
2.12927e+006
1.78308e+006
1.98194e+006
2.75528e+006
2.30023e+006
1.90574e+006
2.67122e+006
2.2713e+006
2.0286e+006
2.7263e+006
2.61863e+006
1.99402e+006
2.64436e+006
1.87505e+006
2.24605e+006
2.32728e+006
2.58498e+006
2.40216e+006
2.14592e+006
2.13949e+006
2.58075e+006
2.45779e+006
2.14245e+006
2.38454e+006
2.03175e+006
2.04108e+006
2.53059e+006
2.68366e+006
2.71081e+006
2.23147e+006
2.74678e+006
2.26888e+006
1.82609e+006
2.17803e+006
2.51365e+006
1.80243e+006
2.57309e+006
2.36606e+006
2.23386e+006
2.47389e+006
2.51559e+006
1.80851e+006
2.60432e+006
1.75175e+006
2.56609e+006
2.04972e+006
2.4001e+006
2.12982e+006
2.13912e+006
2.70135e+006
2.63887e+006
2.03854e+006
1.9979e+006
2.65833e+006
2.13415e+006
1.91173e+006
2.67005e+006
1.80603e+006
2.81166e+006
2.01662e+006
2.14736e+006
1.95854e+006
1.8749e+006
2.4723e+006
2.63142e+006
2.24703e+006
2.46738e+006
2.03502e+006
1.99424e+006
2.73087e+006
1.85704e+006
2.244e+006
2.03868e+006
1.8985e+006
2.1574e+006
2.52148e+006
1.69134e+006
2.27031e+006
1.77749e+006
travelCostPrimaryAssignment
0
4.912
1.436
2.84
0.156
4.282
4.856
2.742
3.166
0.976
5.104
1.294
5.144
1.67
0.958
3.024
1.91
0.34
1.48
0.38
3.796
1.522
3.25
4.814
0.408
1.064
2.802
4.886
4.47
4.238
2.654
2.316
0.814
4.904
3.624
2.19
4.916
0.588
1.496
5.006
4.254
5.12
2.454
2.298
2.042
3.266
2.18
1.754
2.532
4.878
2.786
4.872
0.634
1.14
1.012
2.006
0.592
2.024
3.236
3.198
0.844
0.026
1.18
4.816
1.302
2.04
4.906
5.016
1.724
0.014
0.574
2.172
0.9
4.292
2.722
2.386
2.376
2.72
0.512
0.794
4.252
1.622
5.108
1.334
1.17
3.214
0.608
1.786
0.576
2.47
4.466
2.1
4.356
4.892
2.048
1.246
2.758
4.83
0.04
4.796
4.894
1.654
0.416
4.998
0.842
4.306
1.88
0.93
4.794
4.456
3.948
2.14
4.274
2.17
0.568
3.422
3.118
4.856
1.264
0.306
4.992
0.312
4.884
4.452
4.274
1.088
4.848
4.832
1.612
1.456
2.13
1.826
4.906
5.112
0.248
4.848
2.13
1.58
5.138
0.04
3.276
2.21
0.56
0.398
2.21
4.882
4.874
2.344
2.826
4.798
3.378
1.498
2.146
5.114
2.154
4.922
4.968
0.106
4.936
0.972
4.882
4.828
1.438
5.118
4.814
4.868
2.774
0.422
4.824
1.484
4.876
2.726
4.838
4.892
4.476
1.054
0.974
5.088
2.362
0.944
0.138
4.458
3.248
2.312
1.498
0.2
0.026
4.856
1.846
2.118
4.956
3.066
1.13
5.108
4.852
1.192
4.876
0.072
2.694
2.872
4.914
4.26
1.038
2.17
4.94
4.29
1.64
2.742
1.658
2.02
3.958
4.798
4.886
2.488
4.894
3.422
0.41
1.29
3.934
0.154
4.864
2.848
1.48
3.272
3.274
0.162
5.148
0.384
4.89
1.392
3.264
1.554
2.146
5.12
5.112
1.4
0.668
4.992
1.522
0.588
4.9
0.376
5.126
1.524
1.004
0.276
0.106
3.524
4.804
2.794
3.206
0.88
0.314
4.874
0.43
1.96
0.36
0.268
1.216
3.856
0.662
2.722
0.514
4.912
0
3.492
2.76
4.794
0.732
0.232
2.498
2.42
3.968
0.586
3.628
0.678
4.306
3.964
2.468
3.222
4.644
3.49
5.2
1.422
3.57
1.686
1.912
4.606
4.25
2.432
1.642
0.462
0.908
2.374
3.37
4.106
0.052
1.348
2.726
0.4
4.746
3.88
0.704
0.772
0.662
2.552
2.632
3.052
1.65
4.688
3.184
2.404
0.08
2.458
0.072
4.28
3.8
3.91
4.316
4.402
3.068
1.696
2.65
4.476
4.888
3.81
0.118
3.67
4.308
0.186
0.624
3.616
4.9
4.72
4.674
4.342
0.716
2.494
3.218
2.548
2.51
4.528
4.12
0.752
3.35
0.62
4.162
3.744
1.896
4.718
3.706
4.576
2.846
0.46
3.556
1.876
0.02
2.884
3.718
2.472
1.864
4.918
0.766
0.074
3.862
4.598
0.57
4.446
1.334
4.418
4.294
0.128
0.468
1.164
3.26
0.76
2.964
4.688
2.418
1.89
0.258
3.888
5.164
0.092
5.12
0.068
0.476
0.752
3.834
0.176
0.092
3.61
3.756
4.676
4
0.044
0.508
5.046
0.074
2.844
3.362
0.766
4.888
1.658
2.71
4.712
4.678
2.708
1.654
0.094
3.344
2.792
0.14
2.74
3.428
4.68
0.638
4.66
0.04
1.462
4.986
1.572
3.976
0.032
0.204
4.304
0.608
0.108
0.08
2.472
4.598
0.096
3.442
0.064
2.518
0.102
0.03
0.452
3.916
3.976
0.668
2.662
4.468
5.014
0.474
1.712
2.604
3.474
5.034
4.886
0.084
3.09
4.656
0.054
2.166
3.824
0.7
0.078
4.27
0.044
4.95
2.888
2.486
0.022
0.772
3.902
2.748
0.044
0.71
3.274
2.478
3.258
4.282
1.148
1.904
0.084
3.124
0.04
2.638
5.152
3.634
1.128
4.998
0.058
2.276
3.442
1.664
1.64
4.752
0.672
5.166
0.046
3.99
1.674
3.502
4.438
0.676
0.602
3.522
4.272
0.1
3.53
4.708
0.014
5.188
0.69
3.99
3.94
4.914
4.832
1.428
0.712
2.542
1.776
4.114
4.608
1.846
5.138
2.972
4.66
4.762
3.764
1.852
5.316
2.39
5.034
1.436
3.492
0
1.876
1.334
2.89
3.448
1.598
2.096
0.476
3.668
0.326
3.708
1.726
0.552
1.948
0.964
1.212
0.172
1.708
2.484
0.79
1.818
3.466
1.192
1.178
1.642
3.504
3.042
2.874
1.376
1.646
0.622
3.488
2.244
0.814
3.482
1.428
1.172
3.572
2.866
3.684
1.184
0.864
0.708
1.842
2.376
0.518
1.174
3.462
1.634
3.454
0.824
0.5
0.424
2.006
0.912
0.694
1.806
2.234
1.278
1.41
0.626
3.4
0.54
2.028
3.478
3.582
1.152
1.422
1.396
2.362
1.158
2.9
1.568
1.62
0.946
1.576
1.04
0.646
2.86
0.244
3.674
1.314
0.284
1.922
1.408
1.32
1.238
1.458
3.04
1.542
3.006
3.472
0.614
0.258
1.604
3.476
1.436
3.364
3.478
1.326
1.186
3.564
1.242
2.894
1.976
1.124
3.376
3.03
2.514
1.344
2.888
1.106
1.36
2.384
1.78
3.45
0.904
1.672
3.568
1.628
3.468
3.026
2.888
0.462
3.438
3.414
0.992
0.972
2.332
1.618
3.484
3.678
1.554
3.43
0.876
0.154
3.704
1.406
1.844
0.84
1.382
1.188
0.83
3.502
3.458
1.66
1.878
3.382
2.466
0.064
2.346
3.678
2.342
3.502
3.57
1.5
3.546
0.484
3.462
3.42
1.536
3.684
3.396
3.452
1.626
1.19
3.406
0.05
3.458
1.59
3.422
3.472
3.05
0.438
0.486
3.652
0.948
1.332
1.526
3.032
1.814
0.926
0.534
1.544
1.41
3.434
0.41
2.31
3.534
1.854
0.342
3.674
3.428
1.306
3.456
1.466
1.776
1.764
3.494
2.874
0.41
0.798
3.518
2.896
0.252
1.586
0.35
1.994
2.524
3.448
3.47
1.678
3.474
2.47
1.662
0.148
2.498
1.51
3.446
1.61
0.062
1.84
1.856
1.278
3.714
1.674
3.472
1.186
1.832
0.73
2.198
3.686
3.678
0.048
0.78
3.57
0.372
1.39
3.48
1.696
3.69
1.32
0.448
1.422
1.364
2.14
3.37
1.462
1.77
0.8
1.146
3.516
1.65
0.656
1.24
1.33
0.586
2.488
1.84
1.32
1.558
2.84
2.76
1.876
0
2.688
2.028
2.598
0.448
0.378
2.214
3.208
1.734
3.286
1.644
1.988
0.292
0.968
2.504
2.012
3.212
1.342
1.332
1.75
3.778
2.44
1.854
0.472
3.664
2.46
1.866
0.826
0.656
2.228
2.726
1.502
1.296
2.97
2.428
1.4
3.206
1.988
3.26
0.882
1.59
2.112
1.648
1.934
1.36
1.118
2.694
0.452
2.694
2.276
1.79
2.106
1.582
2.574
2.112
1.734
0.366
2.112
2.822
1.694
2.642
1.606
1.568
2.848
3.17
1.136
2.832
2.416
1.92
2.002
2.044
0.48
0.518
1.534
0.458
2.696
2.204
2.008
1.956
3.23
1.656
1.938
0.926
2.398
1.136
2.318
0.418
2.444
0.88
3.404
2.742
1.644
2.116
0.466
3.762
2.864
3.074
2.708
1.3
2.43
3.126
2.092
2.984
1.7
1.958
2.632
2.428
2.4
0.708
2
0.77
2.394
0.586
1.06
2.584
1.578
3.144
2.852
3.134
2.704
2.44
2.008
1.874
2.622
2.668
1.23
1.39
1.926
1.33
2.776
3.17
3.058
2.684
1.054
1.866
3.332
2.834
1.758
1.266
2.416
2.806
1.294
3.668
2.684
0.626
0.032
2.62
0.588
1.838
1.928
3.244
1.908
2.748
3.616
2.94
3.658
2.23
2.73
2.592
1.718
3.23
2.65
2.688
0.448
2.428
2.664
1.844
2.7
0.438
2.66
2.73
2.458
2.242
2.238
3.242
1.908
2.056
2.974
2.452
1.846
1.282
1.448
3.024
2.816
2.742
1.736
1.906
2.812
0.634
2.154
3.274
2.732
1.798
2.716
2.902
0.156
0.328
2.748
1.988
2.16
1.294
2.8
2.05
1.65
0.48
1.528
1.546
2.4
3.762
2.696
0.406
2.724
0.602
3.212
1.936
2.334
2.978
2.702
0.678
1.816
1.772
1.578
2.692
3.286
3.202
2.718
1.522
1.774
1.32
1.686
3.268
3.222
1.866
2.41
2.858
2.192
2.4
2.752
3.204
3.28
1.448
2.198
2.98
2.736
1.474
3.05
2.424
1.892
1.968
2.54
3.782
3.216
1.27
2.494
2.6
1.674
2.932
3.448
2.088
3.196
0.156
4.794
1.334
2.688
0
4.154
4.732
2.598
3.016
0.89
4.998
1.168
5.04
1.526
0.832
2.874
1.762
0.186
1.392
0.536
3.658
1.372
3.138
4.748
0.252
0.912
2.658
4.81
4.354
4.106
2.518
2.16
0.716
4.786
3.496
2.068
4.808
0.462
1.34
4.904
4.126
5.016
2.318
2.192
1.966
3.152
2.052
1.624
2.406
4.758
2.64
4.752
0.516
1.006
0.912
1.864
0.554
1.95
3.126
3.046
0.696
0.14
1.038
4.696
1.164
1.898
4.792
4.912
1.57
0.148
0.444
2.044
0.746
4.166
2.578
2.232
2.266
2.574
0.506
0.686
4.126
1.532
5.004
1.18
1.06
3.078
0.478
1.63
0.426
2.32
4.35
1.944
4.288
4.774
1.942
1.162
2.612
4.762
0.186
4.696
4.774
1.498
0.262
4.892
0.692
4.22
1.742
0.776
4.674
4.338
3.846
1.986
4.146
2.024
0.432
3.27
2.984
4.732
1.11
0.462
4.874
0.466
4.764
4.336
4.148
0.962
4.726
4.714
1.458
1.302
2.002
1.674
4.79
5.004
0.398
4.728
1.996
1.482
5.036
0.16
3.166
2.088
0.428
0.432
2.088
4.806
4.754
2.19
2.674
4.678
3.224
1.394
2.018
5.01
2.026
4.802
4.886
0.26
4.858
0.89
4.764
4.706
1.292
5.012
4.694
4.748
2.63
0.266
4.706
1.38
4.756
2.582
4.718
4.774
4.36
0.978
0.894
4.984
2.272
0.798
0.294
4.342
3.142
2.19
1.36
0.354
0.134
4.74
1.744
1.988
4.838
2.924
1.046
5.004
4.734
1.04
4.756
0.224
2.542
2.724
4.794
4.134
0.948
2.048
4.822
4.164
1.526
2.598
1.538
1.876
3.856
4.73
4.766
2.334
4.774
3.268
0.56
1.186
3.83
0.306
4.744
2.708
1.374
3.162
3.156
0.09
5.044
0.536
4.77
1.238
3.154
1.408
2.01
5.016
5.008
1.294
0.594
4.876
1.454
0.456
4.782
0.53
5.022
1.37
0.918
0.392
0.048
3.398
4.702
2.726
3.102
0.732
0.188
4.806
0.578
1.832
0.204
0.124
1.074
3.782
0.814
2.638
0.642
4.282
0.732
2.89
2.028
4.154
0
0.594
1.772
1.692
3.364
1.216
2.988
1.302
3.582
3.324
1.736
2.522
3.996
2.912
4.588
0.696
2.882
1.174
2.22
3.952
3.556
1.706
2.002
0.514
0.23
1.678
2.638
3.486
0.702
0.66
2.094
0.98
4.072
3.172
1.258
0.042
1.28
1.864
2.056
2.546
1.098
3.956
2.53
1.75
0.668
1.732
0.668
3.646
3.15
3.296
3.584
3.802
2.56
1.178
1.93
3.792
4.258
3.144
0.614
3.008
3.576
0.828
1.202
2.904
4.268
4.048
3.942
3.658
0.016
1.77
2.486
1.966
1.786
3.93
3.496
0.03
2.778
1.244
3.454
3.122
1.174
4.042
2.988
3.908
2.12
0.494
2.828
2.03
0.714
2.3
3.13
1.748
2.184
4.29
1.194
0.684
3.146
3.944
1.152
3.762
1.462
3.688
3.61
0.604
0.478
1
2.536
0.04
2.258
4.016
1.71
1.19
0.588
3.2
4.546
0.824
4.508
0.678
0.498
0.026
3.194
0.606
0.64
2.908
3.058
3.944
3.274
0.748
1.164
4.432
0.658
2.172
2.772
1.368
4.258
1.148
2.072
4.04
4.076
2.074
2.01
0.66
2.612
2.06
0.594
2.04
2.828
3.948
1.26
3.928
0.722
1.874
4.36
1.958
3.374
0.702
0.58
3.588
1.24
0.624
0.662
1.744
3.944
0.636
2.84
0.676
1.792
0.634
0.704
0.506
3.326
3.376
1.27
2.152
3.776
4.39
0.514
1.238
1.972
2.81
4.416
4.254
0.716
2.506
3.924
0.786
1.436
3.23
1.304
0.704
3.568
0.688
4.322
2.156
1.754
0.722
0.046
3.298
2.112
0.772
0.028
2.658
1.752
2.624
3.55
0.988
2.208
0.672
2.392
0.698
1.938
4.548
3.026
0.928
4.378
0.674
1.558
2.836
1.16
1.058
4.12
1.3
4.56
0.692
3.286
1.17
2.82
3.706
1.29
1.232
2.916
3.662
0.83
2.98
4.036
0.724
4.578
1.304
3.276
3.338
4.308
4.194
0.756
1.152
2.182
1.32
3.454
3.97
2.182
4.538
2.322
4.008
4.112
3.102
1.804
4.73
1.954
4.448
4.856
0.232
3.448
2.598
4.732
0.594
0
2.362
2.248
3.924
0.818
3.564
0.91
4.172
3.9
2.306
3.116
4.576
3.458
5.154
1.256
3.474
1.668
2.118
4.534
4.15
2.298
1.854
0.518
0.734
2.272
3.222
4.054
0.18
1.246
2.664
0.626
4.662
3.766
0.932
0.63
0.894
2.456
2.598
3.05
1.618
4.532
3.112
2.328
0.154
2.322
0.166
4.22
3.732
3.862
4.168
4.36
3.064
1.678
2.468
4.384
4.83
3.73
0.16
3.592
4.158
0.412
0.854
3.498
4.842
4.636
4.518
4.25
0.582
2.362
3.07
2.51
2.378
4.488
4.066
0.622
3.32
0.852
4.05
3.69
1.766
4.632
3.582
4.496
2.71
0.506
3.416
2.054
0.228
2.846
3.682
2.338
2.072
4.862
0.976
0.158
3.74
4.526
0.798
4.354
1.496
4.274
4.202
0.184
0.508
1.242
3.128
0.614
2.852
4.606
2.228
1.784
0.028
3.792
5.114
0.306
5.072
0.164
0.524
0.608
3.77
0.062
0.18
3.502
3.652
4.522
3.864
0.272
0.74
4.998
0.186
2.76
3.324
0.998
4.832
1.642
2.644
4.63
4.636
2.646
1.866
0.14
3.194
2.63
0.154
2.546
3.386
4.526
0.87
4.506
0.198
1.682
4.932
1.788
3.934
0.22
0.046
4.182
0.84
0.182
0.158
2.336
4.528
0.188
3.398
0.174
2.382
0.154
0.206
0.504
3.878
3.936
0.898
2.656
4.368
4.96
0.53
1.71
2.542
3.396
4.984
4.828
0.286
3.054
4.502
0.276
2.024
3.786
0.932
0.272
4.162
0.202
4.894
2.732
2.338
0.21
0.628
3.858
2.684
0.274
0.58
3.222
2.344
3.196
4.132
1.228
2.11
0.148
2.972
0.194
2.444
5.11
3.588
1.196
4.946
0.194
2.152
3.396
1.65
1.596
4.694
0.904
5.122
0.186
3.88
1.66
3.41
4.282
0.908
0.834
3.476
4.226
0.316
3.512
4.624
0.234
5.144
0.922
3.872
3.898
4.87
4.77
1.338
0.924
2.59
1.782
4.038
4.546
2.058
5.098
2.902
4.59
4.694
3.686
1.98
5.284
2.41
5
2.742
2.498
1.598
0.448
2.598
1.772
2.362
0
0.504
1.994
2.896
1.526
2.968
1.81
1.824
0.362
0.838
2.418
1.71
3.098
1.136
1.23
1.32
3.364
2.362
1.854
0.066
3.264
2.15
1.646
0.38
0.89
2.046
2.47
1.174
0.91
2.664
2.41
1.432
2.876
1.734
2.942
0.472
1.174
1.724
1.226
2.216
1.09
0.68
2.438
0.044
2.436
2.136
1.626
1.896
1.828
2.394
1.726
1.304
0.704
2.106
2.722
1.562
2.382
1.448
1.822
2.564
2.846
1.158
2.732
2.392
2.2
1.98
1.786
0.036
0.738
1.11
0.024
2.522
2.032
1.748
1.632
2.916
1.712
1.718
0.6
2.38
1.222
2.272
0.348
2.138
1.06
2.978
2.478
1.264
1.852
0.026
3.348
2.76
2.726
2.454
1.384
2.352
2.808
2.08
2.578
1.922
1.934
2.37
2.122
2.004
0.766
1.75
0.574
2.366
0.796
0.668
2.354
1.526
3.038
2.588
3.018
2.448
2.132
1.756
1.698
2.378
2.406
1.194
1.356
2.198
1.504
2.508
2.866
2.94
2.424
0.726
1.558
3.004
2.73
1.332
0.878
2.388
2.646
0.904
3.266
2.43
0.868
0.474
2.36
0.952
1.55
2.204
2.928
2.186
2.49
3.228
2.838
3.262
2.01
2.466
2.35
1.826
2.916
2.388
2.432
0.032
2.352
2.402
1.558
2.444
0.02
2.402
2.47
2.15
2.004
2.018
2.922
1.486
2.07
2.87
2.142
1.412
0.872
1.262
2.912
2.718
2.47
1.386
2.176
2.55
0.348
1.91
2.952
2.46
1.838
2.454
2.798
0.486
0.176
2.49
1.736
1.936
0.912
2.536
1.79
1.354
0.032
1.25
1.794
2.006
3.346
2.442
0.662
2.466
0.924
3.084
1.684
1.942
2.868
2.44
0.254
1.536
1.342
1.162
2.586
2.968
3.08
2.46
1.552
1.344
1.19
1.964
2.95
2.91
1.598
2.232
2.594
1.876
2.378
2.488
3.09
2.96
1.522
1.974
2.844
2.642
1.122
2.706
1.982
1.454
1.864
2.432
3.372
3.084
0.95
2.418
2.526
1.532
2.496
3.306
1.646
3.04
3.166
2.42
2.096
0.378
3.016
1.692
2.248
0.504
0
2.474
2.894
1.998
2.974
2.02
2.28
0.148
1.262
2.834
2.212
3.532
0.998
1.646
1.596
3.57
2.772
2.208
0.476
3.432
2.148
1.516
0.838
1.032
2.512
2.384
1.228
1.41
2.656
2.78
1.76
2.904
1.652
2.95
0.97
1.654
2.218
1.482
2.296
1.582
1.146
2.352
0.476
2.352
2.582
2.08
2.372
1.952
2.86
2.22
1.582
0.284
2.466
3.146
2
2.302
1.898
1.938
2.52
2.862
1.488
3.156
2.766
2.282
2.35
1.708
0.538
0.894
1.584
0.526
2.986
2.492
1.676
2.136
2.918
2.022
2.198
0.694
2.75
1.504
2.66
0.696
2.134
1.258
3.222
2.404
1.762
2.346
0.504
3.548
3.188
2.788
2.366
1.668
2.762
2.816
2.444
2.762
2.074
2.306
2.294
2.116
2.174
1.06
1.662
1.024
2.744
0.292
0.882
2.234
1.914
3.468
2.512
3.452
2.362
2.13
1.672
2.158
2.276
2.328
1.568
1.73
2.29
1.708
2.438
2.85
3.376
2.346
1.228
2.06
3.026
3.156
1.6
1.378
2.766
3.104
1.402
3.438
2.34
1.002
0.404
2.28
0.504
2.048
2.292
2.932
2.27
2.406
3.366
3.264
3.418
2.49
2.39
2.246
2.092
2.916
2.312
2.346
0.48
2.76
2.326
2.056
2.36
0.51
2.32
2.39
2.146
2.49
2.498
2.934
1.956
2.414
3.298
2.144
1.702
1.362
1.722
3.344
3.142
2.41
1.89
2.27
2.474
0.438
2.398
2.968
2.398
2.162
2.376
3.226
0.532
0.332
2.408
1.65
2.418
1.412
2.462
1.718
1.854
0.524
1.744
1.918
2.172
3.554
2.354
0.784
2.384
0.448
3.526
2.174
2.102
3.298
2.362
0.614
2.034
1.616
1.404
3.014
2.974
3.518
2.378
1.88
1.62
1.622
2.05
2.958
2.908
2.092
2.696
2.52
2.378
2.75
2.412
3.524
2.972
1.816
2.456
3.29
3.062
1.22
2.758
2.41
1.762
2.288
2.86
3.564
3.528
1.452
2.828
2.936
1.974
2.78
3.756
2.07
3.496
0.976
3.968
0.476
2.214
0.89
3.364
3.924
1.994
2.474
0
4.134
0.48
4.172
1.672
0.33
2.326
1.25
0.8
0.504
1.232
2.94
0.944
2.29
3.86
0.798
1.022
2.046
3.92
3.516
3.344
1.816
1.862
0.192
3.962
2.716
1.28
3.952
1.082
1.2
4.034
3.34
4.148
1.618
1.338
1.076
2.316
2.318
0.91
1.638
3.936
2.034
3.93
0.42
0.472
0.112
1.994
0.436
1.06
2.278
2.578
1.024
0.952
0.616
3.876
0.638
2.022
3.95
4.046
1.288
0.962
1.05
2.304
0.938
3.374
1.968
1.872
1.42
1.972
0.566
0.242
3.334
0.646
4.138
1.238
0.278
2.372
1.068
1.43
0.896
1.8
3.514
1.708
3.4
3.946
1.086
0.272
2.004
3.874
0.972
3.822
3.954
1.378
0.794
4.028
0.992
3.33
1.928
0.92
3.852
3.504
2.974
1.594
3.36
1.454
1.012
2.758
2.24
3.926
0.89
1.2
4.042
1.152
3.942
3.5
3.36
0.378
3.912
3.89
1.126
1.036
2.27
1.652
3.958
4.146
1.08
3.904
1.296
0.61
4.164
0.944
2.318
1.304
1.032
0.712
1.296
3.916
3.934
1.882
2.21
3.856
2.798
0.538
2.284
4.144
2.284
3.978
3.996
1.032
3.966
0.016
3.936
3.894
1.448
4.148
3.872
3.926
2.024
0.8
3.882
0.526
3.934
1.982
3.898
3.948
3.524
0.106
0.028
4.116
1.386
1.106
1.058
3.506
2.282
1.396
0.768
1.072
0.952
3.908
0.88
2.25
4.008
2.278
0.154
4.136
3.904
1.178
3.932
1
2.094
2.15
3.97
3.348
0.066
1.262
3.992
3.372
0.71
1.986
0.77
1.99
2.986
3.842
3.944
1.95
3.95
2.814
1.186
0.34
2.962
1.04
3.92
2.04
0.53
2.312
2.33
0.826
4.178
1.2
3.946
1.166
2.304
0.922
2.178
4.148
4.144
0.448
0.31
4.044
0.572
1.046
3.954
1.222
4.154
1.32
0.028
0.948
0.916
2.612
3.832
1.838
2.236
0.578
0.708
3.918
1.174
1.09
0.836
0.91
0.608
2.892
1.368
1.748
1.088
5.104
0.586
3.668
3.208
4.998
1.216
0.818
2.896
2.894
4.134
0
3.848
0.092
4.678
4.178
2.922
3.546
4.862
3.638
5.36
1.906
3.864
1.864
1.428
4.83
4.544
2.836
1.142
0.75
1.428
2.712
3.784
4.29
0.638
1.722
2.964
0.238
5.004
4.21
0.18
1.258
0.076
2.868
2.806
3.138
1.868
5.11
3.432
2.68
0.664
2.862
0.654
4.484
4.034
4.092
4.724
4.56
3.154
1.878
3.142
4.756
5.078
4.064
0.682
3.922
4.718
0.416
0.11
3.958
5.09
4.976
5.096
4.62
1.202
2.886
3.632
2.734
2.906
4.68
4.312
1.228
3.496
0.036
4.49
3.938
2.302
4.978
4.068
4.824
3.236
0.764
3.952
1.502
0.59
3.056
3.872
2.87
1.376
5.104
0.38
0.66
4.216
4.822
0.106
4.724
1.052
4.812
4.574
0.672
0.78
1.168
3.638
1.254
3.304
4.942
2.926
2.246
0.844
4.178
5.332
0.52
5.282
0.654
0.768
1.242
4.054
0.76
0.654
3.93
4.068
5.094
4.382
0.548
0.088
5.212
0.642
3.13
3.526
0.184
5.076
1.838
2.952
4.966
4.832
2.944
1.154
0.678
3.76
3.24
0.698
3.256
3.606
5.1
0.054
5.08
0.62
0.942
5.166
1.06
4.14
0.602
0.788
4.65
0.024
0.662
0.662
2.874
4.826
0.65
3.62
0.646
2.916
0.676
0.612
0.75
4.07
4.14
0.094
2.768
4.76
5.192
0.756
1.856
2.842
3.734
5.206
5.078
0.546
3.258
5.072
0.544
2.588
3.986
0.12
0.562
4.584
0.618
5.134
3.324
2.912
0.606
1.262
4.072
2.986
0.546
1.19
3.474
2.872
3.48
4.69
1.156
1.424
0.67
3.546
0.624
3.156
5.302
3.814
1.172
5.174
0.63
2.656
3.624
1.84
1.884
4.946
0.086
5.322
0.632
4.316
1.846
3.792
4.858
0.092
0.016
3.706
4.444
0.51
3.646
4.966
0.584
5.348
0.106
4.334
4.108
5.072
5.03
1.778
0.344
2.518
1.898
4.358
4.81
1.35
5.286
3.224
4.884
4.98
4.016
1.632
5.444
2.444
5.164
1.294
3.628
0.326
1.734
1.168
2.988
3.564
1.526
1.998
0.48
3.848
0
3.894
1.4
0.336
1.85
0.772
1.018
0.49
1.614
2.516
0.504
1.984
3.738
0.982
0.86
1.578
3.76
3.19
2.946
1.378
1.408
0.524
3.618
2.33
0.9
3.652
1.174
0.854
3.762
2.96
3.87
1.178
1.056
1.02
1.99
2.052
0.466
1.24
3.59
1.566
3.584
0.658
0.196
0.374
1.686
0.87
1.006
1.97
2.098
0.984
1.27
0.302
3.53
0.22
1.708
3.628
3.766
0.866
1.28
1.144
2.038
0.858
3
1.5
1.406
1.12
1.502
1
0.52
2.958
0.566
3.856
0.988
0.208
1.938
1.15
1.026
0.986
1.322
3.186
1.276
3.28
3.606
0.822
0.442
1.536
3.744
1.302
3.56
3.608
1.014
0.974
3.744
0.948
3.132
1.652
0.818
3.508
3.174
2.712
1.126
2.98
0.976
1.108
2.28
1.828
3.564
0.578
1.564
3.708
1.532
3.596
3.172
2.982
0.208
3.558
3.546
0.702
0.658
2.008
1.306
3.622
3.852
1.456
3.562
0.85
0.458
3.896
1.272
2.012
0.92
1.132
1.13
0.92
3.758
3.586
1.426
1.73
3.51
2.318
0.354
2.022
3.862
2.018
3.634
3.814
1.374
3.798
0.496
3.596
3.538
1.21
3.864
3.528
3.58
1.556
0.978
3.538
0.344
3.588
1.512
3.55
3.606
3.196
0.516
0.504
3.84
1.208
1.028
1.404
3.178
1.998
1.024
0.29
1.434
1.266
3.574
0.652
1.986
3.672
1.82
0.438
3.862
3.568
0.982
3.59
1.336
1.614
1.676
3.628
2.968
0.428
0.88
3.656
2.998
0.388
1.518
0.37
1.676
2.722
3.72
3.598
1.478
3.606
2.334
1.586
0.262
2.69
1.394
3.578
1.59
0.318
2.01
1.99
1.132
3.9
1.59
3.602
0.862
2.002
0.464
1.878
3.872
3.858
0.28
0.71
3.71
0.682
1.134
3.614
1.604
3.878
0.998
0.464
1.342
1.206
2.232
3.564
1.758
1.966
0.524
0.982
3.784
1.582
0.668
1.036
1.136
0.26
2.756
1.794
1.584
1.522
5.144
0.678
3.708
3.286
5.04
1.302
0.91
2.968
2.974
4.172
0.092
3.894
0
4.744
4.222
3
3.608
4.906
3.674
5.394
1.988
3.92
1.912
1.362
4.876
4.6
2.908
1.074
0.826
1.516
2.776
3.856
4.33
0.73
1.796
3.014
0.322
5.054
4.27
0.154
1.344
0.026
2.928
2.848
3.166
1.922
5.182
3.482
2.736
0.756
2.934
0.748
4.526
4.08
4.132
4.794
4.594
3.182
1.926
3.224
4.81
5.118
4.114
0.774
3.972
4.788
0.508
0.128
4.022
5.13
5.026
5.168
4.674
1.288
2.958
3.704
2.776
2.976
4.714
4.352
1.312
3.53
0.06
4.548
3.978
2.376
5.028
4.134
4.872
3.306
0.842
4.022
1.46
0.684
3.096
3.908
2.942
1.31
5.142
0.374
0.752
4.28
4.868
0.16
4.776
1.036
4.882
4.626
0.764
0.858
1.198
3.706
1.34
3.366
4.99
3.012
2.314
0.936
4.234
5.368
0.612
5.316
0.746
0.846
1.328
4.1
0.852
0.746
3.99
4.126
5.166
4.45
0.64
0.176
5.246
0.734
3.186
3.564
0.098
5.114
1.886
3.002
5.016
4.864
2.994
1.086
0.772
3.834
3.318
0.792
3.342
3.646
5.17
0.042
5.152
0.714
0.87
5.204
0.99
4.178
0.694
0.88
4.712
0.07
0.754
0.754
2.946
4.87
0.744
3.66
0.738
2.986
0.768
0.704
0.828
4.106
4.176
0.056
2.8
4.814
5.23
0.832
1.898
2.892
3.786
5.242
5.118
0.638
3.298
5.144
0.636
2.662
4.022
0.052
0.654
4.642
0.712
5.172
3.4
2.986
0.7
1.348
4.108
3.036
0.638
1.276
3.518
2.944
3.526
4.76
1.188
1.358
0.762
3.62
0.716
3.242
5.336
3.854
1.21
5.21
0.722
2.726
3.666
1.886
1.94
4.986
0.012
5.356
0.724
4.374
1.892
3.846
4.93
0.024
0.076
3.746
4.482
0.6
3.676
5.014
0.676
5.382
0.026
4.396
4.144
5.106
5.072
1.848
0.35
2.532
1.938
4.406
4.85
1.282
5.318
3.274
4.928
5.024
4.066
1.618
5.472
2.47
5.194
1.67
4.306
1.726
1.644
1.526
3.582
4.172
1.81
2.02
1.672
4.678
1.4
4.744
0
1.344
1.918
1.174
1.364
1.892
2.036
2.934
1
2.92
4.906
1.298
0.68
1.874
4.87
3.942
3.452
1.968
0.988
1.54
4.28
2.968
1.898
4.45
1.096
0.574
4.638
3.544
4.718
1.83
2.2
2.382
2.87
0.654
1.506
2.06
4.248
1.85
4.246
1.41
1.26
1.58
0.342
1.764
2.372
2.904
1.922
0.834
1.664
1.112
4.19
1.186
0.374
4.364
4.62
0.748
1.668
1.104
0.64
0.822
3.596
1.812
1.128
2.22
1.796
1.83
1.486
3.558
1.956
4.694
0.434
1.534
2.408
1.072
0.612
1.104
1.462
3.93
0.768
4.468
4.286
2.046
1.8
1.834
4.902
1.706
4.47
4.264
0.484
1.29
4.584
0.844
4.194
0.256
0.814
4.176
3.916
3.674
1.046
3.558
1.384
1.104
2.188
2.432
4.162
0.824
1.954
4.396
1.978
4.256
3.922
3.566
1.338
4.188
4.214
0.838
0.778
0.608
0.312
4.314
4.656
1.918
4.232
1.636
1.842
4.772
1.686
2.94
1.894
1.114
1.858
1.914
4.872
4.24
1.018
1.616
4.17
2.02
1.744
0.622
4.706
0.618
4.3
4.878
1.774
4.89
1.688
4.274
4.16
0.242
4.698
4.196
4.24
1.838
1.282
4.21
1.736
4.252
1.79
4.21
4.278
3.944
1.768
1.7
4.694
2.462
0.73
1.804
3.932
2.978
1.994
1.252
1.87
1.656
4.276
1.956
0.586
4.356
2.15
1.74
4.724
4.266
0.52
4.262
1.742
1.49
1.846
4.298
3.546
1.668
1.88
4.342
3.6
1.692
1.828
1.586
0.352
3.678
4.888
4.252
1.238
4.274
2.094
2.08
1.65
3.628
1.824
4.248
2.032
1.706
2.946
2.832
1.58
4.746
2.05
4.27
0.54
2.944
1.082
0.512
4.724
4.69
1.682
1.64
4.4
2.078
1.088
4.296
2.034
4.734
0.42
1.678
1.914
1.572
2.902
4.458
3.058
2.98
1.108
1.476
4.936
2.1
1.652
1.33
1.404
1.146
3.942
2.332
2.81
2.164
0.958
3.964
0.552
1.988
0.832
3.324
3.9
1.824
2.28
0.33
4.178
0.336
4.222
1.344
0
2.132
1.022
0.686
0.668
1.286
2.844
0.67
2.314
4.018
0.654
0.702
1.88
4.054
3.524
3.28
1.702
1.578
0.248
3.954
2.666
1.236
3.982
0.876
0.876
4.088
3.296
4.198
1.502
1.376
1.252
2.324
1.99
0.798
1.576
3.926
1.866
3.92
0.324
0.2
0.238
1.664
0.586
1.236
2.302
2.354
0.744
0.934
0.312
3.866
0.384
1.69
3.962
4.094
0.988
0.946
0.844
1.978
0.64
3.336
1.802
1.606
1.444
1.802
0.708
0.216
3.294
0.788
4.184
0.91
0.27
2.264
0.856
1.118
0.684
1.59
3.52
1.408
3.558
3.942
1.134
0.494
1.838
4.028
0.968
3.884
3.944
1.054
0.646
4.072
0.71
3.438
1.598
0.614
3.842
3.508
3.034
1.33
3.316
1.258
0.808
2.552
2.16
3.9
0.566
1.234
4.044
1.204
3.932
3.508
3.318
0.132
3.894
3.882
0.832
0.724
1.942
1.324
3.958
4.182
1.128
3.896
1.176
0.706
4.222
0.936
2.342
1.256
0.83
0.824
1.256
4.052
3.922
1.602
1.982
3.846
2.562
0.606
1.956
4.19
1.956
3.97
4.116
1.04
4.096
0.346
3.932
3.874
1.12
4.192
3.864
3.916
1.856
0.65
3.874
0.592
3.924
1.81
3.886
3.942
3.53
0.424
0.358
4.166
1.496
0.814
1.07
3.514
2.324
1.36
0.562
1.104
0.932
3.908
0.946
1.922
4.008
2.134
0.41
4.188
3.904
0.854
3.924
1.002
1.858
1.966
3.964
3.304
0.326
1.216
3.992
3.334
0.704
1.82
0.706
1.66
3.044
4
3.934
1.692
3.942
2.588
1.264
0.414
3.014
1.064
3.914
1.906
0.578
2.34
2.326
0.796
4.226
1.264
3.938
0.836
2.332
0.67
1.848
4.198
4.188
0.506
0.422
4.044
0.808
0.838
3.95
1.276
4.206
0.99
0.336
1.022
0.87
2.568
3.888
2.012
2.288
0.27
0.646
4.068
1.262
1.004
0.706
0.804
0.32
3.04
1.482
1.87
1.218
3.024
2.468
1.948
0.292
2.874
1.736
2.306
0.362
0.148
2.326
2.922
1.85
3
1.918
2.132
0
1.118
2.692
2.066
3.388
1.05
1.502
1.534
3.536
2.632
2.076
0.34
3.412
2.174
1.574
0.714
0.934
2.364
2.434
1.226
1.27
2.684
2.648
1.632
2.924
1.696
2.976
0.832
1.526
2.082
1.424
2.226
1.434
1.02
2.402
0.336
2.402
2.436
1.932
2.224
1.87
2.712
2.086
1.52
0.364
2.334
3.004
1.854
2.35
1.752
1.858
2.558
2.886
1.358
3.014
2.632
2.212
2.216
1.752
0.396
0.79
1.458
0.382
2.838
2.346
1.718
1.99
2.944
1.898
2.048
0.662
2.616
1.382
2.524
0.554
2.158
1.152
3.178
2.45
1.624
2.198
0.364
3.518
3.044
2.796
2.416
1.548
2.622
2.84
2.312
2.734
1.986
2.17
2.34
2.142
2.148
0.932
1.708
0.876
2.608
0.438
0.824
2.292
1.776
3.324
2.56
3.31
2.412
2.154
1.716
2.012
2.33
2.376
1.43
1.594
2.218
1.604
2.484
2.882
3.232
2.392
1.08
1.912
3.048
3.014
1.54
1.238
2.63
2.958
1.264
3.416
2.392
0.906
0.324
2.328
0.606
1.902
2.22
2.958
2.2
2.456
3.354
3.122
3.4
2.342
2.438
2.3
1.978
2.944
2.36
2.396
0.34
2.62
2.372
1.908
2.41
0.366
2.368
2.438
2.172
2.342
2.35
2.958
1.832
2.284
3.154
2.168
1.638
1.228
1.576
3.2
3
2.452
1.748
2.198
2.522
0.378
2.25
2.99
2.44
2.036
2.424
3.084
0.432
0.186
2.458
1.696
2.268
1.274
2.508
1.76
1.706
0.384
1.596
1.836
2.146
3.52
2.404
0.682
2.434
0.568
3.38
2.024
2.08
3.156
2.41
0.504
1.886
1.554
1.35
2.87
3
3.374
2.426
1.752
1.558
1.476
1.978
2.984
2.936
1.944
2.55
2.566
2.234
2.616
2.46
3.38
2.996
1.694
2.308
3.144
2.922
1.206
2.77
2.302
1.692
2.144
2.718
3.536
3.384
1.304
2.688
2.796
1.828
2.72
3.61
1.964
3.35
1.91
3.222
0.964
0.968
1.762
2.522
3.116
0.838
1.262
1.25
3.546
0.772
3.608
1.174
1.022
1.118
0
1.582
1.12
2.272
1.944
0.392
1.75
3.736
1.524
1.036
0.902
3.698
2.826
2.43
0.848
0.696
1.26
3.202
1.876
0.746
3.326
1.578
0.664
3.494
2.488
3.582
0.678
1.07
1.404
1.706
1.738
0.488
0.89
3.172
0.882
3.168
1.318
0.822
1.142
1.326
1.606
1.398
1.734
1.334
1.28
1.89
0.736
3.112
0.64
1.336
3.26
3.482
0.426
1.9
1.558
1.722
1.152
2.536
0.822
0.656
1.072
0.816
1.73
1.238
2.496
1.104
3.56
0.944
0.978
1.37
1.548
0.574
1.434
0.568
2.818
0.652
3.302
3.202
0.976
1.18
0.856
3.732
1.93
3.316
3.188
0.69
1.516
3.448
1.254
3.022
1.364
1.104
3.096
2.804
2.506
0.386
2.506
0.27
1.53
1.532
1.334
3.11
0.692
2.208
3.31
2.192
3.18
2.808
2.51
0.906
3.122
3.134
0.386
0.538
1.706
0.924
3.226
3.532
2.116
3.15
0.466
0.994
3.628
1.9
1.772
0.736
1.554
1.844
0.76
3.698
3.166
0.706
0.962
3.092
1.548
0.938
1.716
3.57
1.702
3.222
3.706
2.006
3.716
1.266
3.19
3.098
1.108
3.566
3.116
3.164
0.87
1.514
3.128
0.94
3.174
0.822
3.134
3.198
2.83
1.286
1.276
3.556
1.368
1.256
2.04
2.818
1.804
0.828
0.482
2.084
1.886
3.182
0.964
1.682
3.272
1.176
1.202
3.584
3.174
1.048
3.18
1.968
0.844
0.962
3.218
2.492
1.2
0.728
3.256
2.538
0.78
0.842
0.646
1.302
2.512
3.718
3.178
0.716
3.196
1.57
2.264
0.994
2.462
2.04
3.168
0.984
0.91
1.776
1.674
1.754
3.61
2.258
3.19
0.77
1.774
0.36
1.506
3.586
3.558
0.942
1.444
3.314
1.318
1.544
3.212
2.264
3.596
0.792
1.234
2.028
1.808
1.796
3.308
1.964
1.808
1.03
1.602
3.764
2.266
0.536
1.58
1.69
0.712
2.78
2.494
1.682
2.236
0.34
4.644
1.212
2.504
0.186
3.996
4.576
2.418
2.834
0.8
4.862
1.018
4.906
1.364
0.686
2.692
1.582
0
1.29
0.72
3.49
1.192
3
4.658
0.07
0.732
2.48
4.71
4.208
3.942
2.35
1.976
0.612
4.634
3.338
1.918
4.668
0.36
1.156
4.772
3.968
4.882
2.152
2.058
1.874
3.008
1.914
1.466
2.248
4.606
2.462
4.6
0.39
0.846
0.802
1.706
0.548
1.858
2.986
2.86
0.53
0.324
0.864
4.546
0.994
1.738
4.648
4.78
1.384
0.332
0.332
1.906
0.568
4.008
2.4
2.046
2.13
2.396
0.546
0.574
3.968
1.426
4.868
1.004
0.932
2.908
0.364
1.446
0.262
2.138
4.204
1.76
4.198
4.624
1.814
1.068
2.436
4.67
0.368
4.568
4.624
1.316
0.078
4.758
0.524
4.108
1.588
0.596
4.524
4.192
3.718
1.8
3.988
1.846
0.306
3.086
2.82
4.576
0.926
0.646
4.726
0.648
4.614
4.19
3.99
0.812
4.572
4.562
1.274
1.116
1.864
1.498
4.64
4.868
0.578
4.578
1.83
1.364
4.906
0.342
3.026
1.936
0.312
0.52
1.938
4.706
4.602
2.004
2.49
4.526
3.04
1.272
1.88
4.876
1.886
4.652
4.78
0.444
4.754
0.802
4.614
4.552
1.126
4.878
4.544
4.596
2.452
0.084
4.554
1.258
4.606
2.402
4.568
4.624
4.214
0.898
0.808
4.852
2.16
0.636
0.478
4.198
3.008
2.04
1.194
0.536
0.318
4.592
1.62
1.85
4.69
2.748
0.952
4.872
4.586
0.868
4.606
0.408
2.358
2.542
4.644
3.974
0.85
1.898
4.674
4.006
1.388
2.42
1.39
1.716
3.728
4.64
4.614
2.148
4.624
3.082
0.74
1.066
3.698
0.488
4.594
2.536
1.248
3.024
3.008
0.216
4.912
0.72
4.62
1.054
3.016
1.23
1.856
4.884
4.872
1.172
0.534
4.728
1.372
0.338
4.632
0.714
4.89
1.19
0.826
0.55
0.234
3.242
4.572
2.638
2.972
0.556
0.138
4.714
0.754
1.676
0.048
0.118
0.904
3.686
0.992
2.53
0.8
1.48
3.49
0.172
2.012
1.392
2.912
3.458
1.71
2.212
0.504
3.638
0.49
3.674
1.892
0.668
2.066
1.12
1.29
0
1.722
2.54
0.96
1.806
3.37
1.276
1.328
1.75
3.422
3.034
2.908
1.462
1.808
0.68
3.488
2.274
0.874
3.46
1.534
1.342
3.534
2.89
3.65
1.278
0.86
0.588
1.842
2.544
0.656
1.234
3.462
1.744
3.454
0.9
0.65
0.488
2.174
0.92
0.572
1.794
2.364
1.408
1.454
0.786
3.402
0.708
2.196
3.466
3.548
1.324
1.466
1.502
2.53
1.296
2.922
1.68
1.778
0.948
1.688
1.044
0.716
2.882
0.144
3.642
1.476
0.4
1.992
1.516
1.492
1.344
1.596
3.034
1.71
2.91
3.47
0.612
0.234
1.714
3.382
1.476
3.322
3.48
1.496
1.272
3.532
1.374
2.828
2.142
1.264
3.376
3.024
2.476
1.504
2.912
1.244
1.464
2.504
1.836
3.462
1.07
1.694
3.564
1.644
3.468
3.02
2.91
0.598
3.444
3.414
1.162
1.142
2.5
1.788
3.48
3.652
1.574
3.428
0.986
0.156
3.664
1.448
1.834
0.904
1.486
1.194
0.89
3.418
3.46
1.822
2.014
3.384
2.6
0.182
2.512
3.646
2.508
3.502
3.496
1.534
3.468
0.508
3.46
3.426
1.698
3.652
3.396
3.452
1.738
1.276
3.406
0.18
3.458
1.702
3.424
3.472
3.044
0.432
0.506
3.618
0.884
1.47
1.558
3.024
1.792
0.978
0.704
1.568
1.454
3.428
0.406
2.478
3.53
1.946
0.35
3.636
3.424
1.462
3.454
1.502
1.918
1.88
3.494
2.898
0.444
0.862
3.514
2.916
0.362
1.696
0.486
2.164
2.486
3.352
3.47
1.83
3.474
2.598
1.668
0.258
2.466
1.538
3.444
1.702
0.212
1.828
1.862
1.328
3.68
1.686
3.47
1.352
1.818
0.9
2.366
3.65
3.646
0.212
0.812
3.564
0.202
1.496
3.476
1.71
3.656
1.488
0.476
1.434
1.418
2.168
3.332
1.354
1.742
0.93
1.206
3.424
1.652
0.762
1.322
1.402
0.748
2.398
1.828
1.246
1.544
0.38
5.2
1.708
3.212
0.536
4.588
5.154
3.098
3.532
1.232
5.36
1.614
5.394
2.036
1.286
3.388
2.272
0.72
1.722
0
4.13
1.886
3.522
4.978
0.788
1.444
3.156
5.068
4.75
4.556
2.988
2.696
1.102
5.194
3.934
2.496
5.18
0.94
1.876
5.252
4.562
5.37
2.788
2.57
2.246
3.55
2.514
2.078
2.846
5.168
3.14
5.162
0.964
1.478
1.292
2.366
0.8
2.23
3.51
3.572
1.216
0.396
1.536
5.108
1.65
2.4
5.184
5.268
2.102
0.386
0.932
2.51
1.278
4.598
3.076
2.764
2.652
3.076
0.68
1.096
4.558
1.864
5.362
1.71
1.466
3.55
0.964
2.166
0.952
2.836
4.748
2.48
4.522
5.178
2.318
1.488
3.112
4.998
0.352
5.038
5.186
2.034
0.796
5.254
1.218
4.518
2.236
1.31
5.084
4.738
4.194
2.514
4.584
2.526
0.932
3.792
3.44
5.156
1.638
0.082
5.276
0.082
5.174
4.734
4.584
1.416
5.144
5.122
1.986
1.832
2.466
2.202
5.192
5.374
0.158
5.136
2.462
1.84
5.382
0.38
3.55
2.518
0.92
0.528
2.514
5.064
5.166
2.724
3.2
5.088
3.756
1.77
2.48
5.366
2.492
5.21
5.164
0.276
5.124
1.224
5.168
5.124
1.806
5.372
5.104
5.158
3.13
0.802
5.114
1.756
5.166
3.082
5.128
5.18
4.756
1.29
1.224
5.338
2.596
1.314
0.242
4.738
3.512
2.616
1.842
0.188
0.402
5.14
2.11
2.454
5.242
3.416
1.378
5.356
5.136
1.568
5.164
0.312
3.068
3.232
5.202
4.57
1.298
2.476
5.224
4.596
1.932
3.096
1.968
2.382
4.206
4.96
5.176
2.866
5.182
3.796
0.098
1.566
4.188
0.234
5.152
3.192
1.758
3.544
3.562
0.52
5.4
0.052
5.178
1.772
3.536
1.912
2.5
5.37
5.368
1.678
0.928
5.276
1.726
0.946
5.186
0.012
5.374
1.904
1.26
0.286
0.486
3.834
5.05
2.974
3.462
1.244
0.672
5.044
0.134
2.28
0.74
0.644
1.566
4.04
0.304
2.942
0.308
3.796
1.422
2.484
1.342
3.658
0.696
1.256
1.136
0.998
2.94
1.906
2.516
1.988
2.934
2.844
1.05
1.944
3.49
2.54
4.13
0
2.326
1.108
2.746
3.438
2.978
1.07
2.566
1.172
0.524
1.142
1.97
3.036
1.386
0.452
1.67
1.668
3.52
2.566
1.93
0.654
1.966
1.342
1.738
2.3
0.988
3.276
2.05
1.31
1.354
1.094
1.354
3.168
2.656
2.858
2.914
3.37
2.31
1.102
1.236
3.224
3.772
2.626
1.304
2.496
2.904
1.524
1.882
2.292
3.784
3.5
3.262
3.096
0.71
1.142
1.82
1.646
1.154
3.502
3.034
0.68
2.422
1.932
2.846
2.678
0.582
3.49
2.358
3.37
1.48
1.154
2.172
2.472
1.406
1.952
2.738
1.114
2.716
3.808
1.836
1.368
2.52
3.43
1.834
3.198
1.942
3.024
3.048
1.296
1.138
1.376
1.9
0.664
1.674
3.47
1.026
0.706
1.244
2.636
4.078
1.514
4.048
1.364
1.154
0.674
2.712
1.28
1.33
2.318
2.478
3.266
2.624
1.44
1.858
3.97
1.346
1.668
2.39
2.048
3.778
1.094
1.644
3.494
3.64
1.654
2.574
1.344
1.942
1.374
1.282
1.358
2.424
3.27
1.946
3.25
1.408
2.47
3.882
2.538
2.954
1.392
1.252
2.962
1.928
1.314
1.348
1.106
3.43
1.328
2.436
1.362
1.156
1.322
1.392
1.166
2.92
2.958
1.952
1.93
3.196
3.914
1.168
1.214
1.564
2.298
3.948
3.77
1.412
2.144
3.246
1.476
0.788
2.824
1.986
1.398
2.97
1.378
3.844
1.476
1.09
1.41
0.652
2.876
1.686
1.464
0.72
2.236
1.124
2.174
2.88
1.37
2.732
1.356
1.72
1.386
1.258
4.102
2.604
1.298
3.908
1.364
0.962
2.424
1.112
0.91
3.634
1.988
4.106
1.38
2.684
1.12
2.272
3.026
1.974
1.92
2.5
3.218
1.52
2.65
3.486
1.414
4.12
1.988
2.658
2.916
3.858
3.702
0.532
1.802
2.152
1.298
2.934
3.482
2.724
4.096
1.854
3.494
3.602
2.586
2.122
4.304
1.852
4.026
1.522
3.57
0.79
1.332
1.372
2.882
3.474
1.23
1.646
0.944
3.864
0.504
3.92
1
0.67
1.502
0.392
1.192
0.96
1.886
2.326
0
2.028
3.942
1.134
0.682
1.292
3.93
3.16
2.802
1.206
0.918
0.916
3.552
2.228
0.942
3.65
1.196
0.426
3.802
2.85
3.896
1.02
1.218
1.392
2.002
1.632
0.51
1.184
3.524
1.274
3.518
0.944
0.48
0.832
1.24
1.254
1.382
2.012
1.696
0.908
1.5
0.364
3.464
0.306
1.26
3.598
3.794
0.364
1.512
1.174
1.618
0.776
2.896
1.212
0.936
1.248
1.208
1.372
0.884
2.856
0.994
3.876
0.66
0.7
1.748
1.166
0.53
1.046
0.95
3.154
0.774
3.496
3.55
1.048
0.946
1.246
3.944
1.542
3.614
3.54
0.55
1.124
3.764
0.88
3.268
1.234
0.728
3.444
3.14
2.784
0.66
2.868
0.658
1.146
1.908
1.692
3.47
0.318
1.822
3.656
1.808
3.532
3.142
2.872
0.572
3.478
3.484
0.202
0.228
1.592
0.84
3.572
3.856
1.73
3.5
0.736
0.878
3.936
1.512
2.052
0.944
1.17
1.476
0.96
3.928
3.518
0.938
1.322
3.442
1.896
0.79
1.604
3.886
1.596
3.572
3.956
1.618
3.956
0.96
3.538
3.454
0.864
3.882
3.464
3.514
1.262
1.124
3.476
0.786
3.524
1.212
3.484
3.546
3.164
1.002
0.972
3.868
1.464
0.898
1.652
3.15
2.068
1.052
0.264
1.698
1.496
3.526
0.958
1.57
3.618
1.564
0.934
3.894
3.518
0.728
3.53
1.58
1.196
1.35
3.568
2.856
0.906
0.922
3.602
2.896
0.702
1.232
0.588
1.226
2.792
3.924
3.53
1.022
3.544
1.928
1.882
0.764
2.748
1.652
3.516
1.364
0.754
2.054
1.982
1.368
3.924
1.874
3.54
0.492
2.05
0.084
1.432
3.9
3.876
0.752
1.092
3.66
1.16
1.16
3.558
1.878
3.908
0.582
0.934
1.648
1.418
2.142
3.61
2.058
2.058
0.642
1.214
3.98
1.886
0.68
1.19
1.298
0.35
2.968
2.116
1.818
1.864
3.25
1.686
1.818
1.75
3.138
1.174
1.668
1.32
1.596
2.29
1.864
1.984
1.912
2.92
2.314
1.534
1.75
3
1.806
3.522
1.108
2.028
0
2.048
2.966
2.702
1.282
1.97
1.228
1.244
1
2.154
2.436
1.684
0.67
1.104
1.668
3.142
2.404
1.784
1.162
1.886
1.096
0.952
1.382
0.126
3.438
1.572
0.86
1.662
1.304
1.654
2.624
2.17
2.24
3.03
2.722
1.396
0.018
1.878
2.902
3.224
2.204
1.6
2.062
3.032
1.662
1.784
2.176
3.236
3.114
3.422
2.768
1.178
1.294
2.014
0.874
1.318
2.848
2.456
1.142
1.666
1.872
2.674
2.08
0.918
3.116
2.31
2.962
1.594
1.228
2.266
1.658
1.664
1.204
2.036
1.298
2.036
3.252
1.59
1.678
2.44
2.96
1.76
2.87
1.286
3.092
2.72
1.574
1.218
0.758
1.93
1.184
1.542
3.08
1.8
0.714
1.676
2.336
3.488
1.758
3.442
1.666
1.214
1.178
2.19
1.648
1.612
2.12
2.242
3.412
2.65
1.674
1.866
3.37
1.626
1.3
1.682
1.918
3.222
0.028
1.094
3.104
2.998
1.086
1.972
1.66
2.138
1.778
1.584
2.094
1.754
3.42
1.878
3.404
1.698
1.962
3.316
1.98
2.298
1.656
1.634
2.854
1.88
1.594
1.65
1.312
2.962
1.604
1.768
1.656
1.334
1.622
1.668
1.238
2.234
2.298
1.856
0.988
2.912
3.344
1.218
0.112
0.984
1.878
3.36
3.224
1.622
1.41
3.39
1.724
1.162
2.144
1.88
1.618
2.756
1.652
3.282
1.804
1.424
1.69
1.172
2.226
1.126
1.708
1.17
1.612
1.288
1.616
3
0.764
2.032
1.67
1.96
1.67
2.022
3.472
1.962
0.72
3.326
1.642
1.072
1.77
0.026
0.21
3.09
1.916
3.488
1.668
2.5
0.024
1.952
3.192
1.888
1.874
1.852
2.598
1.758
1.846
3.104
1.672
3.512
1.896
2.54
2.262
3.236
3.172
0.578
1.588
1.056
0.19
2.494
2.95
2.062
3.458
1.368
3.02
3.118
2.156
1.186
3.632
0.788
3.35
4.814
1.912
3.466
3.778
4.748
2.22
2.118
3.364
3.57
3.86
1.428
3.738
1.362
4.906
4.018
3.536
3.736
4.658
3.37
4.978
2.746
3.942
2.048
0
4.646
4.568
3.32
0.288
1.738
2.446
3.048
4.2
4.046
1.96
2.368
3.008
1.52
4.894
4.356
1.254
2.252
1.362
3.126
2.728
2.784
2.138
5.462
3.438
2.87
1.974
3.344
1.96
4.268
3.934
3.858
5.052
4.224
2.8
2.066
3.85
4.72
4.79
4.016
1.96
3.884
5.056
1.728
1.338
4.16
4.8
4.862
5.446
4.592
2.208
3.34
4.062
2.694
3.362
4.322
4.084
2.212
3.236
1.394
4.602
3.748
2.878
4.874
4.31
4.702
3.642
1.758
4.302
0.46
1.906
2.928
3.59
3.34
0.052
4.802
1.144
1.978
4.422
4.642
1.384
4.684
0.81
5.1
4.55
1.936
1.77
1.398
3.964
2.26
3.562
4.824
3.71
2.72
2.144
4.218
4.974
1.882
4.91
1.966
1.748
2.246
3.918
2.056
1.938
4.074
4.17
5.434
4.658
1.868
1.514
4.852
1.934
3.27
3.312
1.268
4.778
2.034
3.012
4.848
4.466
2.992
0.276
1.986
4.186
3.81
1.966
4.034
3.412
5.442
1.38
5.428
1.95
0.498
4.85
0.378
3.86
1.91
2.076
4.804
1.414
1.936
1.966
3.352
4.646
1.93
3.426
1.954
3.378
1.964
1.928
1.75
3.77
3.856
1.334
2.528
4.756
4.868
1.732
1.966
2.912
3.734
4.86
4.792
1.838
3.086
5.41
1.89
3.16
3.706
1.314
1.852
4.656
1.926
4.822
3.846
3.452
1.934
2.262
3.808
3.03
1.884
2.194
3.354
3.332
3.414
5.024
1.4
0.018
1.982
4.008
1.94
3.948
4.9
3.606
1.472
4.84
1.932
3.112
3.442
2.024
2.202
4.676
1.372
4.932
1.946
4.434
2.024
3.86
5.22
1.348
1.418
3.512
4.154
1.872
3.294
4.856
1.902
4.966
1.336
4.502
3.834
4.702
4.768
2.356
1.2
2.022
1.946
4.256
4.568
0.094
4.874
3.264
4.69
4.768
3.966
0.98
4.976
2.154
4.722
0.408
4.606
1.192
2.44
0.252
3.952
4.534
2.362
2.772
0.798
4.83
0.982
4.876
1.298
0.654
2.632
1.524
0.07
1.276
0.788
3.438
1.134
2.966
4.646
0
0.662
2.424
4.694
4.17
3.896
2.3
1.908
0.606
4.594
3.294
1.88
4.634
0.318
1.088
4.742
3.922
4.852
2.102
2.03
1.864
2.972
1.852
1.424
2.206
4.566
2.406
4.56
0.38
0.804
0.788
1.638
0.582
1.848
2.954
2.796
0.464
0.392
0.814
4.506
0.946
1.67
4.61
4.748
1.318
0.4
0.288
1.844
0.498
3.964
2.344
1.98
2.098
2.34
0.592
0.562
3.924
1.412
4.838
0.934
0.91
2.858
0.318
1.378
0.196
2.078
4.166
1.692
4.186
4.584
1.786
1.06
2.378
4.658
0.436
4.538
4.584
1.248
0.01
4.726
0.454
4.086
1.522
0.526
4.484
4.154
3.688
1.736
3.942
1.79
0.258
3.024
2.774
4.534
0.862
0.714
4.686
0.718
4.574
4.154
3.944
0.776
4.532
4.522
1.21
1.052
1.802
1.428
4.602
4.834
0.646
4.538
1.784
1.344
4.876
0.41
2.994
1.896
0.27
0.578
1.898
4.692
4.562
1.936
2.426
4.486
2.974
1.25
1.816
4.844
1.824
4.612
4.762
0.512
4.738
0.8
4.574
4.51
1.058
4.846
4.504
4.556
2.394
0.014
4.514
1.236
4.566
2.346
4.526
4.584
4.178
0.898
0.808
4.82
2.14
0.57
0.546
4.16
2.978
2.002
1.146
0.604
0.386
4.554
1.596
1.786
4.65
2.694
0.946
4.842
4.548
0.798
4.566
0.476
2.294
2.484
4.606
3.93
0.844
1.858
4.634
3.964
1.358
2.364
1.352
1.648
3.698
4.628
4.574
2.084
4.584
3.018
0.81
1.046
3.668
0.558
4.554
2.482
1.224
2.992
2.972
0.286
4.88
0.788
4.58
0.986
2.984
1.174
1.79
4.852
4.84
1.15
0.55
4.688
1.37
0.292
4.592
0.782
4.858
1.12
0.822
0.62
0.302
3.198
4.542
2.628
2.942
0.504
0.19
4.7
0.824
1.634
0.056
0.164
0.854
3.674
1.062
2.512
0.87
1.064
4.25
1.178
1.854
0.912
3.556
4.15
1.854
2.208
1.022
4.544
0.86
4.6
0.68
0.702
2.076
1.036
0.732
1.328
1.444
2.978
0.682
2.702
4.568
0.662
0
1.92
4.572
3.842
3.468
1.878
1.274
0.872
4.232
2.906
1.604
4.332
0.576
0.454
4.48
3.522
4.576
1.698
1.844
1.88
2.68
1.304
1.142
1.864
4.202
1.898
4.198
0.73
0.678
0.94
1.02
1.084
1.866
2.686
2.196
0.258
1.052
0.562
4.142
0.686
1.05
4.278
4.472
0.718
1.06
0.566
1.292
0.166
3.57
1.844
1.364
1.89
1.834
1.154
0.816
3.53
1.422
4.556
0.274
0.936
2.406
0.546
0.74
0.494
1.534
3.834
1.048
4.114
4.23
1.64
1.19
1.874
4.572
1.096
4.29
4.218
0.594
0.654
4.444
0.242
3.922
0.928
0.14
4.124
3.82
3.454
1.148
3.542
1.306
0.548
2.438
2.366
4.146
0.366
1.366
4.336
1.376
4.21
3.824
3.546
0.732
4.154
4.162
0.66
0.5
1.254
0.768
4.252
4.536
1.308
4.178
1.416
1.318
4.614
1.072
2.726
1.61
0.568
1.194
1.622
4.57
4.196
1.304
1.834
4.12
2.354
1.214
1.27
4.566
1.272
4.25
4.608
1.17
4.602
1.034
4.218
4.13
0.44
4.562
4.144
4.192
1.886
0.648
4.156
1.202
4.202
1.836
4.162
4.224
3.846
1.124
1.046
4.548
2.048
0.218
1.204
3.832
2.736
1.718
0.838
1.264
1.046
4.206
1.496
1.236
4.298
2.2
1.112
4.572
4.198
0.16
4.208
1.136
1.7
1.95
4.246
3.528
1.026
1.582
4.282
3.57
1.224
1.862
1.154
1.024
3.462
4.55
4.208
1.472
4.224
2.406
1.472
1.072
3.422
1.218
4.196
2.018
1.178
2.728
2.662
0.946
4.604
1.448
4.218
0.338
2.722
0.754
1.192
4.578
4.556
1.13
0.962
4.338
1.494
0.55
4.238
1.44
4.586
0.46
1.032
1.278
0.96
2.822
4.286
2.614
2.72
0.444
0.824
4.61
1.486
1.338
0.706
0.8
0.61
3.588
1.724
2.418
1.526
2.802
2.432
1.642
0.472
2.658
1.706
2.298
0.066
0.476
2.046
2.836
1.578
2.908
1.874
1.88
0.34
0.902
2.48
1.75
3.156
1.07
1.292
1.282
3.32
2.424
1.92
0
3.216
2.088
1.58
0.376
0.948
2.1
2.406
1.112
0.934
2.602
2.476
1.498
2.816
1.668
2.882
0.494
1.186
1.742
1.184
2.274
1.138
0.682
2.374
0.026
2.372
2.194
1.682
1.948
1.89
2.448
1.746
1.266
0.696
2.172
2.782
1.622
2.318
1.506
1.884
2.5
2.788
1.224
2.792
2.456
2.26
2.046
1.722
0.08
0.796
1.118
0.086
2.576
2.088
1.684
1.668
2.856
1.778
1.768
0.538
2.444
1.288
2.336
0.414
2.076
1.124
2.94
2.414
1.286
1.898
0.046
3.304
2.82
2.67
2.39
1.45
2.414
2.748
2.146
2.532
1.986
1.998
2.304
2.062
1.956
0.832
1.684
0.634
2.43
0.766
0.614
2.288
1.59
3.098
2.524
3.076
2.382
2.07
1.69
1.754
2.312
2.342
1.26
1.422
2.258
1.568
2.444
2.806
2.998
2.358
0.766
1.596
2.946
2.79
1.292
0.902
2.454
2.702
0.928
3.22
2.366
0.926
0.5
2.296
0.942
1.594
2.264
2.868
2.246
2.426
3.178
2.896
3.214
2.06
2.402
2.286
1.892
2.856
2.324
2.366
0.038
2.414
2.336
1.602
2.378
0.086
2.338
2.406
2.09
2.052
2.068
2.862
1.492
2.136
2.93
2.082
1.376
0.888
1.318
2.97
2.778
2.406
1.418
2.238
2.486
0.282
1.958
2.892
2.396
1.904
2.39
2.858
0.526
0.164
2.426
1.672
1.986
0.938
2.472
1.726
1.396
0.06
1.296
1.856
1.956
3.304
2.378
0.716
2.402
0.908
3.142
1.732
1.894
2.928
2.376
0.21
1.58
1.304
1.118
2.646
2.908
3.14
2.396
1.618
1.306
1.25
2.024
2.89
2.85
1.644
2.288
2.53
1.912
2.442
2.424
3.148
2.9
1.588
2.024
2.902
2.704
1.064
2.65
1.976
1.422
1.926
2.492
3.328
3.142
0.99
2.48
2.588
1.59
2.462
3.364
1.638
3.096
4.886
1.642
3.504
3.664
4.81
2.002
1.854
3.264
3.432
3.92
1.142
3.76
1.074
4.87
4.054
3.412
3.698
4.71
3.422
5.068
2.566
3.93
1.97
0.288
4.694
4.572
3.216
0
1.504
2.232
2.97
4.122
4.1
1.692
2.212
2.988
1.246
4.928
4.332
0.97
2.036
1.074
3.064
2.728
2.844
2.046
5.406
3.432
2.816
1.708
3.24
1.694
4.32
3.956
3.908
4.998
4.3
2.862
1.988
3.71
4.738
4.86
4.028
1.696
3.894
5
1.458
1.056
4.124
4.872
4.898
5.39
4.606
1.99
3.242
3.978
2.684
3.266
4.404
4.136
1.996
3.284
1.11
4.588
3.788
2.75
4.906
4.266
4.738
3.558
1.524
4.238
0.578
1.638
2.942
3.648
3.24
0.238
4.876
0.878
1.71
4.388
4.688
1.102
4.702
0.686
5.054
4.564
1.674
1.538
1.264
3.9
2.042
3.506
4.86
3.554
2.606
1.882
4.216
5.06
1.608
4.998
1.7
1.516
2.028
3.95
1.794
1.676
4.05
4.154
5.38
4.612
1.6
1.228
4.938
1.668
3.234
3.35
0.98
4.85
1.954
2.988
4.884
4.55
2.97
0.012
1.72
4.106
3.696
1.704
3.884
3.448
5.388
1.094
5.374
1.682
0.21
4.926
0.092
3.92
1.644
1.814
4.784
1.128
1.674
1.7
3.25
4.692
1.668
3.462
1.688
3.28
1.7
1.66
1.516
3.834
3.916
1.048
2.558
4.768
4.946
1.502
1.9
2.884
3.734
4.944
4.862
1.572
3.112
5.358
1.618
3.036
3.764
1.028
1.586
4.65
1.658
4.898
3.744
3.34
1.664
2.046
3.864
3.01
1.612
1.974
3.374
3.234
3.422
4.97
1.264
0.288
1.716
3.918
1.674
3.792
4.996
3.648
1.332
4.92
1.666
3.01
3.476
1.946
2.104
4.742
1.086
5.024
1.678
4.416
1.946
3.848
5.162
1.06
1.132
3.548
4.22
1.598
3.362
4.89
1.634
5.056
1.05
4.476
3.892
4.79
4.832
2.212
0.932
2.096
1.89
4.284
4.626
0.208
4.97
3.25
4.74
4.824
3.98
1.03
5.086
2.184
4.824
4.47
0.462
3.042
2.46
4.354
0.514
0.518
2.15
2.148
3.516
0.75
3.19
0.826
3.942
3.524
2.174
2.826
4.208
3.034
4.75
1.172
3.16
1.228
1.738
4.17
3.842
2.088
1.504
0
0.742
1.984
3.036
3.658
0.472
0.976
2.292
0.514
4.324
3.49
0.76
0.552
0.802
2.15
2.18
2.59
1.202
4.362
2.754
1.982
0.456
2.114
0.444
3.84
3.368
3.462
3.978
3.95
2.606
1.24
2.402
4.062
4.444
3.384
0.398
3.242
3.972
0.44
0.714
3.232
4.456
4.298
4.348
3.928
0.5
2.142
2.884
2.098
2.16
4.076
3.676
0.514
2.894
0.772
3.77
3.298
1.554
4.296
3.334
4.15
2.492
0.02
3.208
1.6
0.442
2.432
3.264
2.126
1.696
4.472
0.68
0.47
3.486
4.162
0.668
4.03
1.028
4.07
3.88
0.37
0.034
0.724
2.898
0.554
2.576
4.264
2.198
1.508
0.536
3.476
4.714
0.53
4.67
0.458
0.02
0.54
3.396
0.476
0.402
3.214
3.356
4.348
3.644
0.446
0.716
4.596
0.414
2.428
2.91
0.878
4.444
1.202
2.276
4.288
4.226
2.272
1.514
0.458
3.014
2.492
0.388
2.528
2.98
4.352
0.784
4.334
0.482
1.366
4.54
1.454
3.524
0.434
0.474
3.922
0.77
0.386
0.444
2.126
4.164
0.392
2.994
0.444
2.17
0.418
0.45
0.014
3.464
3.526
0.786
2.2
4.058
4.566
0.012
1.252
2.168
3.05
4.586
4.444
0.394
2.638
4.326
0.498
1.84
3.372
0.818
0.392
3.872
0.434
4.504
2.576
2.162
0.47
0.56
3.452
2.312
0.48
0.484
2.83
2.128
2.82
3.944
0.71
1.726
0.464
2.798
0.454
2.43
4.7
3.186
0.68
4.552
0.426
1.914
2.994
1.208
1.2
4.31
0.826
4.716
0.454
3.598
1.216
3.09
4.11
0.81
0.764
3.074
3.824
0.528
3.07
4.286
0.448
4.738
0.822
3.608
3.49
4.464
4.39
1.04
0.64
2.086
1.314
3.686
4.166
1.692
4.686
2.542
4.226
4.326
3.338
1.474
4.86
1.928
4.578
4.238
0.908
2.874
1.866
4.106
0.23
0.734
1.646
1.516
3.344
1.428
2.946
1.516
3.452
3.28
1.574
2.43
3.942
2.908
4.556
0.524
2.802
1.244
2.446
3.896
3.468
1.58
2.232
0.742
0
1.6
2.492
3.456
0.87
0.636
2.064
1.194
3.998
3.068
1.48
0.196
1.494
1.794
2.064
2.584
1.15
3.8
2.484
1.71
0.838
1.606
0.84
3.604
3.1
3.27
3.438
3.778
2.596
1.246
1.74
3.71
4.214
3.082
0.792
2.948
3.426
1.028
1.422
2.796
4.226
3.974
3.784
3.578
0.244
1.648
2.342
1.972
1.662
3.91
3.46
0.236
2.78
1.458
3.35
3.092
1.062
3.968
2.87
3.84
1.994
0.722
2.692
2.244
0.894
2.3
3.12
1.624
2.41
4.248
1.422
0.85
3.03
3.886
1.37
3.68
1.68
3.546
3.53
0.788
0.708
1.192
2.414
0.19
2.162
3.944
1.51
1.122
0.72
3.116
4.51
1
4.474
0.848
0.728
0.204
3.148
0.76
0.818
2.812
2.968
3.79
3.142
0.932
1.372
4.398
0.836
2.112
2.764
1.586
4.216
1.22
2.04
3.97
4.052
2.046
2.24
0.826
2.466
1.896
0.77
1.834
2.812
3.792
1.474
3.772
0.892
2.104
4.32
2.188
3.354
0.88
0.73
3.472
1.452
0.804
0.834
1.618
3.888
0.816
2.824
0.848
1.666
0.808
0.88
0.734
3.312
3.358
1.486
2.194
3.686
4.35
0.742
1.324
1.948
2.75
4.38
4.212
0.908
2.504
3.77
0.962
1.302
3.216
1.52
0.894
3.47
0.866
4.282
2
1.61
0.896
0.186
3.278
2.082
0.952
0.258
2.634
1.632
2.588
3.402
1.18
2.434
0.838
2.242
0.872
1.734
4.522
3.004
1.116
4.34
0.852
1.452
2.816
1.234
1.096
4.076
1.514
4.53
0.866
3.184
1.246
2.744
3.55
1.506
1.444
2.896
3.634
1.008
2.992
3.962
0.904
4.546
1.52
3.166
3.318
4.28
4.146
0.742
1.38
2.284
1.408
3.394
3.924
2.41
4.514
2.278
3.952
4.058
3.042
1.994
4.712
2.032
4.43
2.654
2.374
1.376
0.826
2.518
1.678
2.272
0.38
0.838
1.816
2.712
1.378
2.776
1.968
1.702
0.714
0.848
2.35
1.462
2.988
1.142
1.206
1
3.048
2.3
1.878
0.376
2.97
1.984
1.6
0
1.154
1.9
2.356
1.028
0.6
2.488
2.398
1.506
2.67
1.644
2.752
0.2
0.816
1.386
0.926
2.448
0.914
0.308
2.326
0.386
2.322
2.026
1.514
1.728
2.046
2.238
1.39
0.984
1.072
2.114
2.632
1.486
2.266
1.354
2.046
2.416
2.652
1.248
2.642
2.376
2.434
1.982
1.692
0.346
1.014
0.744
0.368
2.37
1.896
1.65
1.362
2.728
1.788
1.548
0.562
2.37
1.358
2.24
0.594
1.974
1.276
2.646
2.356
0.944
1.634
0.366
3.036
2.666
2.502
2.342
1.504
2.292
2.616
2.084
2.282
2.12
1.934
2.248
1.96
1.728
0.944
1.664
0.592
2.346
1.122
0.488
2.266
1.522
2.936
2.462
2.908
2.334
1.966
1.668
1.572
2.276
2.286
1.234
1.382
2.426
1.682
2.38
2.694
2.83
2.304
0.528
1.306
2.802
2.636
1.016
0.568
2.37
2.506
0.59
2.972
2.318
1.138
0.848
2.244
1.318
1.322
2.434
2.738
2.416
2.374
2.952
2.74
2.976
1.83
2.344
2.252
1.94
2.732
2.268
2.316
0.388
2.292
2.28
1.332
2.326
0.388
2.286
2.35
1.986
1.806
1.836
2.726
1.118
2.098
2.772
1.974
1.082
0.532
1.156
2.808
2.628
2.336
1.096
2.404
2.424
0.49
1.71
2.756
2.328
1.896
2.334
2.704
0.84
0.54
2.37
1.65
1.752
0.61
2.41
1.692
1.126
0.35
1.046
2.014
1.732
3.03
2.33
0.964
2.348
1.282
2.962
1.484
1.674
2.766
2.32
0.246
1.314
1.026
0.876
2.492
2.778
2.966
2.344
1.616
1.024
1.146
2.2
2.756
2.726
1.386
2.084
2.466
1.604
2.362
2.364
2.98
2.766
1.624
1.792
2.72
2.56
0.948
2.49
1.604
1.112
1.796
2.34
3.062
2.958
0.726
2.356
2.464
1.446
2.15
3.17
1.266
2.894
2.316
3.37
1.646
0.656
2.16
2.638
3.222
0.89
1.032
1.862
3.784
1.408
3.856
0.988
1.578
0.934
0.696
1.976
1.808
2.696
1.97
0.918
2.154
4.2
1.908
1.274
0.948
4.122
3.036
2.492
1.154
0
1.826
3.34
2.062
1.356
3.55
1.846
0.824
3.766
2.6
3.832
1.086
1.69
2.09
2.076
1.326
1.184
1.352
3.308
0.924
3.306
1.818
1.396
1.752
0.946
2.152
2.086
2.138
0.948
1.528
2.3
1.266
3.254
1.224
0.938
3.446
3.736
0.604
2.308
1.838
1.31
1.434
2.654
0.902
0.152
1.668
0.882
2.262
1.79
2.618
1.798
3.804
1.044
1.612
1.484
1.816
0.534
1.76
0.564
3.024
0.236
3.794
3.352
1.644
1.842
0.914
4.19
2.344
3.614
3.322
0.686
1.898
3.696
1.514
3.436
1.054
1.394
3.242
3.008
2.874
0.312
2.614
0.702
1.82
1.21
1.554
3.21
1.07
2.622
3.462
2.622
3.316
3.018
2.622
1.49
3.242
3.278
0.748
0.88
1.31
0.676
3.382
3.754
2.55
3.296
1.058
1.688
3.894
2.316
2.17
1.336
1.84
2.35
1.364
4.124
3.298
0.032
0.628
3.232
1.084
1.628
1.316
3.816
1.296
3.36
4.1
2.42
4.128
1.878
3.34
3.214
1.076
3.806
3.26
3.3
0.912
1.894
3.274
1.628
3.314
0.87
3.272
3.342
3.038
1.918
1.89
3.81
2.006
1.458
2.454
3.03
2.234
1.402
1.126
2.51
2.294
3.346
1.656
1.29
3.422
1.204
1.846
3.842
3.336
1.192
3.326
2.382
0.504
0.884
3.362
2.6
1.822
1.344
3.41
2.66
1.474
0.914
1.342
0.912
2.876
4.184
3.31
0.252
3.336
1.144
2.71
1.656
2.816
2.462
3.312
1.136
1.596
2.18
2.022
2.178
3.858
2.692
3.332
0.934
2.178
0.944
1.074
3.838
3.798
1.62
1.994
3.468
2.008
1.822
3.36
2.69
3.85
0.832
1.852
2.492
2.21
2.012
3.596
2.588
2.26
1.484
2.036
4.216
2.72
1.202
1.958
2.06
1.262
3.288
2.956
2.278
2.726
0.814
4.106
0.622
2.228
0.716
3.486
4.054
2.046
2.512
0.192
4.29
0.524
4.33
1.54
0.248
2.364
1.26
0.612
0.68
1.102
3.036
0.916
2.436
4.046
0.606
0.872
2.1
4.1
3.658
3.456
1.9
1.826
0
4.098
2.832
1.394
4.102
0.892
1.108
4.192
3.46
4.306
1.7
1.484
1.26
2.456
2.176
0.986
1.746
4.072
2.086
4.066
0.228
0.44
0.198
1.87
0.348
1.244
2.424
2.594
0.848
0.788
0.56
4.01
0.624
1.9
4.096
4.204
1.234
0.8
0.858
2.164
0.772
3.498
2.022
1.852
1.562
2.022
0.476
0.058
3.456
0.818
4.294
1.108
0.364
2.46
0.878
1.36
0.706
1.824
3.656
1.654
3.586
4.084
1.234
0.456
2.058
4.058
0.814
3.984
4.088
1.288
0.602
4.184
0.816
3.504
1.794
0.76
3.988
3.646
3.134
1.576
3.482
1.488
0.822
2.788
2.342
4.054
0.8
1.06
4.182
1.02
4.078
3.642
3.482
0.354
4.044
4.026
1.078
0.966
2.128
1.55
4.098
4.298
0.946
4.04
1.374
0.766
4.324
0.786
2.464
1.416
0.84
0.606
1.412
4.096
4.068
1.848
2.222
3.992
2.804
0.684
2.142
4.3
2.144
4.114
4.174
0.88
4.146
0.196
4.074
4.026
1.308
4.304
4.008
4.062
2.078
0.608
4.018
0.67
4.07
2.032
4.032
4.086
3.666
0.296
0.206
4.274
1.558
0.936
0.908
3.648
2.434
1.514
0.788
0.93
0.788
4.048
1.032
2.108
4.148
2.346
0.34
4.294
4.042
1.032
4.068
0.846
2.1
2.194
4.106
3.468
0.238
1.374
4.132
3.494
0.832
2.04
0.866
1.87
3.144
4.028
4.08
1.938
4.086
2.828
1.068
0.476
3.12
0.894
4.056
2.114
0.666
2.46
2.466
0.658
4.336
1.074
4.082
1.058
2.452
0.912
2.052
4.306
4.3
0.586
0.186
4.184
0.764
0.856
4.092
1.092
4.312
1.214
0.216
0.824
0.744
2.732
3.992
2.024
2.392
0.432
0.528
4.102
1.06
1.182
0.648
0.724
0.566
3.076
1.27
1.924
0.996
4.904
0.052
3.488
2.726
4.786
0.702
0.18
2.47
2.384
3.962
0.638
3.618
0.73
4.28
3.954
2.434
3.202
4.634
3.488
5.194
1.386
3.552
1.684
1.96
4.594
4.232
2.406
1.692
0.472
0.87
2.356
3.34
4.098
0
1.328
2.716
0.452
4.732
3.858
0.756
0.74
0.714
2.534
2.628
3.056
1.646
4.656
3.172
2.392
0.032
2.432
0.034
4.272
3.79
3.904
4.286
4.398
3.072
1.694
2.612
4.46
4.88
3.796
0.09
3.656
4.278
0.238
0.676
3.594
4.892
4.706
4.642
4.326
0.686
2.468
3.188
2.544
2.484
4.524
4.112
0.722
3.348
0.672
4.14
3.736
1.87
4.704
3.682
4.562
2.818
0.466
3.528
1.92
0.054
2.88
3.714
2.446
1.914
4.91
0.816
0.022
3.84
4.586
0.622
4.43
1.372
4.388
4.278
0.11
0.474
1.184
3.234
0.728
2.942
4.674
2.378
1.87
0.206
3.87
5.158
0.132
5.114
0.024
0.484
0.72
3.824
0.124
0.072
3.59
3.738
4.646
3.974
0.094
0.56
5.04
0.06
2.83
3.358
0.82
4.88
1.658
2.7
4.698
4.674
2.698
1.704
0.046
3.314
2.758
0.11
2.7
3.424
4.648
0.69
4.63
0.022
1.514
4.978
1.622
3.97
0.052
0.154
4.28
0.66
0.09
0.04
2.444
4.588
0.082
3.438
0.03
2.49
0.068
0.034
0.46
3.912
3.972
0.72
2.664
4.45
5.006
0.484
1.716
2.594
3.46
5.028
4.878
0.124
3.088
4.624
0.098
2.138
3.82
0.752
0.114
4.25
0.042
4.942
2.856
2.456
0.032
0.74
3.896
2.738
0.094
0.68
3.266
2.452
3.248
4.252
1.168
1.954
0.034
3.094
0.022
2.598
5.148
3.628
1.146
4.992
0.046
2.25
3.436
1.664
1.632
4.744
0.724
5.162
0.018
3.97
1.674
3.486
4.406
0.728
0.654
3.518
4.266
0.142
3.53
4.694
0.058
5.184
0.742
3.968
3.936
4.91
4.822
1.41
0.762
2.558
1.782
4.102
4.598
1.896
5.134
2.96
4.65
4.752
3.752
1.884
5.314
2.4
5.032
3.624
1.348
2.244
1.502
3.496
0.66
1.246
1.174
1.228
2.716
1.722
2.33
1.796
2.968
2.666
1.226
1.876
3.338
2.274
3.934
0.452
2.228
0.67
2.368
3.294
2.906
1.112
2.212
0.976
0.636
1.028
2.062
2.832
1.328
0
1.438
1.49
3.414
2.532
1.708
0.63
1.77
1.21
1.43
1.956
0.556
3.388
1.872
1.09
1.296
1.138
1.294
2.988
2.492
2.644
3.002
3.152
1.968
0.668
1.502
3.138
3.6
2.486
1.238
2.348
2.996
1.396
1.676
2.268
3.612
3.39
3.372
3.004
0.672
1.164
1.91
1.336
1.184
3.282
2.84
0.63
2.144
1.742
2.814
2.468
0.582
3.386
2.364
3.25
1.516
0.966
2.232
2.06
1.328
1.666
2.488
1.148
2.342
3.632
1.572
1.312
2.518
3.284
1.634
3.108
1.556
3.094
2.956
1.22
0.95
0.972
1.924
0.65
1.616
3.358
1.344
0.542
1.244
2.546
3.89
1.436
3.854
1.304
0.958
0.652
2.536
1.25
1.258
2.262
2.41
3.372
2.668
1.352
1.694
3.778
1.276
1.514
2.13
1.836
3.602
0.654
1.416
3.384
3.426
1.42
2.218
1.29
2.038
1.534
1.216
1.67
2.18
3.376
1.754
3.358
1.346
2.14
3.704
2.194
2.726
1.316
1.226
2.958
1.744
1.24
1.288
1.15
3.286
1.252
2.194
1.298
1.194
1.258
1.322
0.978
2.68
2.728
1.75
1.57
3.124
3.732
0.97
0.77
1.32
2.15
3.76
3.598
1.31
1.868
3.35
1.398
0.872
2.584
1.78
1.302
2.924
1.306
3.666
1.608
1.194
1.342
0.638
2.65
1.458
1.382
0.67
2.006
1.15
1.968
2.968
0.968
2.352
1.302
1.826
1.32
1.582
3.898
2.376
0.896
3.722
1.292
0.938
2.186
0.67
0.488
3.462
1.796
3.906
1.314
2.644
0.68
2.164
3.136
1.778
1.736
2.266
3.01
1.44
2.358
3.378
1.336
3.924
1.788
2.644
2.688
3.656
3.536
0.108
1.548
1.726
0.856
2.794
3.312
2.354
3.888
1.664
3.35
3.454
2.442
1.682
4.084
1.442
3.8
2.19
2.726
0.814
1.296
2.068
2.094
2.664
0.91
1.41
1.28
2.964
0.9
3.014
1.898
1.236
1.27
0.746
1.918
0.874
2.496
1.67
0.942
1.104
3.008
1.88
1.604
0.934
2.988
2.292
2.064
0.6
1.356
1.394
2.716
1.438
0
2.76
2.04
1.346
2.888
2.066
2.99
0.44
0.334
0.818
1.096
2.482
0.468
0.362
2.69
0.934
2.684
1.556
1.076
1.206
2.072
1.714
0.82
1.09
1.608
1.798
2.166
1.1
2.628
0.958
2.082
2.73
2.886
1.158
2.178
2.012
2.466
1.664
2.104
0.874
1.26
0.326
0.89
1.844
1.402
2.064
0.766
2.972
1.6
1.03
1.118
2.014
1.316
1.862
0.922
2.286
1.376
2.568
2.706
0.354
1.066
0.906
3.008
2.198
2.692
2.706
1.416
1.872
2.86
1.766
2.326
2.104
1.618
2.606
2.276
1.852
1.058
2.088
0.654
1.978
1.7
0.966
2.664
1.24
2.452
2.808
2.414
2.696
2.274
2.088
1.108
2.658
2.644
1.066
1.166
2.45
1.668
2.722
2.962
2.338
2.66
0.298
0.722
3.022
2.168
1.13
0.032
2.004
1.988
0.02
2.988
2.686
1.354
1.31
2.608
1.854
0.754
2.46
2.98
2.448
2.734
3.014
2.268
3.014
1.29
2.696
2.638
1.796
2.98
2.626
2.68
0.93
1.874
2.638
0.766
2.688
0.906
2.65
2.706
2.298
1.252
1.294
2.96
0.652
1.81
2.296
2.28
1.134
0.122
0.774
2.322
2.164
2.674
0.496
2.426
2.772
1.09
1.156
2.984
2.668
1.668
2.688
2.23
1.248
1.084
2.728
2.074
1.214
0.022
2.756
2.102
0.57
0.886
0.532
2.048
1.86
2.992
2.696
1.262
2.706
1.834
2.458
0.94
1.822
2.284
2.676
0.846
0.754
1.13
1.092
2.03
3.018
2.468
2.702
1.428
1.124
0.862
2.252
2.992
2.974
0.832
1.57
2.81
1.006
2.002
2.714
2.486
2.998
1.494
1.254
2.216
2.106
1.338
2.692
1.234
1.116
1.396
1.882
3.042
2.45
0.266
1.934
2.036
1.052
2.042
2.648
0.938
2.366
4.916
0.4
3.482
2.97
4.808
0.98
0.626
2.664
2.656
3.952
0.238
3.652
0.322
4.45
3.982
2.684
3.326
4.668
3.46
5.18
1.668
3.65
1.668
1.52
4.634
4.332
2.602
1.246
0.514
1.194
2.488
3.55
4.102
0.452
1.49
2.76
0
4.8
3.99
0.308
1.022
0.3
2.648
2.618
2.976
1.664
4.876
3.226
2.468
0.472
2.628
0.46
4.292
3.834
3.906
4.492
4.38
2.992
1.682
2.904
4.548
4.892
3.858
0.476
3.718
4.486
0.216
0.234
3.736
4.904
4.772
4.862
4.412
0.964
2.654
3.398
2.542
2.674
4.504
4.124
0.99
3.316
0.264
4.27
3.748
2.068
4.772
3.842
4.622
3.006
0.528
3.722
1.524
0.398
2.868
3.692
2.638
1.472
4.918
0.382
0.472
3.992
4.626
0.18
4.514
1.016
4.582
4.364
0.46
0.542
1.01
3.408
1.016
3.08
4.738
2.69
2.018
0.654
3.966
5.15
0.362
5.102
0.464
0.532
1.004
3.858
0.566
0.45
3.712
3.85
4.86
4.154
0.358
0.206
5.032
0.44
2.916
3.342
0.394
4.888
1.642
2.748
4.764
4.654
2.742
1.258
0.486
3.526
3.004
0.49
3.018
3.42
4.866
0.28
4.848
0.44
1.064
4.982
1.174
3.958
0.406
0.59
4.426
0.26
0.454
0.466
2.64
4.628
0.444
3.434
0.452
2.682
0.474
0.422
0.514
3.892
3.958
0.294
2.598
4.548
5.008
0.522
1.67
2.638
3.528
5.024
4.89
0.34
3.074
4.84
0.372
2.352
3.804
0.328
0.356
4.368
0.424
4.948
3.088
2.676
0.422
1.026
3.888
2.782
0.368
0.952
3.282
2.64
3.282
4.458
0.998
1.514
0.48
3.312
0.434
2.918
5.126
3.628
1.002
4.99
0.432
2.426
3.436
1.644
1.674
4.758
0.32
5.144
0.44
4.096
1.652
3.578
4.624
0.312
0.254
3.518
4.26
0.352
3.476
4.762
0.394
5.17
0.326
4.112
3.924
4.894
4.842
1.548
0.328
2.39
1.718
4.156
4.618
1.452
5.11
3.018
4.688
4.786
3.812
1.574
5.274
2.29
4.994
0.588
4.746
1.428
2.428
0.462
4.072
4.662
2.41
2.78
1.082
5.004
1.174
5.054
1.096
0.876
2.648
1.578
0.36
1.534
0.94
3.52
1.196
3.142
4.894
0.318
0.576
2.476
4.928
4.324
3.998
2.398
1.846
0.892
4.732
3.414
2.04
4.8
0
1.032
4.926
4.04
5.03
2.208
2.228
2.122
3.136
1.592
1.574
2.342
4.704
2.454
4.698
0.666
0.98
1.054
1.426
0.9
2.108
3.128
2.772
0.318
0.586
0.942
4.642
1.082
1.46
4.764
4.926
1.294
0.588
0.034
1.584
0.432
4.084
2.398
1.94
2.29
2.39
0.904
0.84
4.044
1.662
5.014
0.81
1.146
2.942
0.032
1.312
0.192
2.1
4.318
1.616
4.434
4.726
1.994
1.332
2.43
4.904
0.626
4.728
4.72
1.162
0.318
4.902
0.336
4.304
1.296
0.478
4.622
4.306
3.88
1.722
4.06
1.848
0.07
3.014
2.882
4.658
0.886
0.858
4.83
0.888
4.71
4.306
4.062
0.98
4.662
4.662
1.22
1.058
1.542
1.284
4.746
5.002
0.832
4.678
1.904
1.582
5.06
0.61
3.168
2.052
0.05
0.87
2.06
4.926
4.698
1.876
2.41
4.622
2.928
1.482
1.558
5.02
1.566
4.75
4.986
0.686
4.968
1.088
4.714
4.64
0.872
5.02
4.642
4.694
2.442
0.31
4.654
1.468
4.704
2.392
4.664
4.724
4.328
1.186
1.096
5
2.37
0.394
0.714
4.314
3.162
2.162
1.274
0.782
0.578
4.698
1.816
1.53
4.794
2.752
1.224
5.022
4.692
0.662
4.706
0.66
2.276
2.514
4.744
4.046
1.12
2.018
4.778
4.084
1.562
2.416
1.532
1.442
3.89
4.876
4.71
2.048
4.722
2.982
0.99
1.29
3.854
0.74
4.694
2.558
1.452
3.168
3.128
0.536
5.058
0.958
4.718
0.914
3.162
1.254
1.56
5.032
5.016
1.382
0.86
4.834
1.648
0.04
4.734
0.938
5.038
1.018
1.104
0.854
0.5
3.324
4.728
2.886
3.134
0.652
0.498
4.944
1.014
1.782
0.312
0.34
0.988
3.916
1.24
2.746
1.1
1.496
3.88
1.172
1.4
1.34
3.172
3.766
1.432
1.76
1.2
4.21
0.854
4.27
0.574
0.876
1.632
0.664
1.156
1.342
1.876
2.566
0.426
2.404
4.356
1.088
0.454
1.498
4.332
3.49
3.068
1.506
0.824
1.108
3.858
2.532
1.346
3.99
1.032
0
4.158
3.136
4.246
1.342
1.638
1.812
2.366
1.212
0.936
1.546
3.828
1.476
3.824
1.044
0.744
1.096
0.834
1.398
1.8
2.388
1.74
0.712
1.48
0.592
3.768
0.634
0.856
3.922
4.144
0.276
1.488
1.02
1.198
0.61
3.186
1.424
0.908
1.662
1.414
1.492
1.06
3.146
1.396
4.224
0.282
1.014
2.006
1
0.29
0.938
1.1
3.48
0.604
3.912
3.86
1.474
1.278
1.454
4.354
1.524
3.978
3.844
0.18
1.078
4.112
0.696
3.664
0.812
0.572
3.752
3.466
3.162
0.7
3.154
0.916
1.002
1.986
1.99
3.76
0.31
1.802
3.968
1.804
3.836
3.47
3.158
0.832
3.774
3.79
0.284
0.204
1.17
0.456
3.884
4.196
1.732
3.806
1.104
1.28
4.292
1.498
2.428
1.344
1.022
1.564
1.364
4.332
3.82
0.852
1.382
3.748
1.9
1.184
1.184
4.234
1.176
3.878
4.352
1.6
4.356
1.216
3.848
3.75
0.452
4.23
3.772
3.82
1.464
1.074
3.784
1.178
3.83
1.414
3.79
3.854
3.492
1.282
1.228
4.22
1.892
0.654
1.634
3.48
2.454
1.448
0.68
1.692
1.474
3.842
1.382
1.148
3.93
1.782
1.236
4.246
3.832
0.406
3.838
1.564
1.248
1.514
3.874
3.14
1.18
1.326
3.914
3.188
1.12
1.444
1.012
0.822
3.168
4.338
3.832
1.016
3.852
1.952
1.894
1.112
3.12
1.644
3.824
1.618
1.148
2.432
2.338
1.364
4.274
1.874
3.846
0.122
2.428
0.51
1.026
4.25
4.222
1.13
1.248
3.972
1.534
1.004
3.868
1.87
4.26
0.154
1.2
1.684
1.39
2.454
3.97
2.484
2.45
0.706
1.226
4.388
1.906
1.092
1.138
1.238
0.614
3.386
2.144
2.242
1.924
5.006
0.704
3.572
3.206
4.904
1.258
0.932
2.876
2.904
4.034
0.18
3.762
0.154
4.638
4.088
2.924
3.494
4.772
3.534
5.252
1.93
3.802
1.784
1.254
4.742
4.48
2.816
0.97
0.76
1.48
2.67
3.766
4.192
0.756
1.708
2.888
0.308
4.926
4.158
0
1.298
0.138
2.818
2.714
3.02
1.8
5.09
3.356
2.618
0.778
2.842
0.766
4.39
3.95
3.994
4.698
4.454
3.036
1.798
3.162
4.686
4.98
3.986
0.784
3.846
4.694
0.52
0.084
3.912
4.992
4.898
5.074
4.55
1.244
2.864
3.614
2.644
2.884
4.574
4.218
1.266
3.39
0.154
4.434
3.844
2.288
4.9
4.028
4.744
3.21
0.776
3.926
1.322
0.704
2.962
3.768
2.85
1.204
5.004
0.222
0.776
4.172
4.736
0.136
4.652
0.884
4.782
4.504
0.768
0.792
1.06
3.604
1.296
3.258
4.862
2.956
2.216
0.96
4.114
5.228
0.654
5.176
0.768
0.778
1.284
3.968
0.872
0.758
3.876
4.008
5.072
4.348
0.662
0.262
5.106
0.748
3.068
3.426
0.134
4.976
1.758
2.878
4.888
4.724
2.868
0.982
0.792
3.742
3.238
0.798
3.288
3.51
5.078
0.146
5.06
0.742
0.776
5.066
0.892
4.038
0.714
0.898
4.602
0.174
0.762
0.774
2.854
4.738
0.752
3.524
0.758
2.894
0.782
0.726
0.764
3.966
4.038
0.1
2.658
4.692
5.09
0.764
1.766
2.768
3.66
5.102
4.98
0.648
3.16
5.05
0.67
2.58
3.882
0.106
0.664
4.526
0.73
5.032
3.316
2.902
0.726
1.304
3.97
2.91
0.668
1.23
3.384
2.85
3.396
4.666
1.048
1.25
0.784
3.532
0.74
3.188
5.194
3.718
1.074
5.072
0.74
2.63
3.53
1.758
1.822
4.85
0.164
5.214
0.746
4.26
1.764
3.726
4.838
0.13
0.174
3.61
4.342
0.642
3.532
4.888
0.698
5.242
0.13
4.286
4.006
4.966
4.936
1.754
0.202
2.38
1.802
4.276
4.716
1.18
5.176
3.15
4.796
4.89
3.938
1.466
5.328
2.324
5.05
4.254
0.772
2.866
1.988
4.126
0.042
0.63
1.734
1.652
3.34
1.258
2.96
1.344
3.544
3.296
1.696
2.488
3.968
2.89
4.562
0.654
2.85
1.162
2.252
3.922
3.522
1.668
2.036
0.552
0.196
1.644
2.6
3.46
0.74
0.63
2.066
1.022
4.04
3.136
1.298
0
1.322
1.832
2.034
2.53
1.082
3.916
2.502
1.72
0.708
1.694
0.708
3.618
3.122
3.272
3.546
3.776
2.544
1.166
1.89
3.758
4.23
3.114
0.654
2.978
3.536
0.87
1.244
2.868
4.24
4.016
3.902
3.626
0.058
1.732
2.448
1.944
1.748
3.906
3.468
0.04
2.756
1.286
3.418
3.096
1.136
4.01
2.952
3.876
2.082
0.532
2.79
2.056
0.754
2.278
3.108
1.71
2.216
4.262
1.232
0.722
3.11
3.914
1.192
3.73
1.488
3.65
3.578
0.646
0.516
1.018
2.5
0.022
2.224
3.986
1.668
1.158
0.624
3.166
4.52
0.864
4.482
0.718
0.536
0.022
3.166
0.644
0.68
2.872
3.024
3.904
3.236
0.788
1.206
4.406
0.698
2.142
2.748
1.408
4.232
1.138
2.044
4.01
4.052
2.048
2.044
0.698
2.574
2.02
0.632
1.998
2.804
3.908
1.302
3.888
0.762
1.91
4.332
1.992
3.35
0.742
0.616
3.552
1.282
0.664
0.702
1.706
3.916
0.676
2.816
0.714
1.754
0.674
0.744
0.544
3.302
3.352
1.31
2.138
3.742
4.362
0.552
1.23
1.946
2.78
4.39
4.228
0.758
2.484
3.884
0.826
1.398
3.206
1.344
0.746
3.534
0.728
4.296
2.116
1.714
0.762
0.012
3.274
2.086
0.812
0.068
2.632
1.716
2.596
3.512
1.006
2.24
0.712
2.352
0.738
1.898
4.524
3
0.944
4.35
0.714
1.522
2.81
1.15
1.042
4.092
1.342
4.534
0.732
3.25
1.16
2.788
3.666
1.332
1.274
2.892
3.636
0.87
2.96
4.004
0.764
4.552
1.346
3.24
3.314
4.282
4.166
0.73
1.192
2.178
1.312
3.424
3.942
2.214
4.514
2.294
3.978
4.084
3.072
1.822
4.706
1.946
4.424
5.12
0.662
3.684
3.26
5.016
1.28
0.894
2.942
2.95
4.148
0.076
3.87
0.026
4.718
4.198
2.976
3.582
4.882
3.65
5.37
1.966
3.896
1.886
1.362
4.852
4.576
2.882
1.074
0.802
1.494
2.752
3.832
4.306
0.714
1.77
2.99
0.3
5.03
4.246
0.138
1.322
0
2.904
2.824
3.144
1.896
5.158
3.458
2.712
0.74
2.908
0.73
4.502
4.056
4.108
4.768
4.572
3.16
1.902
3.2
4.784
5.094
4.088
0.756
3.948
4.764
0.488
0.104
3.996
5.106
5.002
5.142
4.648
1.264
2.932
3.68
2.752
2.952
4.692
4.33
1.29
3.508
0.04
4.524
3.954
2.35
5.002
4.108
4.848
3.282
0.818
3.998
1.452
0.666
3.072
3.884
2.918
1.31
5.118
0.356
0.736
4.254
4.844
0.136
4.752
1.022
4.856
4.602
0.746
0.834
1.176
3.68
1.316
3.342
4.966
2.988
2.29
0.92
4.208
5.344
0.598
5.294
0.73
0.82
1.304
4.074
0.836
0.728
3.966
4.1
5.14
4.424
0.622
0.164
5.224
0.716
3.16
3.54
0.108
5.09
1.86
2.978
4.99
4.842
2.97
1.088
0.754
3.808
3.294
0.772
3.318
3.622
5.146
0.024
5.128
0.696
0.872
5.18
0.992
4.154
0.676
0.864
4.686
0.056
0.736
0.736
2.92
4.846
0.724
3.636
0.72
2.962
0.75
0.688
0.804
4.082
4.154
0.036
2.776
4.788
5.206
0.808
1.874
2.868
3.76
5.218
5.094
0.62
3.274
5.12
0.62
2.638
3.998
0.048
0.634
4.618
0.694
5.148
3.376
2.962
0.682
1.326
4.086
3.01
0.62
1.252
3.494
2.918
3.502
4.736
1.164
1.358
0.744
3.596
0.7
3.218
5.312
3.83
1.186
5.188
0.704
2.7
3.642
1.862
1.914
4.964
0.03
5.332
0.706
4.35
1.868
3.822
4.906
0.014
0.062
3.722
4.458
0.586
3.654
4.99
0.658
5.36
0.03
4.37
4.12
5.084
5.048
1.822
0.33
2.512
1.914
4.382
4.826
1.282
5.294
3.25
4.904
5
4.04
1.604
5.45
2.448
5.172
2.454
2.552
1.184
0.882
2.318
1.864
2.456
0.472
0.97
1.618
2.868
1.178
2.928
1.83
1.502
0.832
0.678
2.152
1.278
2.788
1.342
1.02
1.096
3.126
2.102
1.698
0.494
3.064
2.15
1.794
0.2
1.086
1.7
2.534
1.21
0.44
2.648
2.208
1.342
2.818
1.832
2.904
0
0.71
1.252
1.04
2.342
0.714
0.266
2.504
0.494
2.5
1.826
1.316
1.53
1.934
2.04
1.254
1.08
1.174
1.928
2.432
1.29
2.444
1.156
1.936
2.584
2.804
1.094
2.442
2.184
2.326
1.794
1.878
0.436
0.96
0.654
0.452
2.17
1.696
1.836
1.184
2.882
1.622
1.348
0.762
2.178
1.218
2.046
0.56
2.142
1.176
2.71
2.532
0.792
1.442
0.468
3.118
2.468
2.642
2.52
1.356
2.094
2.77
1.898
2.38
1.996
1.746
2.426
2.128
1.844
0.838
1.852
0.446
2.154
1.26
0.674
2.452
1.336
2.736
2.638
2.708
2.512
2.13
1.854
1.372
2.458
2.464
1.064
1.206
2.316
1.554
2.554
2.854
2.63
2.48
0.326
1.122
2.952
2.436
1.116
0.408
2.178
2.306
0.434
3.066
2.498
1.076
0.898
2.424
1.422
1.13
2.324
2.892
2.31
2.552
3.058
2.542
3.076
1.632
2.52
2.436
1.784
2.886
2.446
2.496
0.492
2.094
2.458
1.14
2.506
0.47
2.466
2.528
2.154
1.61
1.638
2.878
1.028
1.916
2.572
2.14
1.164
0.402
0.958
2.608
2.428
2.51
0.926
2.294
2.6
0.67
1.514
2.906
2.502
1.722
2.51
2.504
0.86
0.646
2.548
1.838
1.556
0.444
2.586
1.878
0.934
0.448
0.85
1.906
1.85
3.108
2.51
0.932
2.526
1.396
2.762
1.29
1.796
2.566
2.498
0.426
1.122
1.122
1.002
2.294
2.932
2.766
2.522
1.448
1.12
0.956
2.098
2.908
2.88
1.192
1.884
2.642
1.428
2.172
2.54
2.78
2.918
1.468
1.596
2.52
2.362
1.124
2.632
1.558
1.182
1.6
2.14
3.146
2.758
0.53
2.16
2.266
1.248
2.202
2.97
1.23
2.694
2.298
2.632
0.864
1.59
2.192
2.056
2.598
1.174
1.654
1.338
2.806
1.056
2.848
2.2
1.376
1.526
1.07
2.058
0.86
2.57
1.738
1.218
0.952
2.728
2.03
1.844
1.186
2.728
2.18
2.064
0.816
1.69
1.484
2.628
1.43
0.334
2.618
2.228
1.638
2.714
2.034
2.824
0.71
0
0.582
0.982
2.8
0.71
0.514
2.604
1.19
2.596
1.678
1.248
1.288
2.392
1.77
0.588
0.94
1.878
2.016
2.274
1.306
2.542
1.168
2.402
2.614
2.722
1.47
2.286
2.198
2.784
1.884
2.064
1.138
1.59
0.094
1.156
1.896
1.506
2.026
0.722
2.812
1.876
1.13
1.24
2.204
1.634
2.042
1.238
2.178
1.708
2.28
2.612
0.252
1.086
1.166
2.73
2.3
2.51
2.62
1.724
2.022
2.702
1.982
2.082
2.414
1.84
2.518
2.168
1.658
1.392
2.056
0.988
2.162
1.938
1.048
2.602
1.492
2.536
2.706
2.49
2.61
2.164
2.056
1.256
2.584
2.556
1.364
1.446
2.764
1.984
2.622
2.814
2.418
2.57
0.632
0.73
2.846
2.27
0.98
0.354
2.186
2.046
0.326
2.726
2.602
1.688
1.606
2.524
2.126
0.802
2.776
2.818
2.764
2.644
2.768
2.364
2.76
1.346
2.602
2.566
2.082
2.822
2.538
2.594
1.19
2.026
2.548
0.816
2.6
1.176
2.564
2.614
2.188
1.284
1.346
2.794
0.324
2.042
2.39
2.168
0.95
0.308
1.008
2.408
2.272
2.572
0.458
2.742
2.672
1.286
1.194
2.814
2.568
1.928
2.596
2.33
1.558
1.346
2.634
2.044
1.272
0.348
2.656
2.06
0.672
1.148
0.7
2.368
1.668
2.71
2.612
1.59
2.616
2.094
2.52
1.01
1.64
2.374
2.586
1.054
0.818
0.976
1.004
2.14
2.854
2.536
2.612
1.708
0.968
1.134
2.574
2.826
2.816
0.9
1.644
2.708
0.928
2.19
2.618
2.558
2.832
1.788
1.31
2.284
2.224
1.322
2.514
0.9
0.912
1.576
2.002
2.766
2.508
0.55
2.082
2.176
1.256
1.752
2.686
0.612
2.404
2.042
3.052
0.708
2.112
1.966
2.546
3.05
1.724
2.218
1.076
3.138
1.02
3.166
2.382
1.252
2.082
1.404
1.874
0.588
2.246
2.3
1.392
1.382
2.784
1.864
1.88
1.742
2.844
2.59
2.584
1.386
2.09
1.26
3.056
1.956
0.818
2.976
2.122
1.812
3.02
2.53
3.144
1.252
0.582
0
1.45
3.022
0.928
1.09
3.034
1.746
3.026
1.484
1.204
1.074
2.632
1.46
0.016
1.376
2.424
1.984
2.016
1.32
2.974
1.212
2.65
3.006
3.042
1.724
2.028
2.09
3.008
1.866
2.554
1.688
2.018
0.668
1.704
1.572
1.302
2.516
0.464
3.138
1.992
0.982
1.82
2.104
1.898
1.932
1.726
2.592
2.052
2.324
3.032
0.468
0.806
1.718
2.798
2.034
2.804
3.05
1.942
1.858
3.032
1.95
2.272
2.622
1.83
2.948
2.584
1.972
1.778
2.552
1.418
2.052
2.504
1.622
3.058
1.58
2.23
3.118
2.172
3.038
2.576
2.55
1.17
3.028
2.984
1.58
1.606
2.982
2.228
3.036
3.16
2.108
2.996
1.072
0.562
3.148
2.008
1.41
0.848
2.074
1.72
0.82
2.84
3.034
2.094
2.124
2.958
2.672
0.666
2.994
3.14
2.988
3.07
2.928
2.086
2.894
1.078
3.024
3.014
2.214
3.15
2.966
3.024
1.742
1.864
2.974
0.678
3.028
1.722
2.996
3.036
2.6
0.988
1.072
3.11
0.394
2.04
2.108
2.578
1.342
0.854
1.132
2.108
2.018
2.984
0.444
2.96
3.088
1.862
0.922
3.126
2.982
2
3.02
2.056
2.058
1.898
3.058
2.54
1.022
0.818
3.07
2.546
0.69
1.7
0.806
2.616
1.984
2.768
3.044
2.042
3.04
2.648
2.182
0.836
1.974
2.084
3.012
1.626
0.702
1.4
1.49
1.898
3.172
2.206
3.038
1.848
1.39
1.314
2.822
3.142
3.144
0.756
1.376
3.118
0.522
2.084
3.038
2.236
3.146
1.964
1.05
1.962
1.988
1.848
2.818
0.766
1.276
1.508
1.784
2.84
2.162
0.89
1.906
1.984
1.276
1.816
2.308
0.698
2.032
3.266
1.65
1.842
1.648
3.152
1.098
1.618
1.226
1.482
2.316
1.868
1.99
1.922
2.87
2.324
1.424
1.706
3.008
1.842
3.55
0.988
2.002
0.126
2.138
2.972
2.68
1.184
2.046
1.202
1.15
0.926
2.076
2.456
1.646
0.556
1.096
1.664
3.136
2.366
1.8
1.082
1.896
1.04
0.982
1.45
0
3.372
1.564
0.82
1.622
1.206
1.614
2.638
2.17
2.26
2.968
2.752
1.462
0.118
1.764
2.888
3.242
2.196
1.56
2.054
2.968
1.64
1.794
2.13
3.254
3.11
3.356
2.752
1.104
1.202
1.934
0.898
1.226
2.878
2.472
1.066
1.704
1.878
2.64
2.096
0.798
3.11
2.258
2.958
1.512
1.2
2.2
1.758
1.63
1.234
2.068
1.202
2.122
3.27
1.614
1.638
2.392
2.964
1.766
2.856
1.36
3.034
2.706
1.536
1.188
0.806
1.866
1.104
1.486
3.076
1.68
0.6
1.622
2.314
3.514
1.726
3.47
1.626
1.186
1.1
2.196
1.602
1.574
2.082
2.212
3.348
2.594
1.642
1.866
3.396
1.588
1.268
1.712
1.934
3.24
0.122
1.084
3.1
3.028
1.078
2.048
1.618
2.06
1.678
1.542
1.976
1.778
3.356
1.886
3.34
1.662
2.026
3.336
2.05
2.326
1.62
1.586
2.814
1.886
1.556
1.61
1.216
2.966
1.564
1.792
1.616
1.242
1.582
1.632
1.21
2.266
2.326
1.868
1.056
2.892
3.364
1.192
0.238
0.974
1.866
3.384
3.24
1.592
1.442
3.326
1.692
1.05
2.174
1.894
1.586
2.728
1.614
3.302
1.71
1.32
1.652
1.092
2.252
1.118
1.676
1.096
1.628
1.196
1.62
2.936
0.81
2.12
1.63
1.874
1.634
1.904
3.502
1.984
0.758
3.35
1.604
0.976
1.792
0.138
0.082
3.106
1.926
3.516
1.63
2.466
0.144
1.926
3.124
1.9
1.88
1.874
2.622
1.728
1.894
3.098
1.638
3.538
1.908
2.498
2.29
3.264
3.188
0.458
1.608
1.17
0.316
2.492
2.964
2.146
3.488
1.354
3.026
3.126
2.148
1.298
3.67
0.888
3.386
2.18
4.688
2.376
1.934
2.052
3.956
4.532
2.216
2.296
2.318
5.11
2.052
5.182
0.654
1.99
2.226
1.738
1.914
2.544
2.514
3.276
1.632
3.438
5.462
1.852
1.304
2.274
5.406
4.362
3.8
2.448
1.326
2.176
4.656
3.388
2.482
4.876
1.592
1.212
5.09
3.916
5.158
2.342
2.8
3.022
3.372
0
2.126
2.592
4.624
2.25
4.624
2.026
1.912
2.228
0.412
2.37
3.012
3.42
2.122
1.4
2.178
1.766
4.57
1.836
0.406
4.768
5.062
1.33
2.18
1.608
0.016
1.424
3.972
2.226
1.478
2.808
2.206
2.42
2.12
3.936
2.606
5.13
1.082
2.188
2.81
1.574
1.166
1.656
1.88
4.35
1.174
5.036
4.67
2.666
2.452
2.24
5.456
2.218
4.936
4.638
1.086
1.846
5.022
1.418
4.722
0.402
1.426
4.56
4.334
4.176
1.508
3.93
1.902
1.62
2.392
2.876
4.52
1.476
2.432
4.78
2.47
4.634
4.344
3.938
1.988
4.554
4.596
1.452
1.418
0.05
0.814
4.702
5.078
2.42
4.614
2.202
2.49
5.22
2.202
3.456
2.472
1.624
2.43
2.496
5.408
4.614
1.35
1.904
4.55
2.146
2.394
0.036
5.142
0.036
4.678
5.398
2.276
5.418
2.332
4.658
4.526
0.87
5.132
4.58
4.618
2.238
1.838
4.592
2.386
4.63
2.196
4.59
4.66
4.362
2.414
2.344
5.136
3.078
1.294
2.302
4.356
3.506
2.566
1.892
2.37
2.17
4.668
2.59
0.068
4.742
2.526
2.39
5.166
4.656
1.144
4.644
2.25
1.8
2.204
4.678
3.916
2.316
2.464
4.728
3.978
2.332
2.24
2.22
0.438
4.18
5.444
4.626
1.566
4.654
2.238
2.576
2.304
4.124
2.33
4.63
2.46
2.356
3.464
3.324
2.118
5.184
2.538
4.648
1.192
3.462
1.71
0.252
5.164
5.124
2.332
2.26
4.786
2.732
1.596
4.68
2.516
5.176
1.06
2.324
2.444
2.092
3.336
4.918
3.676
3.52
1.744
2.04
5.486
2.602
2.252
1.874
1.928
1.8
4.516
2.818
3.412
2.692
1.754
3.184
0.518
1.36
1.624
2.53
3.112
1.09
1.582
0.91
3.432
0.466
3.482
1.506
0.798
1.434
0.488
1.466
0.656
2.078
2.05
0.51
1.572
3.438
1.424
1.142
1.138
3.432
2.754
2.484
0.914
1.184
0.986
3.172
1.872
0.468
3.226
1.574
0.936
3.356
2.502
3.458
0.714
0.71
0.928
1.564
2.126
0
0.782
3.144
1.128
3.138
1.12
0.62
0.818
1.726
1.326
0.92
1.558
1.716
1.332
1.73
0.632
3.082
0.49
1.74
3.194
3.354
0.804
1.742
1.546
2.11
1.196
2.542
1.062
1.136
0.748
1.068
1.458
0.984
2.502
0.62
3.44
1.166
0.636
1.474
1.546
0.976
1.396
0.942
2.748
1.126
2.99
3.162
0.54
0.766
1.098
3.44
1.764
3.16
3.16
1.04
1.416
3.328
1.298
2.778
1.732
1.15
3.062
2.736
2.318
0.874
2.522
0.59
1.512
1.87
1.364
3.11
0.784
2.03
3.266
1.998
3.15
2.736
2.524
0.666
3.108
3.1
0.674
0.74
2.088
1.318
3.18
3.43
1.92
3.116
0.388
0.516
3.49
1.734
1.598
0.48
1.536
1.592
0.488
3.432
3.138
1.194
1.362
3.062
1.948
0.478
2.1
3.448
2.09
3.188
3.466
1.838
3.462
0.924
3.152
3.086
1.374
3.448
3.082
3.134
1.12
1.416
3.092
0.484
3.142
1.08
3.104
3.162
2.76
0.914
0.932
3.428
0.956
1.346
1.868
2.742
1.6
0.59
0.306
1.9
1.728
3.132
0.484
2.064
3.23
1.368
0.82
3.452
3.126
1.218
3.144
1.8
1.262
1.252
3.182
2.508
0.85
0.446
3.212
2.542
0.298
1.08
0.17
1.706
2.328
3.42
3.15
1.182
3.16
1.952
2.05
0.594
2.29
1.86
3.132
1.13
0.458
1.598
1.556
1.592
3.486
2.054
3.156
1
1.592
0.428
1.914
3.46
3.442
0.512
1.172
3.268
0.846
1.534
3.17
2.07
3.468
1.088
0.888
1.808
1.664
1.776
3.16
1.552
1.58
0.932
1.442
3.476
2.046
0.21
1.48
1.584
0.584
2.462
2.256
1.308
1.982
2.532
2.404
1.174
1.118
2.406
1.75
2.328
0.68
1.146
1.638
2.68
1.24
2.736
2.06
1.576
1.02
0.89
2.248
1.234
2.846
1.31
1.184
0.86
2.87
2.206
1.864
0.682
2.816
1.982
1.71
0.308
1.352
1.746
2.392
1.09
0.362
2.468
2.342
1.546
2.618
1.72
2.712
0.266
0.514
1.09
0.82
2.592
0.782
0
2.364
0.692
2.358
1.898
1.402
1.56
2.182
2.072
1.096
0.844
1.38
2.08
2.508
1.404
2.302
1.266
2.186
2.422
2.61
1.316
2.52
2.316
2.578
1.946
1.76
0.644
1.226
0.438
0.666
2.202
1.75
1.72
1.12
2.692
1.82
1.382
0.764
2.314
1.452
2.172
0.824
1.976
1.432
2.45
2.384
0.668
1.428
0.668
2.864
2.542
2.434
2.38
1.58
2.198
2.58
2.048
2.136
2.238
1.898
2.282
1.964
1.616
1.096
1.742
0.692
2.284
1.426
0.606
2.328
1.498
2.802
2.488
2.766
2.37
1.964
1.742
1.444
2.326
2.32
1.262
1.39
2.566
1.796
2.402
2.672
2.69
2.336
0.45
1.08
2.752
2.51
0.882
0.334
2.308
2.344
0.344
2.818
2.358
1.342
1.138
2.282
1.626
1.114
2.574
2.7
2.56
2.41
2.82
2.612
2.832
1.65
2.372
2.304
1.994
2.698
2.302
2.354
0.692
2.198
2.312
1.126
2.362
0.686
2.324
2.382
1.988
1.612
1.654
2.684
0.81
2.08
2.642
1.972
0.918
0.258
1.07
2.672
2.506
2.356
0.844
2.542
2.452
0.774
1.516
2.71
2.35
1.908
2.364
2.576
1.112
0.846
2.404
1.728
1.572
0.378
2.436
1.76
0.928
0.652
0.878
2.154
1.622
2.852
2.37
1.198
2.382
1.588
2.812
1.298
1.574
2.632
2.352
0.54
1.116
0.888
0.796
2.37
2.74
2.82
2.378
1.644
0.884
1.112
2.35
2.714
2.692
1.192
1.924
2.49
1.354
2.306
2.392
2.836
2.724
1.68
1.612
2.57
2.444
0.994
2.428
1.308
0.928
1.71
2.222
2.894
2.804
0.572
2.262
2.366
1.36
1.938
3.006
0.974
2.724
4.878
0.08
3.462
2.694
4.758
0.668
0.154
2.438
2.352
3.936
0.664
3.59
0.756
4.248
3.926
2.402
3.172
4.606
3.462
5.168
1.354
3.524
1.662
1.974
4.566
4.202
2.374
1.708
0.456
0.838
2.326
3.308
4.072
0.032
1.296
2.69
0.472
4.704
3.828
0.778
0.708
0.74
2.504
2.604
3.034
1.622
4.624
3.144
2.364
0
2.4
0.014
4.246
3.762
3.878
4.254
4.372
3.05
1.672
2.578
4.432
4.854
3.768
0.062
3.628
4.244
0.258
0.7
3.562
4.866
4.678
4.61
4.296
0.654
2.436
3.156
2.518
2.452
4.5
4.086
0.69
3.324
0.698
4.11
3.71
1.838
4.674
3.652
4.534
2.786
0.45
3.496
1.926
0.074
2.854
3.69
2.414
1.928
4.884
0.83
0.016
3.808
4.558
0.644
4.4
1.376
4.356
4.248
0.088
0.454
1.172
3.202
0.694
2.912
4.646
2.344
1.838
0.182
3.84
5.132
0.166
5.088
0.01
0.466
0.686
3.798
0.096
0.052
3.558
3.708
4.612
3.942
0.118
0.588
5.014
0.046
2.8
3.332
0.844
4.854
1.634
2.672
4.67
4.648
2.67
1.718
0.014
3.282
2.726
0.082
2.666
3.398
4.616
0.716
4.596
0.054
1.53
4.952
1.638
3.946
0.066
0.124
4.25
0.686
0.07
0.012
2.412
4.56
0.064
3.412
0.02
2.458
0.04
0.052
0.444
3.888
3.948
0.744
2.644
4.42
4.98
0.468
1.694
2.568
3.432
5.002
4.852
0.136
3.062
4.592
0.13
2.104
3.796
0.778
0.122
4.22
0.048
4.916
2.824
2.422
0.06
0.708
3.872
2.71
0.122
0.648
3.24
2.42
3.222
4.22
1.156
1.966
0.01
3.06
0.04
2.564
5.124
3.602
1.132
4.966
0.042
2.22
3.41
1.642
1.608
4.718
0.75
5.136
0.032
3.94
1.652
3.458
4.374
0.754
0.68
3.492
4.242
0.174
3.508
4.666
0.08
5.158
0.768
3.936
3.91
4.884
4.796
1.38
0.776
2.542
1.76
4.074
4.572
1.912
5.11
2.932
4.622
4.724
3.722
1.88
5.29
2.38
5.008
2.786
2.458
1.634
0.452
2.64
1.732
2.322
0.044
0.476
2.034
2.862
1.566
2.934
1.85
1.866
0.336
0.882
2.462
1.744
3.14
1.094
1.274
1.304
3.344
2.406
1.898
0.026
3.24
2.114
1.606
0.386
0.924
2.086
2.432
1.138
0.934
2.628
2.454
1.476
2.842
1.694
2.908
0.494
1.19
1.746
1.206
2.25
1.128
0.692
2.4
0
2.398
2.178
1.668
1.936
1.864
2.434
1.748
1.288
0.688
2.15
2.764
1.606
2.344
1.49
1.858
2.526
2.814
1.2
2.776
2.436
2.234
2.024
1.746
0.066
0.772
1.124
0.066
2.562
2.074
1.708
1.664
2.88
1.754
1.758
0.564
2.424
1.264
2.316
0.388
2.102
1.098
2.962
2.44
1.288
1.888
0.03
3.328
2.804
2.696
2.414
1.426
2.396
2.772
2.124
2.556
1.96
1.978
2.33
2.086
1.98
0.808
1.71
0.616
2.41
0.766
0.64
2.314
1.57
3.082
2.55
3.06
2.408
2.096
1.716
1.74
2.338
2.368
1.238
1.4
2.232
1.542
2.47
2.832
2.982
2.384
0.76
1.59
2.972
2.774
1.314
0.902
2.432
2.688
0.928
3.244
2.39
0.9
0.48
2.322
0.936
1.586
2.238
2.894
2.22
2.452
3.204
2.88
3.238
2.048
2.428
2.31
1.868
2.882
2.35
2.392
0.012
2.396
2.362
1.594
2.404
0.062
2.364
2.432
2.116
2.042
2.056
2.888
1.5
2.114
2.912
2.108
1.398
0.892
1.304
2.954
2.76
2.432
1.416
2.212
2.51
0.306
1.948
2.918
2.422
1.882
2.416
2.842
0.504
0.154
2.452
1.696
1.974
0.938
2.496
1.752
1.388
0.05
1.286
1.83
1.98
3.326
2.404
0.692
2.428
0.904
3.126
1.722
1.918
2.91
2.402
0.232
1.572
1.326
1.142
2.628
2.934
3.124
2.422
1.594
1.328
1.234
1.998
2.916
2.876
1.634
2.274
2.556
1.906
2.422
2.45
3.132
2.926
1.564
2.014
2.886
2.686
1.09
2.674
1.988
1.442
1.908
2.474
3.35
3.126
0.984
2.462
2.57
1.574
2.482
3.348
1.65
3.082
4.872
0.072
3.454
2.694
4.752
0.668
0.166
2.436
2.352
3.93
0.654
3.584
0.748
4.246
3.92
2.402
3.168
4.6
3.454
5.162
1.354
3.518
1.654
1.96
4.56
4.198
2.372
1.694
0.444
0.84
2.322
3.306
4.066
0.034
1.294
2.684
0.46
4.698
3.824
0.766
0.708
0.73
2.5
2.596
3.026
1.614
4.624
3.138
2.358
0.014
2.398
0
4.238
3.756
3.872
4.252
4.364
3.04
1.662
2.58
4.426
4.848
3.762
0.056
3.622
4.244
0.246
0.688
3.56
4.858
4.672
4.61
4.292
0.652
2.434
3.154
2.512
2.45
4.492
4.08
0.69
3.316
0.69
4.106
3.702
1.836
4.67
3.648
4.528
2.784
0.438
3.496
1.912
0.064
2.846
3.682
2.412
1.914
4.876
0.816
0.026
3.806
4.552
0.634
4.396
1.362
4.356
4.244
0.078
0.444
1.16
3.2
0.694
2.908
4.64
2.348
1.836
0.192
3.836
5.124
0.162
5.082
0.014
0.456
0.686
3.792
0.106
0.042
3.556
3.704
4.612
3.94
0.108
0.578
5.008
0.032
2.796
3.324
0.834
4.846
1.626
2.666
4.666
4.64
2.664
1.706
0.026
3.28
2.726
0.076
2.67
3.39
4.616
0.706
4.596
0.054
1.518
4.944
1.626
3.938
0.054
0.134
4.246
0.678
0.06
0.008
2.41
4.554
0.052
3.404
0.008
2.456
0.034
0.044
0.432
3.88
3.94
0.734
2.634
4.416
4.974
0.456
1.684
2.562
3.428
4.994
4.846
0.122
3.054
4.592
0.124
2.104
3.788
0.768
0.11
4.216
0.036
4.91
2.824
2.422
0.056
0.706
3.864
2.704
0.116
0.648
3.234
2.418
3.214
4.218
1.144
1.954
0.024
3.06
0.032
2.568
5.116
3.596
1.12
4.96
0.03
2.218
3.404
1.634
1.6
4.71
0.74
5.13
0.026
3.936
1.642
3.452
4.374
0.744
0.67
3.484
4.234
0.17
3.498
4.66
0.072
5.15
0.758
3.934
3.902
4.878
4.79
1.376
0.762
2.53
1.752
4.068
4.566
1.898
5.102
2.926
4.616
4.718
3.718
1.866
5.282
2.37
5
0.634
4.28
0.824
2.276
0.516
3.646
4.22
2.136
2.582
0.42
4.484
0.658
4.526
1.41
0.324
2.436
1.318
0.39
0.9
0.964
3.168
0.944
2.624
4.268
0.38
0.73
2.194
4.32
3.84
3.604
2.026
1.818
0.228
4.272
2.988
1.556
4.292
0.666
1.044
4.39
3.618
4.502
1.826
1.678
1.484
2.638
2.026
1.12
1.898
4.246
2.178
4.238
0
0.514
0.412
1.748
0.358
1.468
2.61
2.64
0.654
0.61
0.582
4.184
0.688
1.778
4.278
4.398
1.216
0.622
0.632
2.016
0.602
3.658
2.114
1.862
1.75
2.114
0.448
0.184
3.616
1.036
4.49
0.99
0.548
2.588
0.654
1.318
0.484
1.886
3.836
1.626
3.808
4.26
1.43
0.682
2.15
4.282
0.644
4.184
4.262
1.222
0.374
4.378
0.628
3.718
1.658
0.6
4.162
3.824
3.334
1.596
3.64
1.566
0.596
2.848
2.484
4.22
0.754
0.91
4.36
0.884
4.252
3.822
3.64
0.456
4.214
4.2
1.076
0.94
1.976
1.462
4.274
4.49
0.806
4.214
1.5
0.974
4.522
0.614
2.65
1.576
0.614
0.534
1.576
4.316
4.242
1.844
2.266
4.164
2.838
0.884
1.992
4.496
1.994
4.288
4.39
0.716
4.364
0.424
4.25
4.194
1.17
4.498
4.182
4.236
2.168
0.38
4.192
0.87
4.242
2.122
4.206
4.26
3.846
0.522
0.432
4.47
1.77
0.752
0.748
3.828
2.628
1.678
0.878
0.782
0.608
4.226
1.232
1.958
4.324
2.45
0.566
4.492
4.22
0.89
4.242
0.678
2.14
2.274
4.282
3.626
0.464
1.536
4.308
3.656
1.01
2.134
1.024
1.75
3.344
4.252
4.252
1.956
4.26
2.872
0.948
0.678
3.316
0.74
4.232
2.226
0.862
2.648
2.642
0.474
4.532
0.946
4.256
0.972
2.64
0.96
1.922
4.502
4.494
0.784
0.234
4.362
0.992
0.63
4.268
0.956
4.508
1.126
0.444
0.71
0.55
2.89
4.19
2.25
2.588
0.338
0.328
4.324
0.948
1.326
0.422
0.506
0.608
3.296
1.176
2.14
0.92
1.14
3.8
0.5
1.79
1.006
3.15
3.732
1.626
2.08
0.472
4.034
0.196
4.08
1.26
0.2
1.932
0.822
0.846
0.65
1.478
2.656
0.48
2.17
3.934
0.804
0.678
1.682
3.956
3.368
3.1
1.514
1.396
0.44
3.79
2.492
1.076
3.834
0.98
0.744
3.95
3.122
4.056
1.316
1.248
1.204
2.17
1.912
0.62
1.402
3.762
1.668
3.756
0.514
0
0.362
1.562
0.784
1.192
2.156
2.156
0.788
1.116
0.152
3.7
0.184
1.588
3.806
3.952
0.816
1.128
0.95
1.9
0.664
3.162
1.602
1.416
1.31
1.602
0.908
0.414
3.122
0.744
4.042
0.834
0.274
2.076
0.956
0.96
0.794
1.39
3.362
1.238
3.476
3.78
1.016
0.542
1.638
3.94
1.152
3.75
3.778
0.918
0.796
3.93
0.752
3.326
1.514
0.626
3.68
3.35
2.902
1.138
3.142
1.06
0.914
2.354
1.978
3.73
0.442
1.424
3.882
1.398
3.768
3.35
3.144
0.094
3.728
3.718
0.656
0.568
1.866
1.2
3.798
4.034
1.32
3.734
0.99
0.644
4.084
1.122
2.196
1.092
0.94
1.024
1.096
3.954
3.758
1.418
1.782
3.68
2.364
0.538
1.88
4.048
1.878
3.806
4.008
1.226
3.994
0.488
3.77
3.706
1.054
4.05
3.7
3.752
1.658
0.798
3.71
0.526
3.76
1.612
3.722
3.778
3.374
0.542
0.5
4.026
1.404
0.836
1.258
3.356
2.186
1.198
0.364
1.294
1.114
3.748
0.848
1.846
3.846
1.938
0.494
4.048
3.742
0.812
3.762
1.188
1.66
1.768
3.8
3.128
0.442
1.054
3.83
3.162
0.584
1.622
0.554
1.556
2.91
3.916
3.768
1.498
3.78
2.39
1.46
0.396
2.878
1.252
3.75
1.714
0.504
2.194
2.168
0.978
4.086
1.458
3.776
0.728
2.188
0.472
1.752
4.058
4.044
0.452
0.62
3.884
0.826
0.942
3.788
1.47
4.064
0.876
0.466
1.22
1.048
2.396
3.752
1.95
2.156
0.33
0.826
3.98
1.458
0.83
0.86
0.964
0.136
2.952
1.682
1.78
1.416
1.012
3.91
0.424
2.106
0.912
3.296
3.862
1.896
2.372
0.112
4.092
0.374
4.132
1.58
0.238
2.224
1.142
0.802
0.488
1.292
2.858
0.832
2.24
3.858
0.788
0.94
1.948
3.908
3.462
3.27
1.728
1.752
0.198
3.904
2.644
1.206
3.906
1.054
1.096
3.994
3.272
4.108
1.53
1.288
1.074
2.26
2.228
0.818
1.56
3.878
1.936
3.872
0.412
0.362
0
1.898
0.512
1.058
2.228
2.472
0.966
0.986
0.508
3.816
0.528
1.924
3.898
4.006
1.178
0.998
1.022
2.216
0.87
3.308
1.87
1.762
1.366
1.872
0.642
0.228
3.266
0.624
4.096
1.146
0.182
2.286
1.038
1.32
0.866
1.696
3.46
1.598
3.398
3.89
1.036
0.278
1.906
3.87
1.012
3.786
3.894
1.272
0.784
3.986
0.932
3.308
1.836
0.848
3.794
3.45
2.936
1.482
3.292
1.35
0.984
2.654
2.162
3.862
0.788
1.254
3.988
1.212
3.884
3.446
3.292
0.268
3.852
3.832
1.016
0.928
2.18
1.55
3.902
4.102
1.136
3.846
1.204
0.57
4.126
0.984
2.266
1.23
1.006
0.784
1.224
3.906
3.876
1.772
2.102
3.798
2.69
0.486
2.194
4.102
2.194
3.92
3.98
1.076
3.954
0.128
3.88
3.832
1.36
4.106
3.814
3.868
1.926
0.788
3.824
0.472
3.874
1.884
3.838
3.89
3.47
0.188
0.14
4.076
1.362
1.042
1.104
3.452
2.236
1.324
0.66
1.124
0.986
3.852
0.834
2.16
3.952
2.184
0.176
4.096
3.848
1.094
3.874
1.042
1.986
2.05
3.912
3.28
0.088
1.188
3.936
3.304
0.64
1.888
0.686
1.892
2.946
3.84
3.886
1.84
3.892
2.708
1.252
0.278
2.922
1.088
3.862
1.948
0.47
2.262
2.272
0.856
4.138
1.262
3.888
1.066
2.254
0.812
2.084
4.108
4.102
0.388
0.364
3.988
0.596
1.018
3.898
1.282
4.114
1.218
0.104
1.01
0.942
2.542
3.794
1.84
2.194
0.502
0.724
3.912
1.244
1.004
0.834
0.916
0.498
2.886
1.446
1.73
1.168
2.006
4.316
2.006
1.582
1.864
3.584
4.168
1.828
1.952
1.994
4.724
1.686
4.794
0.342
1.664
1.87
1.326
1.706
2.174
2.366
2.914
1.24
3.03
5.052
1.638
1.02
1.89
4.998
3.978
3.438
2.046
0.946
1.87
4.286
3.002
2.072
4.492
1.426
0.834
4.698
3.546
4.768
1.934
2.392
2.632
2.968
0.412
1.726
2.182
4.254
1.864
4.252
1.748
1.562
1.898
0
2.102
2.622
3.014
1.81
1.174
2
1.412
4.2
1.466
0.034
4.39
4.672
0.924
2.004
1.436
0.396
1.164
3.6
1.836
1.098
2.398
1.818
2.17
1.816
3.564
2.228
4.742
0.762
1.836
2.426
1.404
0.758
1.444
1.488
3.966
0.774
4.624
4.298
2.264
2.104
1.852
5.046
2.044
4.54
4.268
0.69
1.63
4.634
1.184
4.316
0.154
1.154
4.188
3.95
3.772
1.102
3.56
1.492
1.438
2.08
2.482
4.156
1.12
2.284
4.408
2.312
4.264
3.958
3.568
1.646
4.188
4.224
1.054
1.036
0.382
0.408
4.328
4.694
2.254
4.242
1.79
2.112
4.828
2.022
3.05
2.062
1.448
2.2
2.086
5
4.244
0.972
1.552
4.178
1.868
2.018
0.39
4.754
0.376
4.306
4.992
2.108
5.01
2.008
4.286
4.16
0.584
4.744
4.208
4.248
1.852
1.624
4.22
2.012
4.26
1.808
4.218
4.288
3.978
2.086
2.022
4.748
2.674
1.07
2.138
3.97
3.098
2.154
1.504
2.204
1.992
4.292
2.194
0.36
4.368
2.15
2.052
4.776
4.282
0.862
4.272
2.078
1.438
1.83
4.308
3.548
1.984
2.054
4.356
3.606
1.942
1.85
1.826
0.036
3.776
5.034
4.258
1.194
4.284
1.952
2.414
1.944
3.72
2.16
4.258
2.068
1.98
3.056
2.922
1.92
4.796
2.382
4.278
0.834
3.054
1.318
0.192
4.776
4.738
1.964
1.976
4.414
2.368
1.422
4.306
2.366
4.786
0.688
1.998
2.254
1.908
2.946
4.524
3.272
3.11
1.44
1.818
5.076
2.436
1.844
1.67
1.742
1.44
4.104
2.666
3.004
2.504
0.592
4.402
0.912
2.574
0.554
3.802
4.36
2.394
2.86
0.436
4.56
0.87
4.594
1.764
0.586
2.712
1.606
0.548
0.92
0.8
3.37
1.254
2.722
4.224
0.582
1.084
2.448
4.3
3.95
3.778
2.238
2.152
0.348
4.398
3.152
1.714
4.38
0.9
1.398
4.454
3.776
4.572
2.04
1.77
1.46
2.752
2.37
1.326
2.072
4.372
2.434
4.364
0.358
0.784
0.512
2.102
0
1.444
2.71
2.94
0.978
0.568
0.892
4.31
0.968
2.134
4.384
4.468
1.552
0.578
0.87
2.36
0.946
3.812
2.368
2.188
1.854
2.37
0.132
0.37
3.77
1.064
4.562
1.346
0.692
2.798
0.9
1.666
0.756
2.172
3.948
1.97
3.766
4.382
1.52
0.688
2.404
4.242
0.578
4.24
4.388
1.576
0.584
4.454
0.954
3.73
2.008
0.95
4.286
3.938
3.396
1.914
3.798
1.836
0.84
3.136
2.672
4.362
1.1
0.774
4.478
0.722
4.378
3.934
3.798
0.702
4.348
4.324
1.406
1.28
2.32
1.818
4.392
4.572
0.652
4.34
1.714
1.04
4.584
0.556
2.75
1.738
0.852
0.276
1.732
4.296
4.37
2.176
2.568
4.292
3.148
0.976
2.334
4.566
2.338
4.414
4.386
0.626
4.352
0.428
4.372
4.33
1.522
4.572
4.306
4.362
2.424
0.592
4.316
0.962
4.368
2.38
4.332
4.382
3.958
0.488
0.426
4.538
1.798
1.08
0.646
3.938
2.712
1.832
1.136
0.65
0.57
4.342
1.312
2.302
4.444
2.69
0.578
4.558
4.338
1.242
4.366
0.598
2.444
2.542
4.404
3.784
0.502
1.696
4.426
3.808
1.146
2.388
1.198
2.106
3.408
4.208
4.38
2.276
4.384
3.174
0.75
0.776
3.388
0.624
4.356
2.456
0.966
2.744
2.766
0.47
4.6
0.766
4.382
1.328
2.736
1.256
2.274
4.57
4.568
0.886
0.164
4.478
0.938
0.874
4.388
0.79
4.576
1.484
0.464
0.514
0.562
3.048
4.252
2.206
2.662
0.692
0.414
4.286
0.738
1.516
0.596
0.622
0.906
3.27
0.934
2.15
0.656
2.024
3.068
0.694
2.112
1.95
2.56
3.064
1.726
2.22
1.06
3.154
1.006
3.182
2.372
1.236
2.086
1.398
1.858
0.572
2.23
2.31
1.382
1.396
2.8
1.848
1.866
1.746
2.862
2.606
2.596
1.39
2.086
1.244
3.072
1.968
0.82
2.992
2.108
1.8
3.036
2.544
3.16
1.254
0.588
0.016
1.462
3.012
0.92
1.096
3.05
1.748
3.04
1.468
1.192
1.058
2.622
1.444
0
1.39
2.426
1.97
2
1.306
2.99
1.2
2.64
3.022
3.058
1.714
2.012
2.074
2.998
1.852
2.566
1.69
2.016
0.676
1.706
1.554
1.284
2.528
0.45
3.154
1.98
0.966
1.828
2.088
1.888
1.916
1.726
2.608
2.046
2.34
3.046
0.468
0.79
1.722
2.814
2.016
2.82
3.066
1.932
1.842
3.048
1.934
2.288
2.612
1.816
2.962
2.6
1.988
1.772
2.566
1.416
2.038
2.508
1.63
3.072
1.568
2.212
3.134
2.156
3.054
2.592
2.562
1.154
3.042
3
1.572
1.596
2.972
2.22
3.052
3.176
2.09
3.012
1.072
0.548
3.164
1.99
1.424
0.85
2.06
1.704
0.822
2.858
3.05
2.09
2.124
2.974
2.674
0.652
2.984
3.156
2.976
3.084
2.944
2.07
2.91
1.06
3.038
3.028
2.202
3.166
2.982
3.038
1.746
1.848
2.99
0.664
3.042
1.724
3.01
3.052
2.614
0.972
1.056
3.126
0.408
2.026
2.09
2.594
1.356
0.858
1.122
2.092
2
2.998
0.436
2.948
3.102
1.868
0.906
3.142
2.996
1.988
3.036
2.04
2.056
1.9
3.074
2.554
1.006
0.82
3.086
2.56
0.68
1.702
0.796
2.606
2
2.784
3.058
2.038
3.056
2.65
2.166
0.822
1.99
2.066
3.026
1.632
0.688
1.414
1.504
1.882
3.188
2.19
3.054
1.836
1.404
1.306
2.814
3.158
3.162
0.742
1.358
3.132
0.506
2.07
3.054
2.218
3.162
1.954
1.034
1.946
1.972
1.86
2.834
0.78
1.29
1.492
1.768
2.858
2.144
0.886
1.89
1.968
1.262
1.834
2.292
0.714
2.014
3.236
1.696
1.806
1.734
3.126
1.178
1.678
1.304
1.582
2.278
1.878
1.97
1.926
2.904
2.302
1.52
1.734
2.986
1.794
3.51
1.102
2.012
0.018
2.066
2.954
2.686
1.266
1.988
1.24
1.246
0.984
2.138
2.424
1.694
0.668
1.09
1.682
3.128
2.388
1.798
1.166
1.902
1.08
0.94
1.376
0.118
3.42
1.558
0.844
1.672
1.288
1.662
2.61
2.156
2.228
3.014
2.71
1.39
0
1.864
2.888
3.212
2.188
1.61
2.046
3.016
1.672
1.798
2.16
3.224
3.1
3.406
2.752
1.184
1.278
1.996
0.862
1.302
2.836
2.442
1.148
1.654
1.886
2.658
2.066
0.904
3.102
2.294
2.948
1.576
1.24
2.25
1.674
1.674
1.192
2.024
1.28
2.054
3.238
1.604
1.688
2.424
2.946
1.774
2.854
1.302
3.076
2.706
1.584
1.23
0.774
1.914
1.188
1.526
3.066
1.788
0.7
1.684
2.32
3.476
1.768
3.43
1.676
1.224
1.184
2.176
1.658
1.622
2.104
2.226
3.396
2.634
1.684
1.88
3.358
1.636
1.284
1.67
1.932
3.21
0.04
1.08
3.09
2.986
1.07
1.99
1.67
2.122
1.762
1.592
2.08
1.742
3.404
1.894
3.388
1.71
1.98
3.304
1.998
2.286
1.666
1.642
2.838
1.894
1.604
1.66
1.296
2.948
1.614
1.756
1.666
1.318
1.632
1.678
1.248
2.224
2.286
1.872
0.98
2.896
3.33
1.228
0.122
0.97
1.862
3.348
3.21
1.632
1.4
3.372
1.736
1.148
2.134
1.894
1.63
2.74
1.662
3.27
1.788
1.408
1.7
1.176
2.214
1.112
1.718
1.176
1.6
1.272
1.602
2.984
0.78
2.048
1.68
1.942
1.68
2.008
3.46
1.95
0.736
3.314
1.652
1.056
1.758
0.044
0.2
3.078
1.93
3.476
1.678
2.484
0.042
1.936
3.174
1.904
1.888
1.838
2.586
1.768
1.836
3.09
1.682
3.5
1.91
2.524
2.25
3.224
3.16
0.572
1.602
1.058
0.2
2.48
2.938
2.08
3.446
1.352
3.006
3.104
2.14
1.202
3.622
0.786
3.338
3.198
2.65
2.234
0.366
3.046
1.93
2.468
0.704
0.284
2.578
3.142
2.098
3.224
1.922
2.354
0.364
1.334
2.86
2.364
3.572
1.236
1.696
1.878
3.85
2.796
2.196
0.696
3.71
2.402
1.74
1.072
0.948
2.594
2.612
1.502
1.608
2.904
2.772
1.74
3.162
1.89
3.2
1.174
1.878
2.424
1.764
2.122
1.716
1.38
2.578
0.688
2.58
2.64
2.156
2.472
1.81
2.94
2.426
1.864
0
2.454
3.18
2.058
2.532
1.972
1.79
2.76
3.116
1.484
3.19
2.76
2.11
2.348
1.946
0.74
0.834
1.814
0.722
3.062
2.57
1.916
2.3
3.168
1.984
2.304
0.978
2.74
1.464
2.668
0.778
2.386
1.182
3.506
2.634
1.962
2.476
0.712
3.828
3.222
3.052
2.592
1.624
2.786
3.068
2.436
3.044
1.942
2.304
2.526
2.37
2.454
1.06
1.898
1.13
2.74
0.27
1.164
2.452
1.934
3.504
2.742
3.494
2.588
2.384
1.908
2.242
2.498
2.558
1.586
1.744
2.122
1.616
2.67
3.094
3.418
2.576
1.392
2.214
3.28
3.192
1.884
1.576
2.762
3.172
1.604
3.716
2.568
0.916
0.374
2.51
0.248
2.192
2.122
3.182
2.102
2.632
3.642
3.3
3.696
2.594
2.622
2.47
2.024
3.164
2.544
2.574
0.688
2.784
2.556
2.198
2.588
0.704
2.548
2.62
2.398
2.606
2.604
3.186
2.188
2.39
3.332
2.398
1.984
1.576
1.814
3.384
3.174
2.644
2.07
2.104
2.704
0.718
2.516
3.22
2.632
2.13
2.606
3.262
0.504
0.534
2.636
1.888
2.526
1.608
2.692
1.956
2.002
0.732
1.884
1.774
2.452
3.834
2.58
0.724
2.612
0.236
3.574
2.296
2.382
3.338
2.592
0.868
2.172
1.898
1.688
3.05
3.222
3.562
2.606
1.858
1.902
1.686
1.884
3.21
3.158
2.224
2.776
2.75
2.54
2.744
2.644
3.564
3.222
1.772
2.562
3.344
3.094
1.498
3.02
2.666
2.042
2.33
2.902
3.844
3.578
1.612
2.85
2.956
2.038
3.062
3.812
2.326
3.562
0.844
4.476
1.278
2.112
0.696
3.792
4.384
2.106
2.466
1.024
4.756
0.984
4.81
0.834
0.744
2.334
1.28
0.53
1.408
1.216
3.224
0.908
2.902
4.72
0.464
0.258
2.172
4.738
4.062
3.71
2.114
1.528
0.848
4.46
3.138
1.798
4.548
0.318
0.712
4.686
3.758
4.784
1.928
2.016
1.984
2.888
1.4
1.332
2.08
4.432
2.15
4.426
0.654
0.788
0.966
1.174
0.978
1.97
2.888
2.454
0
0.834
0.71
4.37
0.848
1.208
4.502
4.682
0.978
0.84
0.31
1.39
0.136
3.804
2.094
1.62
2.068
2.086
1.022
0.79
3.764
1.52
4.766
0.5
1.008
2.65
0.288
0.994
0.27
1.79
4.056
1.3
4.264
4.456
1.796
1.236
2.126
4.728
0.878
4.492
4.448
0.844
0.456
4.654
0.036
4.098
1.06
0.184
4.352
4.042
3.65
1.406
3.778
1.55
0.296
2.696
2.6
4.38
0.592
1.138
4.562
1.154
4.438
4.044
3.782
0.816
4.386
4.39
0.912
0.75
1.35
0.986
4.478
4.75
1.09
4.406
1.634
1.426
4.82
0.856
2.928
1.808
0.314
1.034
1.818
4.736
4.426
1.558
2.094
4.35
2.61
1.322
1.364
4.776
1.37
4.48
4.784
0.948
4.772
1.034
4.446
4.364
0.596
4.774
4.372
4.422
2.138
0.45
4.384
1.31
4.432
2.088
4.392
4.454
4.068
1.13
1.044
4.756
2.192
0.108
0.98
4.052
2.93
1.918
1.026
1.044
0.828
4.432
1.634
1.334
4.526
2.45
1.142
4.78
4.424
0.352
4.436
0.916
1.958
2.206
4.474
3.764
1.046
1.778
4.51
3.806
1.368
2.112
1.316
1.186
3.658
4.702
4.438
1.73
4.452
2.664
1.254
1.152
3.62
0.998
4.424
2.264
1.288
2.928
2.874
0.746
4.814
1.226
4.448
0.596
2.922
0.974
1.328
4.788
4.768
1.23
0.886
4.566
1.552
0.294
4.466
1.214
4.794
0.704
1.04
1.08
0.742
3.05
4.49
2.736
2.908
0.478
0.646
4.766
1.272
1.536
0.496
0.576
0.76
3.74
1.506
2.566
1.33
0.026
4.888
1.41
2.822
0.14
4.258
4.83
2.722
3.146
0.952
5.078
1.27
5.118
1.664
0.934
3.004
1.89
0.324
1.454
0.396
3.772
1.5
3.224
4.79
0.392
1.052
2.782
4.86
4.444
4.214
2.632
2.3
0.788
4.88
3.6
2.166
4.892
0.586
1.48
4.98
4.23
5.094
2.432
2.274
2.016
3.242
2.178
1.73
2.508
4.854
2.764
4.848
0.61
1.116
0.986
2
0.568
2
3.212
3.18
0.834
0
1.16
4.792
1.28
2.034
4.882
4.992
1.708
0.012
0.57
2.17
0.886
4.268
2.702
2.37
2.35
2.7
0.49
0.77
4.228
1.596
5.084
1.322
1.146
3.192
0.604
1.77
0.566
2.45
4.442
2.084
4.332
4.868
2.024
1.222
2.736
4.806
0.044
4.772
4.87
1.64
0.402
4.974
0.832
4.28
1.876
0.918
4.77
4.43
3.922
2.12
4.25
2.148
0.562
3.404
3.094
4.832
1.246
0.324
4.966
0.324
4.86
4.428
4.252
1.066
4.824
4.808
1.594
1.438
2.128
1.814
4.882
5.088
0.256
4.824
2.106
1.554
5.112
0.026
3.252
2.186
0.556
0.38
2.186
4.856
4.85
2.328
2.808
4.774
3.362
1.472
2.144
5.088
2.152
4.896
4.944
0.12
4.91
0.948
4.858
4.804
1.43
5.094
4.79
4.844
2.754
0.406
4.8
1.458
4.852
2.706
4.814
4.868
4.452
1.03
0.95
5.062
2.338
0.936
0.154
4.434
3.224
2.288
1.476
0.212
0.008
4.832
1.82
2.116
4.932
3.044
1.104
5.082
4.828
1.182
4.85
0.084
2.676
2.85
4.89
4.236
1.012
2.146
4.916
4.266
1.614
2.72
1.634
2.014
3.932
4.772
4.862
2.472
4.868
3.404
0.42
1.264
3.908
0.166
4.84
2.826
1.454
3.248
3.248
0.138
5.124
0.396
4.866
1.378
3.24
1.532
2.142
5.094
5.088
1.374
0.644
4.968
1.498
0.584
4.876
0.39
5.1
1.512
0.978
0.272
0.092
3.5
4.778
2.77
3.18
0.86
0.292
4.85
0.438
1.936
0.346
0.258
1.194
3.832
0.674
2.698
0.514
1.18
3.81
0.626
1.694
1.038
3.144
3.73
1.562
2
0.616
4.064
0.302
4.114
1.112
0.312
1.854
0.736
0.864
0.786
1.536
2.626
0.364
2.204
4.016
0.814
0.562
1.622
4.028
3.384
3.082
1.486
1.266
0.56
3.796
2.486
1.1
3.858
0.942
0.592
3.986
3.114
4.088
1.29
1.306
1.32
2.196
1.766
0.632
1.404
3.768
1.606
3.762
0.582
0.152
0.508
1.412
0.892
1.306
2.188
2.058
0.71
1.16
0
3.706
0.142
1.436
3.822
3.986
0.676
1.17
0.914
1.752
0.578
3.158
1.542
1.296
1.36
1.54
1.008
0.524
3.116
0.868
4.072
0.69
0.424
2.044
0.914
0.812
0.766
1.304
3.378
1.098
3.56
3.788
1.088
0.692
1.578
4.022
1.198
3.79
3.784
0.766
0.804
3.96
0.676
3.388
1.366
0.536
3.686
3.366
2.946
1.022
3.134
0.99
0.88
2.266
1.962
3.728
0.292
1.476
3.892
1.456
3.774
3.366
3.136
0.242
3.73
3.724
0.52
0.42
1.72
1.048
3.808
4.06
1.38
3.74
0.974
0.76
4.12
1.168
2.228
1.112
0.906
1.114
1.118
4.028
3.762
1.29
1.684
3.686
2.26
0.656
1.734
4.08
1.73
3.814
4.074
1.274
4.064
0.634
3.778
3.708
0.914
4.08
3.706
3.758
1.594
0.804
3.718
0.646
3.768
1.548
3.728
3.786
3.388
0.692
0.646
4.06
1.49
0.742
1.306
3.372
2.226
1.22
0.336
1.35
1.156
3.76
0.936
1.698
3.856
1.886
0.646
4.084
3.754
0.682
3.77
1.236
1.558
1.696
3.808
3.12
0.59
1.078
3.84
3.156
0.664
1.562
0.606
1.404
2.954
3.998
3.774
1.384
3.786
2.29
1.526
0.538
2.918
1.306
3.758
1.672
0.62
2.228
2.186
1.022
4.118
1.52
3.782
0.578
2.222
0.378
1.602
4.092
4.074
0.58
0.73
3.894
0.968
0.904
3.798
1.528
4.098
0.724
0.614
1.29
1.082
2.392
3.79
2.052
2.202
0.31
0.868
4.06
1.528
0.842
0.87
0.978
0.05
3.034
1.758
1.862
1.502
4.816
0.118
3.4
2.642
4.696
0.614
0.16
2.382
2.302
3.876
0.682
3.53
0.774
4.19
3.866
2.35
3.112
4.546
3.402
5.108
1.304
3.464
1.6
1.96
4.506
4.142
2.318
1.696
0.398
0.792
2.266
3.254
4.01
0.09
1.238
2.628
0.476
4.642
3.768
0.784
0.654
0.756
2.444
2.542
2.974
1.56
4.57
3.082
2.302
0.062
2.344
0.056
4.184
3.7
3.816
4.2
4.31
2.99
1.61
2.532
4.37
4.792
3.706
0
3.568
4.19
0.268
0.708
3.504
4.804
4.618
4.556
4.236
0.6
2.378
3.102
2.458
2.396
4.438
4.024
0.636
3.262
0.716
4.052
3.648
1.782
4.614
3.594
4.474
2.73
0.392
3.442
1.898
0.102
2.792
3.628
2.358
1.914
4.822
0.818
0.078
3.75
4.496
0.652
4.34
1.342
4.302
4.188
0.03
0.396
1.12
3.146
0.642
2.854
4.584
2.3
1.78
0.186
3.78
5.07
0.21
5.026
0.068
0.41
0.634
3.736
0.098
0.028
3.5
3.648
4.56
3.886
0.142
0.61
4.952
0.044
2.74
3.272
0.858
4.792
1.574
2.61
4.61
4.586
2.61
1.708
0.06
3.228
2.674
0.022
2.624
3.336
4.564
0.734
4.544
0.108
1.524
4.89
1.63
3.884
0.09
0.116
4.192
0.706
0.024
0.052
2.356
4.498
0.032
3.35
0.062
2.402
0.022
0.09
0.386
3.826
3.886
0.758
2.582
4.36
4.918
0.412
1.634
2.506
3.372
4.94
4.79
0.136
3
4.538
0.172
2.05
3.734
0.792
0.122
4.16
0.074
4.854
2.77
2.368
0.108
0.654
3.81
2.65
0.16
0.594
3.18
2.364
3.16
4.166
1.104
1.952
0.07
3.006
0.084
2.522
5.062
3.54
1.078
4.904
0.06
2.162
3.348
1.58
1.546
4.656
0.768
5.074
0.078
3.88
1.59
3.396
4.32
0.77
0.698
3.43
4.18
0.218
3.446
4.606
0.112
5.096
0.784
3.878
3.848
4.822
4.734
1.32
0.766
2.486
1.7
4.012
4.51
1.898
5.048
2.872
4.56
4.664
3.662
1.838
5.228
2.322
4.946
1.302
3.67
0.54
1.606
1.164
3.008
3.592
1.448
1.898
0.638
3.922
0.22
3.972
1.186
0.384
1.752
0.64
0.994
0.708
1.65
2.496
0.306
2.062
3.884
0.946
0.686
1.506
3.894
3.242
2.948
1.354
1.224
0.624
3.656
2.348
0.958
3.718
1.082
0.634
3.846
2.978
3.948
1.156
1.168
1.212
2.054
1.836
0.49
1.266
3.628
1.49
3.622
0.688
0.184
0.528
1.466
0.968
1.2
2.046
1.972
0.848
1.28
0.142
3.568
0
1.49
3.682
3.844
0.658
1.292
1.056
1.822
0.714
3.02
1.426
1.236
1.22
1.426
1.09
0.598
2.978
0.772
3.932
0.78
0.398
1.914
1.056
0.814
0.906
1.206
3.238
1.076
3.43
3.65
0.956
0.656
1.462
3.89
1.318
3.648
3.644
0.796
0.938
3.82
0.814
3.25
1.434
0.67
3.546
3.224
2.804
0.958
2.998
0.88
1.022
2.17
1.828
3.59
0.368
1.592
3.752
1.57
3.636
3.224
3
0.272
3.59
3.586
0.496
0.438
1.792
1.086
3.668
3.92
1.492
3.602
0.838
0.66
3.98
1.288
2.088
0.97
1.046
1.206
0.978
3.892
3.624
1.244
1.6
3.548
2.182
0.56
1.806
3.938
1.8
3.674
3.936
1.394
3.928
0.656
3.638
3.568
1.002
3.938
3.566
3.618
1.48
0.938
3.578
0.552
3.628
1.434
3.588
3.648
3.248
0.698
0.666
3.918
1.362
0.874
1.426
3.232
2.086
1.08
0.198
1.466
1.278
3.62
0.814
1.77
3.716
1.766
0.632
3.942
3.614
0.792
3.63
1.356
1.476
1.588
3.668
2.984
0.6
0.936
3.7
3.018
0.54
1.446
0.472
1.456
2.814
3.866
3.634
1.318
3.646
2.206
1.636
0.482
2.776
1.422
3.618
1.546
0.522
2.088
2.046
1.144
3.976
1.632
3.642
0.646
2.08
0.29
1.658
3.95
3.932
0.496
0.804
3.754
0.902
1.044
3.658
1.642
3.958
0.78
0.63
1.396
1.206
2.254
3.648
1.932
2.062
0.446
0.99
3.926
1.636
0.7
1.002
1.11
0.094
2.904
1.86
1.732
1.598
2.04
4.308
2.028
1.568
1.898
3.576
4.158
1.822
1.938
2.022
4.718
1.708
4.788
0.374
1.69
1.858
1.336
1.738
2.196
2.4
2.904
1.26
3.032
5.056
1.67
1.05
1.884
5
3.972
3.426
2.046
0.938
1.9
4.278
2.996
2.082
4.486
1.46
0.856
4.694
3.536
4.764
1.936
2.402
2.65
2.968
0.406
1.74
2.186
4.244
1.858
4.244
1.778
1.588
1.924
0.034
2.134
2.64
3.016
1.79
1.208
2.034
1.436
4.19
1.49
0
4.382
4.668
0.938
2.038
1.47
0.39
1.196
3.592
1.832
1.09
2.408
1.812
2.202
1.846
3.554
2.248
4.736
0.792
1.862
2.42
1.436
0.77
1.478
1.484
3.96
0.772
4.63
4.29
2.278
2.128
1.848
5.05
2.076
4.538
4.26
0.708
1.664
4.628
1.218
4.318
0.186
1.186
4.18
3.944
3.772
1.102
3.55
1.496
1.472
2.062
2.478
4.146
1.144
2.318
4.398
2.346
4.254
3.952
3.558
1.67
4.178
4.216
1.07
1.056
0.38
0.422
4.32
4.688
2.286
4.232
1.798
2.132
4.824
2.056
3.052
2.072
1.482
2.234
2.096
5.002
4.236
0.964
1.538
4.168
1.846
2.038
0.388
4.75
0.372
4.298
4.992
2.142
5.012
2.036
4.276
4.15
0.616
4.738
4.198
4.238
1.846
1.656
4.212
2.032
4.252
1.802
4.21
4.28
3.972
2.112
2.048
4.742
2.686
1.102
2.172
3.964
3.1
2.162
1.522
2.238
2.026
4.284
2.212
0.358
4.36
2.142
2.078
4.772
4.274
0.892
4.264
2.112
1.428
1.822
4.298
3.538
2.01
2.064
4.346
3.598
1.96
1.846
1.844
0.034
3.776
5.04
4.248
1.184
4.274
1.932
2.448
1.966
3.72
2.194
4.25
2.064
2.002
3.058
2.92
1.952
4.79
2.416
4.268
0.86
3.056
1.334
0.174
4.77
4.732
1.984
2.006
4.404
2.39
1.454
4.298
2.398
4.782
0.712
2.024
2.286
1.942
2.942
4.52
3.286
3.114
1.468
1.85
5.08
2.47
1.856
1.702
1.774
1.464
4.11
2.698
3.014
2.538
4.906
0.186
3.478
2.848
4.792
0.828
0.412
2.564
2.52
3.95
0.416
3.628
0.508
4.364
3.962
2.558
3.26
4.648
3.466
5.184
1.524
3.598
1.662
1.728
4.61
4.278
2.5
1.458
0.44
1.028
2.416
3.446
4.096
0.238
1.396
2.73
0.216
4.764
3.922
0.52
0.87
0.488
2.584
2.614
3.006
1.64
4.768
3.194
2.422
0.258
2.526
0.246
4.278
3.806
3.898
4.39
4.384
3.022
1.672
2.76
4.502
4.882
3.822
0.268
3.682
4.382
0
0.442
3.662
4.894
4.736
4.754
4.366
0.812
2.558
3.292
2.534
2.576
4.508
4.112
0.844
3.324
0.448
4.204
3.736
1.964
4.736
3.76
4.59
2.91
0.446
3.624
1.71
0.184
2.866
3.696
2.538
1.682
4.91
0.584
0.256
3.914
4.602
0.388
4.47
1.178
4.486
4.318
0.258
0.458
1.072
3.32
0.862
3.008
4.704
2.536
1.936
0.44
3.914
5.15
0.162
5.104
0.248
0.458
0.85
3.836
0.352
0.24
3.648
3.79
4.754
4.064
0.142
0.346
5.032
0.228
2.866
3.342
0.592
4.88
1.634
2.716
4.728
4.658
2.712
1.47
0.272
3.42
2.88
0.284
2.862
3.414
4.76
0.466
4.74
0.224
1.278
4.976
1.388
3.958
0.192
0.378
4.352
0.438
0.246
0.252
2.54
4.604
0.236
3.428
0.238
2.584
0.262
0.206
0.434
3.896
3.96
0.49
2.62
4.496
5.002
0.45
1.676
2.608
3.49
5.022
4.88
0.132
3.072
4.734
0.162
2.242
3.806
0.524
0.146
4.306
0.21
4.94
2.972
2.564
0.208
0.872
3.886
2.752
0.154
0.804
3.268
2.542
3.258
4.356
1.058
1.722
0.264
3.202
0.22
2.762
5.132
3.622
1.05
4.986
0.22
2.334
3.43
1.638
1.64
4.746
0.502
5.148
0.226
4.03
1.648
3.528
4.516
0.502
0.432
3.51
4.258
0.154
3.496
4.726
0.178
5.172
0.516
4.038
3.924
4.898
4.828
1.468
0.53
2.462
1.734
4.124
4.604
1.664
5.118
2.982
4.664
4.766
3.776
1.714
5.29
2.332
5.008
5.016
0.624
3.582
3.17
4.912
1.202
0.854
2.846
2.862
4.046
0.11
3.766
0.128
4.62
4.094
2.886
3.482
4.78
3.548
5.268
1.882
3.794
1.784
1.338
4.748
4.472
2.788
1.056
0.714
1.422
2.652
3.736
4.204
0.676
1.676
2.886
0.234
4.926
4.144
0.084
1.244
0.104
2.804
2.722
3.042
1.794
5.062
3.354
2.61
0.7
2.814
0.688
4.398
3.952
4.006
4.672
4.468
3.058
1.798
3.116
4.682
4.992
3.986
0.708
3.844
4.668
0.442
0
3.896
5.004
4.898
5.046
4.546
1.188
2.836
3.584
2.65
2.856
4.59
4.226
1.21
3.404
0.096
4.422
3.852
2.256
4.9
4.008
4.746
3.184
0.73
3.9
1.398
0.626
2.97
3.782
2.822
1.288
5.016
0.27
0.698
4.154
4.74
0.056
4.648
0.942
4.758
4.5
0.694
0.746
1.074
3.582
1.24
3.242
4.864
2.906
2.192
0.88
4.106
5.242
0.572
5.19
0.69
0.732
1.228
3.972
0.794
0.682
3.864
3.998
5.046
4.326
0.582
0.182
5.122
0.67
3.058
3.438
0.164
4.988
1.758
2.876
4.888
4.74
2.868
1.068
0.714
3.714
3.202
0.722
3.238
3.52
5.05
0.098
5.032
0.662
0.86
5.078
0.976
4.052
0.634
0.82
4.586
0.112
0.686
0.694
2.826
4.744
0.676
3.534
0.68
2.866
0.704
0.648
0.718
3.98
4.05
0.076
2.674
4.686
5.104
0.72
1.772
2.766
3.658
5.116
4.99
0.572
3.172
5.024
0.59
2.546
3.896
0.106
0.586
4.516
0.652
5.044
3.282
2.868
0.646
1.248
3.982
2.908
0.586
1.174
3.39
2.822
3.398
4.64
1.062
1.334
0.706
3.5
0.66
3.138
5.21
3.728
1.084
5.084
0.662
2.604
3.538
1.758
1.812
4.86
0.132
5.23
0.668
4.248
1.766
3.72
4.81
0.106
0.11
3.618
4.356
0.56
3.552
4.888
0.62
5.258
0.114
4.27
4.018
4.982
4.944
1.726
0.236
2.416
1.812
4.278
4.724
1.264
5.194
3.148
4.8
4.898
3.938
1.522
5.35
2.348
5.07
1.724
3.616
1.152
1.136
1.57
2.904
3.498
1.158
1.488
1.288
3.958
0.866
4.022
0.748
0.988
1.358
0.426
1.384
1.324
2.102
2.292
0.364
2.176
4.16
1.318
0.718
1.224
4.124
3.232
2.796
1.248
0.604
1.234
3.594
2.268
1.158
3.736
1.294
0.276
3.912
2.868
3.996
1.094
1.47
1.724
2.13
1.33
0.804
1.316
3.562
1.2
3.56
1.216
0.816
1.178
0.924
1.552
1.714
2.16
1.484
0.978
1.708
0.676
3.504
0.658
0.938
3.662
3.896
0
1.716
1.28
1.316
0.866
2.918
1.15
0.662
1.482
1.14
1.66
1.194
2.878
1.35
3.974
0.554
1.058
1.736
1.262
0.174
1.186
0.824
3.222
0.422
3.722
3.596
1.34
1.31
1.18
4.156
1.75
3.738
3.578
0.264
1.308
3.862
0.958
3.448
0.946
0.822
3.488
3.208
2.932
0.43
2.884
0.656
1.26
1.722
1.728
3.492
0.468
2.03
3.704
2.028
3.57
3.214
2.89
0.91
3.508
3.526
0.164
0.276
1.296
0.516
3.622
3.942
1.954
3.542
0.89
1.232
4.046
1.722
2.198
1.15
1.28
1.748
1.172
4.124
3.554
0.628
1.118
3.482
1.656
1.15
1.306
3.984
1.296
3.612
4.132
1.828
4.142
1.304
3.584
3.482
0.69
3.978
3.508
3.554
1.188
1.306
3.52
1.146
3.566
1.138
3.524
3.59
3.234
1.354
1.316
3.972
1.748
0.926
1.86
3.222
2.232
1.248
0.62
1.916
1.702
3.58
1.282
1.272
3.666
1.506
1.292
3.998
3.57
0.682
3.574
1.79
0.984
1.238
3.61
2.872
1.254
1.138
3.652
2.92
1.044
1.17
0.92
0.904
2.936
4.142
3.568
0.766
3.586
1.7
2.112
1.128
2.886
1.868
3.56
1.348
1.114
2.202
2.096
1.582
4.024
2.096
3.582
0.396
2.198
0.424
1.112
4.002
3.972
1.116
1.394
3.708
1.524
1.264
3.604
2.096
4.01
0.376
1.282
1.892
1.618
2.194
3.726
2.348
2.234
0.882
1.438
4.188
2.12
0.92
1.37
1.476
0.68
3.198
2.358
2.082
2.124
0.014
4.9
1.422
2.832
0.148
4.268
4.842
2.732
3.156
0.962
5.09
1.28
5.13
1.668
0.946
3.014
1.9
0.332
1.466
0.386
3.784
1.512
3.236
4.8
0.4
1.06
2.792
4.872
4.456
4.226
2.642
2.308
0.8
4.892
3.612
2.178
4.904
0.588
1.488
4.992
4.24
5.106
2.442
2.286
2.028
3.254
2.18
1.742
2.52
4.866
2.776
4.858
0.622
1.128
0.998
2.004
0.578
2.012
3.224
3.19
0.84
0.012
1.17
4.804
1.292
2.038
4.894
5.004
1.716
0
0.574
2.174
0.894
4.28
2.712
2.378
2.362
2.71
0.5
0.78
4.238
1.608
5.094
1.328
1.158
3.204
0.608
1.78
0.572
2.46
4.454
2.092
4.342
4.88
2.034
1.234
2.748
4.818
0.038
4.782
4.882
1.648
0.41
4.984
0.838
4.292
1.88
0.926
4.782
4.442
3.934
2.13
4.262
2.158
0.566
3.412
3.106
4.842
1.256
0.314
4.978
0.318
4.872
4.44
4.262
1.076
4.836
4.82
1.602
1.448
2.13
1.82
4.894
5.1
0.25
4.834
2.118
1.566
5.124
0.03
3.264
2.198
0.56
0.386
2.196
4.868
4.862
2.336
2.818
4.784
3.37
1.484
2.146
5.1
2.156
4.908
4.954
0.112
4.922
0.958
4.868
4.816
1.434
5.104
4.802
4.856
2.764
0.414
4.812
1.47
4.862
2.716
4.826
4.88
4.464
1.04
0.962
5.074
2.348
0.94
0.144
4.444
3.236
2.3
1.488
0.204
0.014
4.844
1.832
2.118
4.944
3.056
1.116
5.094
4.838
1.188
4.862
0.076
2.686
2.86
4.902
4.248
1.024
2.158
4.928
4.278
1.626
2.732
1.646
2.018
3.944
4.784
4.872
2.48
4.88
3.414
0.414
1.276
3.92
0.158
4.852
2.838
1.466
3.26
3.26
0.15
5.136
0.388
4.876
1.386
3.252
1.544
2.146
5.106
5.1
1.386
0.654
4.98
1.508
0.586
4.888
0.382
5.112
1.518
0.99
0.272
0.1
3.512
4.79
2.78
3.192
0.87
0.302
4.862
0.432
1.948
0.354
0.264
1.204
3.842
0.666
2.71
0.512
0.574
4.72
1.396
2.416
0.444
4.048
4.636
2.392
2.766
1.05
4.976
1.144
5.026
1.104
0.844
2.632
1.558
0.332
1.502
0.932
3.5
1.174
3.114
4.862
0.288
0.566
2.456
4.898
4.298
3.974
2.376
1.838
0.858
4.706
3.39
2.012
4.772
0.034
1.02
4.898
4.016
5.002
2.184
2.198
2.09
3.11
1.608
1.546
2.316
4.678
2.436
4.672
0.632
0.95
1.022
1.436
0.87
2.074
3.1
2.76
0.31
0.57
0.914
4.618
1.056
1.47
4.736
4.898
1.28
0.574
0
1.602
0.416
4.06
2.378
1.928
2.26
2.372
0.876
0.808
4.02
1.628
4.986
0.806
1.114
2.922
0.034
1.304
0.16
2.084
4.292
1.61
4.402
4.7
1.964
1.3
2.41
4.872
0.612
4.698
4.694
1.154
0.286
4.874
0.324
4.274
1.308
0.46
4.598
4.28
3.852
1.71
4.036
1.828
0.038
3.002
2.86
4.634
0.866
0.85
4.804
0.876
4.686
4.28
4.038
0.948
4.638
4.636
1.204
1.04
1.558
1.284
4.72
4.974
0.82
4.652
1.878
1.55
5.032
0.594
3.14
2.026
0.018
0.846
2.032
4.894
4.672
1.868
2.398
4.596
2.918
1.45
1.574
4.992
1.582
4.724
4.956
0.674
4.936
1.054
4.69
4.614
0.876
4.992
4.618
4.668
2.424
0.278
4.628
1.436
4.678
2.374
4.638
4.698
4.302
1.154
1.064
4.972
2.34
0.392
0.704
4.286
3.134
2.134
1.248
0.77
0.564
4.672
1.786
1.546
4.768
2.734
1.19
4.994
4.666
0.658
4.68
0.646
2.264
2.498
4.72
4.022
1.088
1.992
4.752
4.06
1.532
2.398
1.504
1.45
3.86
4.844
4.684
2.036
4.698
2.972
0.98
1.258
3.826
0.726
4.668
2.538
1.42
3.14
3.1
0.516
5.03
0.948
4.692
0.904
3.134
1.23
1.572
5.004
4.988
1.35
0.828
4.808
1.616
0.016
4.708
0.93
5.01
1.012
1.072
0.836
0.484
3.3
4.7
2.854
3.106
0.622
0.47
4.912
1.002
1.756
0.284
0.32
0.962
3.884
1.23
2.714
1.084
2.172
4.674
2.362
1.92
2.044
3.942
4.518
2.2
2.282
2.304
5.096
2.038
5.168
0.64
1.978
2.212
1.722
1.906
2.53
2.51
3.262
1.618
3.422
5.446
1.844
1.292
2.26
5.39
4.348
3.784
2.434
1.31
2.164
4.642
3.372
2.466
4.862
1.584
1.198
5.074
3.902
5.142
2.326
2.784
3.008
3.356
0.016
2.11
2.578
4.61
2.234
4.61
2.016
1.9
2.216
0.396
2.36
2.998
3.406
2.11
1.39
2.17
1.752
4.556
1.822
0.39
4.754
5.046
1.316
2.174
1.602
0
1.414
3.956
2.212
1.464
2.792
2.19
2.412
2.108
3.922
2.592
5.114
1.07
2.174
2.794
1.568
1.15
1.646
1.866
4.334
1.158
5.02
4.656
2.65
2.44
2.224
5.44
2.212
4.922
4.624
1.072
1.838
5.006
1.408
4.708
0.388
1.416
4.546
4.32
4.162
1.492
3.914
1.886
1.614
2.378
2.86
4.504
1.462
2.426
4.766
2.464
4.618
4.328
3.922
1.976
4.54
4.582
1.436
1.402
0.044
0.8
4.688
5.064
2.414
4.598
2.186
2.476
5.204
2.196
3.44
2.458
1.616
2.42
2.48
5.392
4.6
1.334
1.888
4.534
2.134
2.38
0.03
5.128
0.022
4.662
5.382
2.268
5.402
2.318
4.642
4.512
0.858
5.116
4.564
4.604
2.222
1.83
4.578
2.372
4.616
2.18
4.576
4.646
4.348
2.402
2.332
5.122
3.062
1.284
2.296
4.34
3.492
2.55
1.876
2.364
2.164
4.652
2.574
0.056
4.726
2.512
2.378
5.152
4.642
1.132
4.63
2.244
1.786
2.19
4.664
3.902
2.302
2.448
4.714
3.964
2.318
2.224
2.206
0.422
4.164
5.428
4.612
1.552
4.64
2.226
2.568
2.29
4.108
2.322
4.616
2.444
2.342
3.448
3.308
2.11
5.168
2.532
4.634
1.178
3.446
1.696
0.236
5.15
5.11
2.318
2.248
4.772
2.718
1.59
4.664
2.51
5.16
1.046
2.312
2.436
2.084
3.322
4.904
3.66
3.504
1.734
2.032
5.47
2.594
2.236
1.864
1.92
1.786
4.5
2.812
3.396
2.686
0.9
4.342
1.158
2.002
0.746
3.658
4.25
1.98
2.35
0.938
4.62
0.858
4.674
0.822
0.64
2.216
1.152
0.568
1.296
1.278
3.096
0.776
2.768
4.592
0.498
0.166
2.046
4.606
3.928
3.578
1.982
1.434
0.772
4.326
3.004
1.664
4.412
0.432
0.61
4.55
3.626
4.648
1.794
1.884
1.866
2.752
1.424
1.196
1.946
4.296
2.024
4.292
0.602
0.664
0.87
1.164
0.946
1.852
2.752
2.348
0.136
0.886
0.578
4.236
0.714
1.196
4.366
4.546
0.866
0.894
0.416
1.414
0
3.672
1.968
1.518
1.934
1.96
1.008
0.714
3.63
1.402
4.632
0.438
0.896
2.52
0.4
0.9
0.33
1.67
3.92
1.21
4.136
4.322
1.666
1.136
2
4.598
0.932
4.356
4.314
0.758
0.49
4.52
0.104
3.966
1.062
0.048
4.218
3.908
3.514
1.294
3.644
1.422
0.394
2.586
2.468
4.246
0.46
1.202
4.428
1.212
4.304
3.908
3.648
0.698
4.252
4.256
0.788
0.626
1.374
0.932
4.342
4.616
1.142
4.272
1.5
1.306
4.684
0.906
2.792
1.672
0.416
1.038
1.682
4.606
4.29
1.462
1.984
4.216
2.512
1.202
1.39
4.64
1.392
4.344
4.652
1.004
4.642
0.95
4.31
4.23
0.58
4.638
4.238
4.288
2.012
0.484
4.248
1.19
4.298
1.962
4.258
4.318
3.932
1.044
0.96
4.62
2.064
0.174
1.038
3.916
2.796
1.782
0.89
1.098
0.88
4.298
1.508
1.356
4.39
2.324
1.046
4.644
4.29
0.306
4.302
0.97
1.85
2.084
4.34
3.632
0.952
1.642
4.374
3.672
1.238
1.986
1.184
1.17
3.524
4.574
4.302
1.626
4.318
2.562
1.306
1.038
3.484
1.052
4.29
2.134
1.168
2.794
2.738
0.782
4.678
1.282
4.312
0.498
2.788
0.84
1.33
4.652
4.632
1.11
0.836
4.43
1.448
0.4
4.33
1.274
4.66
0.626
0.952
1.114
0.794
2.916
4.354
2.614
2.774
0.37
0.662
4.636
1.322
1.4
0.54
0.636
0.628
3.61
1.558
2.438
1.364
4.292
0.716
2.9
2.044
4.166
0.016
0.582
1.786
1.708
3.374
1.202
3
1.288
3.596
3.336
1.752
2.536
4.008
2.922
4.598
0.71
2.896
1.178
2.208
3.964
3.57
1.722
1.99
0.5
0.244
1.692
2.654
3.498
0.686
0.672
2.104
0.964
4.084
3.186
1.244
0.058
1.264
1.878
2.064
2.554
1.104
3.972
2.542
1.76
0.654
1.746
0.652
3.658
3.162
3.308
3.6
3.812
2.566
1.184
1.946
3.804
4.268
3.158
0.6
3.02
3.592
0.812
1.188
2.918
4.28
4.06
3.956
3.672
0
1.784
2.502
1.974
1.8
3.94
3.506
0.04
2.786
1.228
3.468
3.134
1.188
4.056
3.002
3.92
2.134
0.48
2.844
2.022
0.698
2.308
3.14
1.762
2.172
4.3
1.18
0.668
3.16
3.956
1.136
3.774
1.452
3.704
3.624
0.59
0.464
0.996
2.552
0.054
2.272
4.03
1.726
1.204
0.576
3.212
4.556
0.808
4.518
0.662
0.484
0.04
3.204
0.592
0.624
2.92
3.072
3.96
3.29
0.732
1.15
4.442
0.642
2.184
2.782
1.352
4.27
1.154
2.082
4.054
4.086
2.086
1.998
0.644
2.628
2.076
0.578
2.056
2.838
3.964
1.244
3.944
0.706
1.86
4.37
1.944
3.384
0.686
0.566
3.602
1.224
0.608
0.646
1.76
3.956
0.62
2.85
0.66
1.806
0.618
0.688
0.49
3.336
3.388
1.254
2.16
3.788
4.4
0.5
1.244
1.984
2.822
4.426
4.266
0.7
2.516
3.94
0.77
1.452
3.24
1.288
0.688
3.582
0.672
4.334
2.172
1.77
0.708
0.062
3.308
2.124
0.756
0.016
2.668
1.768
2.634
3.566
0.982
2.198
0.658
2.408
0.684
1.954
4.56
3.036
0.924
4.388
0.658
1.572
2.846
1.166
1.066
4.13
1.284
4.57
0.678
3.3
1.176
2.832
3.72
1.274
1.218
2.926
3.672
0.814
2.99
4.048
0.708
4.588
1.288
3.292
3.348
4.318
4.206
0.768
1.138
2.186
1.324
3.466
3.982
2.17
4.55
2.334
4.02
4.124
3.114
1.8
4.74
1.958
4.458
2.722
2.494
1.568
0.48
2.578
1.77
2.362
0.036
0.538
1.968
2.886
1.5
2.958
1.812
1.802
0.396
0.822
2.4
1.68
3.076
1.142
1.212
1.294
3.34
2.344
1.844
0.08
3.242
2.142
1.648
0.346
0.902
2.022
2.468
1.164
0.874
2.654
2.398
1.424
2.864
1.732
2.932
0.436
1.138
1.688
1.202
2.226
1.062
0.644
2.436
0.066
2.434
2.114
1.602
1.87
1.836
2.368
1.69
1.278
0.74
2.094
2.702
1.542
2.378
1.426
1.832
2.558
2.836
1.15
2.712
2.378
2.212
1.968
1.784
0
0.752
1.074
0.024
2.498
2.008
1.746
1.6
2.906
1.706
1.69
0.596
2.366
1.22
2.256
0.352
2.13
1.068
2.952
2.474
1.228
1.822
0.036
3.324
2.74
2.712
2.45
1.382
2.336
2.796
2.068
2.556
1.93
1.92
2.366
2.114
1.984
0.768
1.748
0.554
2.352
0.83
0.652
2.352
1.512
3.018
2.584
2.996
2.444
2.122
1.754
1.674
2.376
2.402
1.182
1.344
2.208
1.508
2.504
2.858
2.918
2.42
0.694
1.526
2.994
2.71
1.306
0.842
2.374
2.624
0.868
3.246
2.428
0.882
0.506
2.358
0.988
1.52
2.214
2.918
2.196
2.488
3.21
2.816
3.242
1.982
2.462
2.348
1.824
2.908
2.384
2.428
0.058
2.334
2.398
1.528
2.44
0.042
2.398
2.466
2.142
1.976
1.99
2.91
1.45
2.06
2.85
2.134
1.386
0.836
1.238
2.89
2.698
2.464
1.352
2.188
2.546
0.358
1.882
2.942
2.454
1.83
2.45
2.778
0.512
0.21
2.486
1.734
1.908
0.876
2.532
1.788
1.322
0.02
1.22
1.804
1.986
3.322
2.44
0.68
2.462
0.96
3.062
1.656
1.924
2.848
2.436
0.236
1.506
1.318
1.14
2.566
2.958
3.06
2.458
1.544
1.318
1.172
1.974
2.938
2.9
1.568
2.208
2.59
1.842
2.364
2.484
3.068
2.95
1.518
1.948
2.822
2.624
1.11
2.694
1.948
1.426
1.846
2.412
3.348
3.062
0.918
2.4
2.51
1.51
2.468
3.284
1.61
3.016
2.386
3.218
1.62
0.518
2.232
2.486
3.07
0.738
0.894
1.872
3.632
1.406
3.704
1.128
1.606
0.79
0.656
2.046
1.778
2.764
1.82
0.936
2.014
4.062
1.98
1.364
0.796
3.978
2.884
2.342
1.014
0.152
1.852
3.188
1.91
1.26
3.398
1.94
0.908
3.614
2.448
3.68
0.96
1.59
2.018
1.934
1.478
1.136
1.226
3.156
0.772
3.154
1.862
1.416
1.762
1.098
2.188
2.016
1.996
0.834
1.62
2.37
1.296
3.102
1.236
1.09
3.292
3.584
0.662
2.378
1.928
1.464
1.518
2.502
0.752
0
1.562
0.73
2.302
1.82
2.466
1.756
3.652
1.15
1.612
1.332
1.908
0.63
1.842
0.42
2.872
0.364
3.658
3.2
1.562
1.83
0.764
4.05
2.412
3.464
3.17
0.79
1.972
3.544
1.604
3.292
1.204
1.478
3.09
2.856
2.728
0.28
2.462
0.606
1.91
1.088
1.404
3.058
1.126
2.692
3.31
2.69
3.164
2.866
2.47
1.508
3.09
3.126
0.788
0.934
1.462
0.816
3.23
3.6
2.614
3.142
0.966
1.65
3.742
2.384
2.028
1.236
1.93
2.398
1.266
3.982
3.146
0.13
0.494
3.08
0.994
1.596
1.468
3.664
1.45
3.208
3.954
2.49
3.982
1.89
3.186
3.062
1.2
3.652
3.108
3.148
0.76
1.968
3.122
1.598
3.162
0.72
3.12
3.19
2.884
1.92
1.9
3.658
1.91
1.556
2.524
2.878
2.096
1.294
1.118
2.578
2.364
3.194
1.594
1.442
3.27
1.052
1.844
3.69
3.184
1.294
3.174
2.452
0.362
0.734
3.208
2.448
1.828
1.248
3.256
2.508
1.432
0.764
1.3
1.064
2.73
4.044
3.158
0.112
3.184
1.044
2.772
1.644
2.67
2.53
3.16
0.986
1.568
2.038
1.878
2.244
3.706
2.758
3.178
1.026
2.038
0.95
1.226
3.686
3.646
1.598
2.026
3.316
1.974
1.912
3.208
2.758
3.698
0.938
1.862
2.55
2.28
1.86
3.444
2.484
2.124
1.536
2.098
4.076
2.782
1.128
2.032
2.136
1.286
3.156
3.016
2.168
2.778
2.376
2.548
0.946
1.534
2.266
1.966
2.51
1.11
1.584
1.42
2.734
1.12
2.776
2.22
1.444
1.458
1.072
2.13
0.948
2.652
1.646
1.248
0.874
2.694
2.098
1.89
1.118
2.684
2.098
1.972
0.744
1.668
1.562
2.544
1.336
0.326
2.542
2.29
1.662
2.644
1.944
2.752
0.654
0.094
0.668
0.898
2.808
0.748
0.438
2.518
1.124
2.512
1.75
1.31
1.366
2.398
1.854
0.676
0.862
1.814
2.068
2.35
1.36
2.458
1.22
2.408
2.534
2.65
1.482
2.362
2.26
2.792
1.934
1.974
1.074
1.562
0
1.094
1.98
1.582
1.934
0.812
2.74
1.908
1.206
1.152
2.264
1.642
2.104
1.198
2.096
1.7
2.25
2.528
0.336
1.172
1.1
2.696
2.378
2.442
2.536
1.74
2.092
2.628
2.034
2.032
2.428
1.89
2.432
2.086
1.592
1.376
1.966
0.966
2.224
1.864
0.956
2.514
1.532
2.616
2.624
2.572
2.524
2.082
1.964
1.324
2.498
2.472
1.384
1.476
2.776
1.994
2.54
2.74
2.498
2.486
0.62
0.814
2.778
2.348
0.9
0.34
2.248
2.13
0.314
2.684
2.516
1.664
1.552
2.438
2.06
0.882
2.786
2.746
2.774
2.56
2.72
2.442
2.714
1.428
2.518
2.48
2.11
2.748
2.452
2.508
1.124
2.094
2.462
0.896
2.514
1.112
2.48
2.528
2.106
1.37
1.428
2.722
0.376
2.09
2.47
2.086
0.878
0.268
1.052
2.488
2.35
2.488
0.544
2.752
2.59
1.204
1.278
2.744
2.484
1.966
2.512
2.408
1.51
1.28
2.55
1.954
1.354
0.344
2.574
1.97
0.74
1.082
0.756
2.374
1.602
2.676
2.526
1.556
2.53
2.026
2.604
1.088
1.57
2.454
2.502
0.978
0.896
0.898
0.916
2.216
2.782
2.618
2.528
1.738
0.89
1.166
2.58
2.754
2.744
0.978
1.726
2.624
1.02
2.25
2.534
2.642
2.76
1.812
1.392
2.366
2.3
1.23
2.444
0.922
0.846
1.638
2.078
2.73
2.592
0.57
2.152
2.248
1.31
1.724
2.774
0.614
2.49
2.72
2.51
1.576
0.458
2.574
1.786
2.378
0.024
0.526
1.972
2.906
1.502
2.976
1.796
1.802
0.382
0.816
2.396
1.688
3.076
1.154
1.208
1.318
3.362
2.34
1.834
0.086
3.266
2.16
1.662
0.368
0.882
2.022
2.484
1.184
0.89
2.674
2.39
1.414
2.884
1.748
2.952
0.452
1.156
1.704
1.226
2.206
1.068
0.666
2.452
0.066
2.45
2.114
1.602
1.872
1.818
2.37
1.706
1.302
0.722
2.086
2.7
1.54
2.396
1.426
1.812
2.576
2.856
1.14
2.71
2.372
2.19
1.96
1.8
0.024
0.73
1.094
0
2.498
2.01
1.762
1.61
2.924
1.694
1.694
0.614
2.36
1.206
2.25
0.334
2.148
1.048
2.976
2.492
1.242
1.83
0.04
3.348
2.738
2.734
2.468
1.368
2.332
2.816
2.06
2.58
1.91
1.914
2.382
2.134
2.006
0.752
1.764
0.552
2.344
0.818
0.674
2.368
1.504
3.016
2.602
2.996
2.46
2.142
1.77
1.676
2.392
2.42
1.174
1.336
2.188
1.49
2.52
2.878
2.918
2.436
0.702
1.534
3.014
2.708
1.33
0.858
2.368
2.624
0.884
3.268
2.444
0.86
0.482
2.374
0.97
1.528
2.194
2.938
2.176
2.504
3.232
2.814
3.266
1.986
2.48
2.364
1.81
2.926
2.402
2.444
0.054
2.33
2.414
1.536
2.456
0.02
2.416
2.484
2.162
1.98
1.994
2.93
1.47
2.05
2.848
2.152
1.41
0.854
1.24
2.89
2.696
2.482
1.364
2.168
2.562
0.368
1.886
2.96
2.472
1.82
2.468
2.776
0.488
0.196
2.504
1.75
1.912
0.892
2.548
1.804
1.33
0.034
1.226
1.784
2.008
3.346
2.456
0.656
2.48
0.944
3.062
1.66
1.946
2.846
2.454
0.258
1.514
1.342
1.164
2.562
2.978
3.058
2.474
1.532
1.342
1.168
1.954
2.958
2.92
1.574
2.21
2.606
1.852
2.356
2.5
3.068
2.97
1.504
1.952
2.822
2.62
1.13
2.714
1.97
1.45
1.842
2.41
3.372
3.062
0.926
2.396
2.506
1.508
2.492
3.284
1.632
3.016
0.512
4.528
1.04
2.696
0.506
3.93
4.488
2.522
2.986
0.566
4.68
1
4.714
1.83
0.708
2.838
1.73
0.546
1.044
0.68
3.502
1.372
2.848
4.322
0.592
1.154
2.576
4.404
4.076
3.91
2.37
2.262
0.476
4.524
3.282
1.844
4.504
0.904
1.492
4.574
3.906
4.692
2.17
1.896
1.572
2.878
2.42
1.458
2.202
4.5
2.562
4.492
0.448
0.908
0.642
2.17
0.132
1.554
2.836
3.062
1.022
0.49
1.008
4.438
1.09
2.202
4.508
4.59
1.66
0.5
0.876
2.412
1.008
3.94
2.498
2.302
1.98
2.498
0
0.494
3.9
1.186
4.682
1.422
0.824
2.928
0.908
1.768
0.78
2.296
4.074
2.074
3.866
4.508
1.646
0.812
2.534
4.342
0.492
4.36
4.516
1.67
0.596
4.574
1.004
3.842
2.07
1.016
4.414
4.064
3.516
2.03
3.928
1.962
0.85
3.26
2.804
4.492
1.202
0.658
4.604
0.602
4.506
4.06
3.928
0.826
4.476
4.452
1.516
1.386
2.37
1.904
4.52
4.696
0.536
4.466
1.844
1.168
4.702
0.472
2.874
1.87
0.858
0.15
1.862
4.4
4.498
2.286
2.688
4.42
3.268
1.104
2.386
4.688
2.392
4.54
4.494
0.528
4.456
0.556
4.498
4.458
1.588
4.694
4.434
4.49
2.554
0.604
4.444
1.09
4.496
2.508
4.46
4.51
4.084
0.612
0.554
4.658
1.916
1.128
0.546
4.064
2.836
1.962
1.262
0.54
0.494
4.468
1.438
2.354
4.57
2.82
0.704
4.676
4.464
1.31
4.492
0.506
2.564
2.67
4.532
3.914
0.632
1.826
4.554
3.938
1.276
2.516
1.328
2.176
3.528
4.306
4.508
2.392
4.512
3.296
0.624
0.906
3.508
0.518
4.482
2.586
1.096
2.87
2.894
0.418
4.72
0.642
4.508
1.418
2.86
1.376
2.336
4.692
4.688
1.014
0.29
4.604
1.05
0.882
4.516
0.668
4.696
1.57
0.592
0.392
0.504
3.178
4.37
2.308
2.784
0.788
0.406
4.386
0.61
1.648
0.592
0.596
1.024
3.374
0.804
2.264
0.524
0.794
4.12
0.646
2.204
0.686
3.496
4.066
2.032
2.492
0.242
4.312
0.52
4.352
1.486
0.216
2.346
1.238
0.574
0.716
1.096
3.034
0.884
2.456
4.084
0.562
0.816
2.088
4.136
3.676
3.46
1.896
1.79
0.058
4.112
2.84
1.402
4.124
0.84
1.06
4.218
3.468
4.33
1.696
1.506
1.302
2.472
2.12
0.984
1.75
4.086
2.074
4.08
0.184
0.414
0.228
1.816
0.37
1.284
2.442
2.57
0.79
0.77
0.524
4.024
0.598
1.846
4.112
4.226
1.194
0.78
0.808
2.108
0.714
3.506
2.008
1.82
1.582
2.01
0.494
0
3.466
0.852
4.318
1.054
0.378
2.458
0.826
1.316
0.654
1.804
3.672
1.614
3.624
4.1
1.256
0.498
2.044
4.098
0.798
4.01
4.102
1.24
0.558
4.208
0.76
3.536
1.738
0.702
4.002
3.662
3.16
1.546
3.49
1.47
0.77
2.768
2.344
4.066
0.754
1.05
4.198
1.016
4.092
3.658
3.49
0.334
4.058
4.04
1.042
0.924
2.07
1.5
4.114
4.32
0.938
4.056
1.37
0.796
4.348
0.768
2.482
1.424
0.79
0.614
1.42
4.134
4.082
1.812
2.196
4.006
2.778
0.708
2.086
4.324
2.086
4.128
4.208
0.866
4.182
0.25
4.088
4.038
1.252
4.326
4.022
4.076
2.064
0.564
4.032
0.694
4.084
2.018
4.046
4.1
3.682
0.348
0.26
4.298
1.588
0.878
0.894
3.664
2.456
1.524
0.772
0.92
0.768
4.064
1.056
2.052
4.164
2.336
0.384
4.318
4.058
0.976
4.082
0.83
2.074
2.178
4.122
3.476
0.282
1.382
4.146
3.504
0.846
2.028
0.872
1.816
3.17
4.068
4.094
1.906
4.1
2.804
1.066
0.5
3.144
0.882
4.072
2.106
0.688
2.48
2.48
0.634
4.358
1.072
4.098
1.006
2.472
0.886
1.996
4.33
4.322
0.608
0.208
4.2
0.81
0.804
4.108
1.086
4.336
1.162
0.264
0.824
0.718
2.74
4.016
2.066
2.416
0.378
0.498
4.14
1.062
1.184
0.606
0.688
0.536
3.114
1.278
1.958
1.008
4.252
0.752
2.86
2.008
4.126
0.03
0.622
1.748
1.676
3.334
1.228
2.958
1.312
3.558
3.294
1.718
2.496
3.968
2.882
4.558
0.68
2.856
1.142
2.212
3.924
3.53
1.684
1.996
0.514
0.236
1.65
2.618
3.456
0.722
0.63
2.064
0.99
4.044
3.146
1.266
0.04
1.29
1.836
2.026
2.516
1.066
3.936
2.502
1.72
0.69
1.708
0.69
3.616
3.122
3.266
3.564
3.77
2.528
1.148
1.916
3.764
4.228
3.116
0.636
2.978
3.554
0.844
1.21
2.878
4.238
4.02
3.922
3.63
0.04
1.746
2.466
1.934
1.762
3.9
3.466
0
2.746
1.254
3.428
3.092
1.15
4.014
2.964
3.88
2.096
0.496
2.806
2.016
0.734
2.268
3.1
1.724
2.176
4.26
1.196
0.706
3.122
3.914
1.16
3.734
1.448
3.666
3.582
0.624
0.48
0.98
2.512
0.054
2.232
3.988
1.698
1.164
0.616
3.172
4.516
0.844
4.478
0.7
0.5
0.042
3.164
0.63
0.66
2.88
3.032
3.924
3.252
0.766
1.178
4.402
0.678
2.144
2.742
1.376
4.23
1.118
2.042
4.012
4.046
2.044
2.004
0.682
2.592
2.042
0.614
2.028
2.796
3.928
1.27
3.908
0.744
1.87
4.33
1.954
3.344
0.722
0.604
3.562
1.25
0.644
0.684
1.722
3.916
0.656
2.81
0.696
1.768
0.656
0.724
0.508
3.294
3.346
1.278
2.122
3.748
4.36
0.514
1.208
1.942
2.782
4.386
4.226
0.734
2.476
3.904
0.806
1.414
3.2
1.312
0.722
3.542
0.708
4.294
2.136
1.734
0.744
0.052
3.268
2.082
0.792
0.042
2.628
1.73
2.594
3.53
0.968
2.2
0.694
2.372
0.72
1.928
4.518
2.996
0.906
4.348
0.694
1.532
2.806
1.13
1.028
4.09
1.31
4.528
0.714
3.26
1.14
2.792
3.686
1.3
1.244
2.886
3.632
0.85
2.95
4.008
0.744
4.548
1.314
3.252
3.308
4.278
4.164
0.726
1.154
2.154
1.29
3.424
3.942
2.174
4.508
2.292
3.98
4.084
3.072
1.784
4.7
1.924
4.418
1.622
3.35
0.244
1.956
1.532
2.778
3.32
1.632
2.136
0.646
3.496
0.566
3.53
1.956
0.788
1.99
1.104
1.426
0.144
1.864
2.422
0.994
1.666
3.236
1.412
1.422
1.668
3.284
2.894
2.78
1.362
1.798
0.818
3.348
2.144
0.766
3.316
1.662
1.396
3.39
2.756
3.508
1.184
0.722
0.464
1.704
2.606
0.62
1.12
3.324
1.664
3.316
1.036
0.744
0.624
2.228
1.064
0.45
1.654
2.3
1.52
1.596
0.868
3.262
0.772
2.248
3.324
3.404
1.35
1.608
1.628
2.592
1.402
2.786
1.6
1.756
0.812
1.61
1.186
0.852
2.746
0
3.498
1.552
0.516
1.882
1.642
1.52
1.47
1.542
2.894
1.72
2.776
3.328
0.48
0.378
1.634
3.248
1.618
3.178
3.34
1.542
1.406
3.388
1.484
2.686
2.204
1.368
3.238
2.884
2.332
1.49
2.778
1.198
1.592
2.428
1.718
3.324
1.14
1.838
3.422
1.786
3.328
2.878
2.776
0.704
3.306
3.274
1.194
1.192
2.562
1.832
3.338
3.508
1.716
3.29
0.91
0.116
3.52
1.59
1.692
0.798
1.614
1.336
0.78
3.28
3.322
1.81
1.96
3.244
2.54
0.212
2.576
3.502
2.57
3.362
3.356
1.676
3.328
0.65
3.32
3.288
1.774
3.508
3.256
3.312
1.658
1.41
3.266
0.222
3.318
1.626
3.284
3.332
2.902
0.576
0.648
3.474
0.74
1.576
1.702
2.882
1.65
0.862
0.732
1.712
1.596
3.288
0.278
2.54
3.39
1.85
0.492
3.494
3.284
1.548
3.314
1.644
1.87
1.804
3.354
2.766
0.586
0.756
3.372
2.782
0.324
1.614
0.456
2.214
2.344
3.218
3.332
1.8
3.334
2.534
1.81
0.372
2.322
1.682
3.304
1.606
0.25
1.686
1.726
1.47
3.536
1.828
3.332
1.418
1.678
0.926
2.42
3.508
3.504
0.292
0.954
3.422
0.244
1.622
3.336
1.854
3.512
1.546
0.618
1.578
1.56
2.038
3.188
1.226
1.598
1.042
1.346
3.29
1.794
0.688
1.456
1.54
0.826
2.262
1.966
1.106
1.684
5.108
0.62
3.674
3.23
5.004
1.244
0.852
2.916
2.918
4.138
0.036
3.856
0.06
4.694
4.184
2.944
3.56
4.868
3.642
5.362
1.932
3.876
1.872
1.394
4.838
4.556
2.856
1.11
0.772
1.458
2.728
3.804
4.294
0.672
1.742
2.972
0.264
5.014
4.224
0.154
1.286
0.04
2.882
2.812
3.138
1.878
5.13
3.44
2.692
0.698
2.88
0.69
4.49
4.042
4.096
4.742
4.562
3.154
1.886
3.168
4.766
5.084
4.072
0.716
3.932
4.736
0.448
0.096
3.974
5.094
4.986
5.114
4.632
1.228
2.906
3.652
2.74
2.924
4.682
4.318
1.254
3.498
0
4.502
3.942
2.322
4.986
4.084
4.832
3.254
0.786
3.97
1.476
0.624
3.06
3.874
2.89
1.344
5.108
0.364
0.694
4.232
4.83
0.112
4.734
1.036
4.83
4.584
0.706
0.802
1.168
3.656
1.28
3.318
4.95
2.954
2.264
0.88
4.19
5.334
0.556
5.284
0.688
0.79
1.268
4.06
0.794
0.688
3.944
4.08
5.114
4.4
0.582
0.124
5.214
0.676
3.142
3.53
0.148
5.08
1.846
2.962
4.976
4.834
2.954
1.122
0.714
3.78
3.262
0.732
3.284
3.61
5.118
0.018
5.1
0.656
0.908
5.17
1.026
4.144
0.636
0.822
4.664
0.02
0.696
0.696
2.892
4.832
0.684
3.626
0.68
2.934
0.71
0.646
0.772
4.074
4.144
0.06
2.768
4.77
5.196
0.778
1.862
2.852
3.744
5.208
5.082
0.58
3.262
5.092
0.58
2.61
3.988
0.086
0.594
4.598
0.654
5.136
3.346
2.932
0.642
1.29
4.074
2.994
0.58
1.218
3.48
2.892
3.488
4.71
1.156
1.392
0.704
3.566
0.66
3.184
5.304
3.82
1.176
5.178
0.664
2.674
3.63
1.846
1.896
4.952
0.056
5.324
0.666
4.328
1.854
3.802
4.878
0.056
0.022
3.71
4.448
0.544
3.646
4.974
0.618
5.35
0.07
4.348
4.11
5.074
5.036
1.796
0.332
2.512
1.902
4.366
4.814
1.318
5.286
3.234
4.89
4.988
4.024
1.616
5.444
2.442
5.164
1.334
4.162
1.314
1.656
1.18
3.454
4.05
1.712
2.022
1.238
4.49
0.988
4.548
0.434
0.91
1.898
0.944
1.004
1.476
1.71
2.846
0.66
2.674
4.602
0.934
0.274
1.778
4.588
3.77
3.35
1.788
1.044
1.108
4.14
2.814
1.6
4.27
0.81
0.282
4.434
3.418
4.524
1.622
1.876
1.992
2.64
1.082
1.166
1.82
4.11
1.754
4.106
0.99
0.834
1.146
0.762
1.346
1.98
2.658
1.984
0.5
1.322
0.69
4.052
0.78
0.792
4.204
4.422
0.554
1.328
0.806
1.07
0.438
3.468
1.706
1.15
1.908
1.694
1.422
1.054
3.428
1.552
4.502
0
1.108
2.288
0.782
0.52
0.758
1.376
3.762
0.81
4.156
4.142
1.696
1.372
1.734
4.604
1.366
4.254
4.126
0.358
0.926
4.392
0.494
3.924
0.69
0.414
4.034
3.748
3.432
0.966
3.436
1.198
0.796
2.236
2.272
4.042
0.412
1.632
4.25
1.646
4.118
3.752
3.442
0.908
4.058
4.072
0.558
0.434
1.036
0.494
4.166
4.474
1.578
4.09
1.374
1.44
4.568
1.342
2.698
1.602
0.812
1.468
1.618
4.588
4.102
1.074
1.634
4.03
2.128
1.338
1.05
4.512
1.048
4.16
4.612
1.438
4.614
1.254
4.13
4.032
0.222
4.508
4.054
4.102
1.742
0.92
4.066
1.33
4.112
1.692
4.072
4.136
3.774
1.334
1.266
4.498
2.112
0.418
1.47
3.76
2.72
1.708
0.882
1.534
1.316
4.124
1.58
1.014
4.212
2.06
1.308
4.524
4.116
0.15
4.12
1.404
1.5
1.788
4.158
3.422
1.234
1.58
4.196
3.47
1.31
1.724
1.216
0.762
3.438
4.584
4.116
1.26
4.134
2.186
1.742
1.228
3.392
1.486
4.106
1.9
1.302
2.7
2.612
1.22
4.552
1.716
4.128
0.174
2.696
0.742
0.942
4.528
4.502
1.268
1.216
4.254
1.658
0.79
4.15
1.708
4.538
0.212
1.244
1.552
1.228
2.736
4.246
2.696
2.712
0.676
1.098
4.638
1.758
1.34
0.976
1.066
0.728
3.628
1.994
2.472
1.8
1.17
3.744
0.284
1.938
1.06
3.122
3.69
1.718
2.198
0.278
3.938
0.208
3.978
1.534
0.27
2.048
0.978
0.932
0.4
1.466
2.678
0.7
2.08
3.748
0.91
0.936
1.768
3.788
3.298
3.092
1.548
1.612
0.364
3.736
2.468
1.03
3.748
1.146
1.014
3.844
3.096
3.954
1.348
1.13
0.982
2.096
2.188
0.636
1.382
3.71
1.758
3.702
0.548
0.274
0.182
1.836
0.692
0.966
2.066
2.304
1.008
1.146
0.424
3.648
0.398
1.862
3.736
3.852
1.058
1.158
1.114
2.174
0.896
3.134
1.69
1.612
1.206
1.694
0.824
0.378
3.092
0.516
3.942
1.108
0
2.106
1.126
1.212
0.954
1.526
3.296
1.474
3.29
3.722
0.882
0.266
1.728
3.758
1.174
3.636
3.726
1.184
0.904
3.832
0.974
3.176
1.788
0.866
3.626
3.284
2.786
1.332
3.118
1.178
1.076
2.48
1.982
3.692
0.716
1.424
3.822
1.384
3.716
3.282
3.118
0.204
3.682
3.664
0.894
0.83
2.14
1.47
3.736
3.944
1.31
3.678
1.024
0.438
3.976
1.144
2.106
1.052
1.1
0.962
1.048
3.786
3.706
1.63
1.936
3.63
2.524
0.34
2.156
3.948
2.152
3.752
3.852
1.242
3.83
0.292
3.712
3.662
1.328
3.952
3.646
3.7
1.748
0.908
3.656
0.326
3.706
1.706
3.67
3.722
3.306
0.308
0.302
3.924
1.232
1.07
1.27
3.288
2.082
1.15
0.498
1.294
1.144
3.686
0.686
2.12
3.786
2.004
0.234
3.944
3.682
1.076
3.706
1.206
1.822
1.872
3.744
3.104
0.222
1.012
3.77
3.13
0.47
1.708
0.506
1.828
2.796
3.73
3.718
1.686
3.724
2.54
1.43
0.144
2.77
1.256
3.694
1.768
0.316
2.102
2.104
1.012
3.984
1.438
3.72
1.002
2.094
0.668
2.026
3.956
3.946
0.24
0.542
3.822
0.558
1.108
3.73
1.456
3.962
1.148
0.26
1.186
1.094
2.368
3.642
1.742
2.042
0.53
0.872
3.8
1.422
0.824
0.958
1.05
0.4
2.772
1.626
1.604
1.348
3.214
1.896
1.922
0.926
3.078
1.174
1.766
0.6
0.694
2.372
2.302
1.938
2.376
2.408
2.264
0.662
1.37
2.908
1.992
3.55
0.582
1.748
0.918
2.878
2.858
2.406
0.538
2.75
1.554
1.062
0.562
1.484
2.46
1.87
0.582
1.118
2.068
2.942
2.006
2.288
1.136
2.35
0.762
1.24
1.82
0.798
2.81
1.474
0.764
1.838
0.564
1.836
2.588
2.076
2.286
2.426
2.798
1.828
0.904
0.978
2.65
3.192
2.044
1.782
1.914
2.42
1.964
2.256
1.736
3.204
2.922
2.794
2.52
1.188
0.596
1.332
1.152
0.614
2.928
2.458
1.15
1.882
2.322
2.288
2.106
0
2.912
1.814
2.79
0.948
1.54
1.662
2.528
1.878
1.428
2.18
0.576
2.858
3.228
2.15
1.854
1.974
2.848
2.216
2.622
2.074
2.524
2.472
1.768
1.526
1.486
1.364
1.152
1.1
2.892
0.884
0.224
1.758
2.058
3.498
1.988
3.47
1.848
1.534
1.158
2.134
1.78
1.806
1.75
1.906
2.794
2.104
1.906
2.27
3.392
1.822
1.088
1.838
2.416
3.198
0.918
1.088
2.916
3.066
1.104
2.754
1.83
1.46
0.96
1.76
1.182
1.864
2.798
2.334
2.78
1.89
2.694
3.302
2.738
2.384
1.866
1.752
2.416
2.322
1.788
1.832
0.576
2.848
1.8
1.876
1.844
0.62
1.802
1.87
1.554
2.358
2.39
2.33
1.484
2.624
3.334
1.546
1.026
1.022
1.716
3.368
3.19
1.868
1.606
2.772
1.948
0.294
2.26
2.362
1.858
2.406
1.854
3.264
1.028
0.614
1.89
1.14
2.308
1.132
1.934
1.192
1.672
0.582
1.602
2.392
1.486
2.862
1.842
1.244
1.866
1.106
3.524
2.038
1.418
3.328
1.84
0.388
1.862
0.934
0.716
3.054
2.376
3.528
1.86
2.122
0.938
1.692
2.558
2.358
2.316
1.936
2.644
1.992
2.118
2.908
1.888
3.542
2.37
2.106
2.348
3.282
3.12
0.546
2.126
1.832
1.094
2.354
2.902
2.876
3.52
1.282
2.914
3.022
2.004
2.09
3.73
1.5
3.454
0.608
4.718
1.408
2.398
0.478
4.042
4.632
2.38
2.75
1.068
4.978
1.15
5.028
1.072
0.856
2.616
1.548
0.364
1.516
0.964
3.49
1.166
3.116
4.874
0.318
0.546
2.444
4.906
4.296
3.968
2.37
1.816
0.878
4.704
3.386
2.014
4.772
0.032
1
4.9
4.01
5.002
2.178
2.204
2.104
3.11
1.574
1.546
2.314
4.674
2.424
4.67
0.654
0.956
1.038
1.404
0.9
2.088
3.102
2.74
0.288
0.604
0.914
4.614
1.056
1.436
4.736
4.9
1.262
0.608
0.034
1.568
0.4
4.056
2.366
1.908
2.264
2.36
0.908
0.826
4.014
1.642
4.986
0.782
1.126
2.912
0
1.282
0.174
2.07
4.29
1.586
4.414
4.698
1.972
1.316
2.398
4.884
0.646
4.702
4.692
1.13
0.316
4.874
0.306
4.282
1.274
0.446
4.594
4.278
3.854
1.692
4.03
1.818
0.06
2.984
2.854
4.63
0.856
0.882
4.802
0.91
4.682
4.278
4.032
0.958
4.634
4.632
1.19
1.026
1.524
1.256
4.718
4.976
0.852
4.648
1.874
1.562
5.034
0.628
3.142
2.026
0.052
0.88
2.034
4.904
4.67
1.846
2.38
4.594
2.898
1.46
1.54
4.994
1.548
4.722
4.964
0.708
4.946
1.074
4.686
4.61
0.846
4.994
4.614
4.666
2.412
0.308
4.626
1.448
4.674
2.362
4.636
4.694
4.302
1.174
1.084
4.974
2.35
0.366
0.736
4.286
3.136
2.136
1.246
0.804
0.596
4.67
1.794
1.512
4.766
2.722
1.208
4.996
4.664
0.632
4.678
0.68
2.246
2.484
4.716
4.016
1.106
1.992
4.75
4.056
1.538
2.386
1.508
1.418
3.864
4.856
4.68
2.016
4.694
2.952
1.012
1.27
3.83
0.76
4.666
2.528
1.432
3.142
3.1
0.55
5.032
0.98
4.69
0.882
3.136
1.224
1.54
5.004
4.988
1.362
0.854
4.804
1.632
0.026
4.706
0.962
5.012
0.988
1.09
0.87
0.518
3.296
4.702
2.868
3.11
0.628
0.502
4.924
1.036
1.756
0.318
0.354
0.962
3.894
1.262
2.724
1.118
1.786
3.706
1.32
1.136
1.63
2.988
3.582
1.222
1.504
1.43
4.068
1.026
4.134
0.612
1.118
1.382
0.574
1.446
1.492
2.166
2.358
0.53
2.31
4.31
1.378
0.74
1.288
4.266
3.334
2.87
1.358
0.534
1.36
3.682
2.364
1.316
3.842
1.312
0.29
4.028
2.952
4.108
1.218
1.634
1.898
2.258
1.166
0.976
1.452
3.652
1.264
3.648
1.318
0.96
1.32
0.758
1.666
1.888
2.294
1.464
0.994
1.77
0.812
3.594
0.814
0.77
3.76
4.008
0.174
1.78
1.304
1.15
0.9
3.002
1.22
0.63
1.642
1.206
1.768
1.316
2.964
1.52
4.084
0.52
1.212
1.814
1.282
0
1.228
0.878
3.324
0.314
3.876
3.688
1.51
1.468
1.246
4.306
1.814
3.858
3.666
0.166
1.37
3.974
0.98
3.588
0.79
0.86
3.578
3.31
3.062
0.458
2.968
0.772
1.286
1.714
1.826
3.574
0.566
2.092
3.796
2.094
3.66
3.316
2.974
1.052
3.594
3.616
0.328
0.394
1.132
0.352
3.714
4.048
2.022
3.634
1.04
1.404
4.16
1.788
2.33
1.308
1.306
1.844
1.33
4.268
3.644
0.564
1.114
3.572
1.616
1.32
1.144
4.096
1.132
3.702
4.27
1.89
4.284
1.446
3.676
3.568
0.604
4.088
3.598
3.644
1.252
1.364
3.612
1.316
3.656
1.202
3.614
3.68
3.336
1.502
1.458
4.084
1.918
0.928
1.924
3.326
2.37
1.402
0.79
1.982
1.764
3.674
1.456
1.11
3.758
1.57
1.444
4.112
3.664
0.666
3.664
1.854
0.98
1.282
3.7
2.954
1.4
1.298
3.744
3.006
1.216
1.238
1.094
0.736
3.068
4.292
3.656
0.74
3.678
1.67
2.184
1.29
3.016
1.934
3.65
1.432
1.284
2.336
2.22
1.652
4.136
2.164
3.672
0.4
2.334
0.594
0.942
4.114
4.082
1.284
1.512
3.802
1.692
1.288
3.696
2.16
4.124
0.312
1.424
1.972
1.68
2.296
3.846
2.516
2.376
0.98
1.514
4.336
2.194
1.086
1.428
1.528
0.822
3.354
2.432
2.246
2.21
0.576
4.576
1.238
2.318
0.426
3.908
4.496
2.272
2.66
0.896
4.824
0.986
4.872
1.104
0.684
2.524
1.434
0.262
1.344
0.952
3.37
1.046
2.962
4.702
0.196
0.494
2.336
4.738
4.15
3.84
2.24
1.76
0.706
4.562
3.25
1.862
4.622
0.192
0.938
4.744
3.876
4.848
2.046
2.042
1.932
2.958
1.656
1.396
2.172
4.534
2.316
4.528
0.484
0.794
0.866
1.444
0.756
1.916
2.948
2.668
0.27
0.566
0.766
4.474
0.906
1.478
4.59
4.746
1.186
0.572
0.16
1.646
0.33
3.92
2.256
1.842
2.104
2.25
0.78
0.654
3.88
1.47
4.832
0.758
0.954
2.79
0.174
1.228
0
1.974
4.144
1.538
4.244
4.556
1.806
1.144
2.29
4.712
0.61
4.544
4.55
1.086
0.19
4.722
0.268
4.116
1.326
0.366
4.452
4.132
3.696
1.612
3.896
1.704
0.122
2.904
2.722
4.492
0.75
0.874
4.66
0.888
4.542
4.132
3.898
0.79
4.494
4.492
1.094
0.932
1.604
1.25
4.574
4.824
0.822
4.508
1.736
1.39
4.878
0.586
2.988
1.876
0.146
0.774
1.882
4.736
4.528
1.79
2.302
4.452
2.836
1.29
1.62
4.84
1.628
4.58
4.796
0.68
4.778
0.902
4.544
4.472
0.868
4.84
4.472
4.524
2.304
0.182
4.484
1.276
4.534
2.254
4.494
4.554
4.154
1.002
0.912
4.818
2.18
0.376
0.714
4.138
2.98
1.984
1.102
0.776
0.558
4.526
1.626
1.59
4.622
2.61
1.034
4.842
4.52
0.616
4.536
0.648
2.168
2.384
4.574
3.882
0.932
1.84
4.606
3.92
1.374
2.276
1.348
1.456
3.706
4.684
4.54
1.948
4.552
2.886
0.986
1.098
3.672
0.73
4.524
2.41
1.262
2.986
2.952
0.474
4.878
0.96
4.548
0.828
2.98
1.098
1.596
4.85
4.836
1.192
0.694
4.662
1.46
0.154
4.564
0.95
4.858
0.952
0.918
0.81
0.472
3.158
4.546
2.694
2.95
0.468
0.386
4.754
1.004
1.606
0.226
0.308
0.812
3.724
1.238
2.554
1.06
2.47
2.846
1.458
0.418
2.32
2.12
2.71
0.348
0.696
1.8
3.236
1.322
3.306
1.462
1.59
0.554
0.568
2.138
1.596
2.836
1.48
0.95
1.594
3.642
2.078
1.534
0.414
3.558
2.492
1.994
0.594
0.564
1.824
2.818
1.516
0.922
3.006
2.1
1.1
3.21
2.082
3.282
0.56
1.238
1.726
1.512
1.88
0.942
0.824
2.786
0.388
2.784
1.886
1.39
1.696
1.488
2.172
1.726
1.576
0.778
1.79
2.45
1.304
2.73
1.206
1.484
2.91
3.184
0.824
2.46
2.084
1.866
1.67
2.134
0.352
0.42
1.198
0.334
2.296
1.804
2.096
1.542
3.254
1.376
1.526
0.948
2.07
0.878
1.974
0
2.482
0.716
3.24
2.826
1.26
1.7
0.372
3.63
2.492
3.056
2.802
1.04
2.07
3.146
1.768
2.872
1.578
1.624
2.716
2.466
2.308
0.42
2.098
0.352
2.06
0.964
0.994
2.702
1.224
2.772
2.936
2.758
2.796
2.474
2.104
1.472
2.726
2.754
0.882
1.044
1.862
1.156
2.856
3.21
2.68
2.77
0.656
1.45
3.342
2.462
1.608
0.896
2.082
2.412
0.924
3.56
2.778
0.548
0.42
2.708
1.006
1.42
1.868
3.266
1.85
2.838
3.534
2.568
3.562
1.816
2.814
2.698
1.482
3.256
2.736
2.78
0.376
2.068
2.748
1.426
2.792
0.328
2.75
2.818
2.494
1.826
1.826
3.26
1.562
1.748
2.602
2.484
1.676
0.932
1.038
2.648
2.446
2.816
1.334
1.84
2.898
0.692
1.738
3.29
2.806
1.506
2.802
2.53
0.332
0.416
2.838
2.084
1.746
0.916
2.884
2.14
1.234
0.368
1.112
1.454
2.312
3.624
2.79
0.374
2.814
1.016
2.83
1.518
2.252
2.602
2.788
0.58
1.4
1.618
1.458
2.318
3.308
2.822
2.808
1.22
1.618
0.926
1.63
3.288
3.25
1.448
2.008
2.942
1.778
2.07
2.836
2.828
3.298
1.18
1.784
2.594
2.368
1.458
3.038
2.114
1.706
1.592
2.164
3.656
2.832
0.862
2.134
2.242
1.278
2.74
3.062
1.788
2.804
4.466
0.46
3.04
2.444
4.35
0.494
0.506
2.138
2.134
3.514
0.764
3.186
0.842
3.93
3.52
2.158
2.818
4.204
3.034
4.748
1.154
3.154
1.228
1.758
4.166
3.834
2.076
1.524
0.02
0.722
1.974
3.024
3.656
0.466
0.966
2.286
0.528
4.318
3.48
0.776
0.532
0.818
2.142
2.178
2.592
1.2
4.35
2.748
1.976
0.45
2.102
0.438
3.836
3.362
3.46
3.966
3.948
2.608
1.24
2.386
4.056
4.442
3.378
0.392
3.238
3.96
0.446
0.73
3.222
4.454
4.292
4.334
3.92
0.48
2.13
2.872
2.096
2.148
4.074
3.672
0.496
2.894
0.786
3.762
3.296
1.54
4.29
3.324
4.144
2.482
0
3.198
1.618
0.44
2.43
3.264
2.112
1.718
4.47
0.7
0.464
3.476
4.158
0.684
4.024
1.048
4.058
3.872
0.362
0.016
0.736
2.888
0.534
2.568
4.258
2.18
1.498
0.524
3.47
4.712
0.53
4.668
0.452
0.018
0.52
3.392
0.466
0.396
3.204
3.348
4.334
3.632
0.446
0.728
4.594
0.408
2.422
2.908
0.894
4.44
1.2
2.272
4.282
4.224
2.268
1.534
0.452
3
2.478
0.38
2.512
2.978
4.34
0.8
4.32
0.478
1.386
4.536
1.474
3.522
0.432
0.462
3.914
0.786
0.38
0.438
2.114
4.16
0.386
2.992
0.44
2.158
0.412
0.446
0.012
3.462
3.524
0.802
2.202
4.052
4.564
0.026
1.254
2.164
3.044
4.584
4.44
0.394
2.638
4.314
0.496
1.826
3.372
0.834
0.39
3.864
0.43
4.502
2.562
2.15
0.466
0.54
3.45
2.308
0.48
0.466
2.826
2.116
2.816
3.932
0.722
1.748
0.458
2.784
0.45
2.412
4.698
3.184
0.69
4.548
0.422
1.902
2.992
1.208
1.196
4.306
0.842
4.714
0.448
3.588
1.216
3.084
4.098
0.826
0.778
3.072
3.822
0.53
3.072
4.28
0.446
4.736
0.838
3.598
3.488
4.462
4.386
1.03
0.66
2.094
1.316
3.68
4.162
1.712
4.684
2.538
4.222
4.322
3.332
1.488
4.86
1.932
4.578
2.1
3.556
1.542
0.88
1.944
2.828
3.416
1.06
1.258
1.708
3.952
1.276
4.022
0.768
1.408
1.152
0.652
1.76
1.71
2.48
2.172
0.774
2.266
4.302
1.692
1.048
1.124
4.238
3.208
2.692
1.276
0.236
1.654
3.528
2.232
1.376
3.722
1.616
0.604
3.926
2.79
3.998
1.176
1.708
2.052
2.2
1.174
1.126
1.432
3.496
1.098
3.496
1.626
1.238
1.598
0.774
1.97
2.046
2.25
1.182
1.3
2.084
1.098
3.442
1.076
0.772
3.624
3.9
0.422
2.092
1.61
1.158
1.21
2.844
1.068
0.364
1.7
1.048
2.074
1.614
2.806
1.72
3.97
0.81
1.474
1.662
1.586
0.314
1.538
0.716
3.198
0
3.882
3.538
1.626
1.718
1.086
4.294
2.128
3.768
3.512
0.456
1.682
3.862
1.288
3.552
0.862
1.172
3.428
3.182
3.002
0.338
2.804
0.746
1.594
1.442
1.708
3.406
0.874
2.406
3.648
2.408
3.506
3.19
2.812
1.332
3.434
3.466
0.582
0.69
1.152
0.454
3.568
3.926
2.336
3.482
1.08
1.606
4.056
2.102
2.284
1.36
1.614
2.154
1.388
4.24
3.488
0.266
0.856
3.42
1.316
1.532
1.158
3.982
1.142
3.55
4.224
2.204
4.248
1.726
3.526
3.406
0.842
3.974
3.448
3.49
1.086
1.678
3.46
1.532
3.502
1.04
3.46
3.53
3.21
1.772
1.736
3.976
2.014
1.226
2.238
3.2
2.338
1.44
1.01
2.296
2.078
3.53
1.61
1.13
3.608
1.392
1.708
4.004
3.52
0.96
3.514
2.168
0.726
1.082
3.548
2.792
1.674
1.36
3.596
2.848
1.4
1.082
1.27
0.742
3.006
4.284
3.5
0.474
3.524
1.378
2.498
1.534
2.95
2.248
3.5
1.296
1.5
2.292
2.15
1.968
4.024
2.48
3.52
0.71
2.29
0.818
0.926
4.004
3.966
1.512
1.814
3.654
1.912
1.594
3.548
2.474
4.014
0.6
1.702
2.286
1.994
2.174
3.75
2.608
2.356
1.29
1.828
4.322
2.51
1.186
1.742
1.842
1.1
3.368
2.746
2.312
2.524
4.356
1.876
3.006
3.404
4.288
2.03
2.054
2.978
3.222
3.4
1.502
3.28
1.46
4.468
3.558
3.178
3.302
4.198
2.91
4.522
2.472
3.496
1.658
0.46
4.186
4.114
2.94
0.578
1.6
2.244
2.646
3.794
3.586
1.92
2.06
2.568
1.524
4.434
3.912
1.322
2.056
1.452
2.71
2.28
2.324
1.758
5.036
2.99
2.45
1.926
2.962
1.912
3.808
3.476
3.398
4.624
3.766
2.34
1.674
3.506
4.264
4.332
3.56
1.898
3.43
4.63
1.71
1.398
3.722
4.342
4.402
5.02
4.136
2.022
2.952
3.658
2.25
2.976
3.866
3.624
2.016
2.776
1.476
4.156
3.29
2.528
4.414
3.876
4.244
3.24
1.618
3.882
0
1.866
2.474
3.13
2.956
0.476
4.344
1.148
1.932
3.984
4.182
1.43
4.228
0.572
4.666
4.094
1.87
1.628
1.096
3.546
2.068
3.138
4.366
3.388
2.354
2.078
3.768
4.518
1.87
4.454
1.92
1.604
2.054
3.46
1.996
1.882
3.634
3.724
5.006
4.226
1.836
1.578
4.396
1.882
2.836
2.852
1.38
4.32
1.646
2.574
4.388
4.01
2.552
0.57
1.936
3.78
3.434
1.898
3.704
2.954
5.014
1.466
5.002
1.916
0.742
4.392
0.656
3.4
1.868
2.008
4.36
1.496
1.876
1.916
2.97
4.186
1.872
2.968
1.906
2.992
1.908
1.886
1.612
3.31
3.396
1.418
2.072
4.302
4.41
1.592
1.566
2.474
3.284
4.404
4.332
1.796
2.63
4.982
1.87
2.8
3.248
1.408
1.806
4.204
1.88
4.364
3.462
3.078
1.898
2.068
3.348
2.588
1.858
2.006
2.898
2.946
2.96
4.598
1.102
0.442
1.936
3.61
1.898
3.622
4.446
3.146
1.174
4.384
1.882
2.73
2.984
1.634
1.828
4.218
1.472
4.478
1.902
3.988
1.634
3.414
4.796
1.44
1.496
3.052
3.694
1.862
2.836
4.396
1.866
4.512
1.434
4.06
3.374
4.248
4.308
2.032
1.2
1.562
1.534
3.798
4.108
0.52
4.422
2.82
4.23
4.308
3.512
0.528
4.528
1.698
4.27
4.892
0.02
3.472
2.742
4.774
0.714
0.228
2.478
2.404
3.946
0.59
3.606
0.684
4.286
3.942
2.45
3.202
4.624
3.47
5.178
1.406
3.55
1.664
1.906
4.584
4.23
2.414
1.638
0.442
0.894
2.356
3.352
4.084
0.054
1.328
2.706
0.398
4.726
3.86
0.704
0.754
0.666
2.532
2.612
3.032
1.63
4.67
3.162
2.384
0.074
2.44
0.064
4.26
3.78
3.89
4.298
4.382
3.046
1.674
2.634
4.456
4.868
3.788
0.102
3.65
4.29
0.184
0.626
3.596
4.88
4.7
4.656
4.322
0.698
2.474
3.2
2.528
2.492
4.508
4.1
0.734
3.328
0.624
4.142
3.722
1.878
4.698
3.688
4.556
2.826
0.44
3.538
1.866
0
2.862
3.698
2.454
1.858
4.896
0.76
0.074
3.844
4.576
0.57
4.426
1.322
4.398
4.274
0.11
0.448
1.144
3.24
0.744
2.944
4.668
2.404
1.87
0.256
3.868
5.142
0.11
5.098
0.064
0.456
0.734
3.814
0.17
0.076
3.59
3.736
4.658
3.982
0.044
0.514
5.026
0.058
2.824
3.34
0.77
4.868
1.638
2.688
4.692
4.656
2.688
1.648
0.088
3.326
2.774
0.124
2.726
3.408
4.662
0.642
4.642
0.05
1.46
4.964
1.568
3.954
0.012
0.198
4.284
0.614
0.092
0.072
2.452
4.578
0.078
3.422
0.056
2.498
0.088
0.022
0.432
3.896
3.956
0.67
2.642
4.448
4.992
0.454
1.692
2.584
3.454
5.014
4.866
0.07
3.07
4.638
0.07
2.148
3.804
0.704
0.062
4.25
0.03
4.928
2.87
2.468
0.032
0.754
3.882
2.728
0.058
0.692
3.254
2.458
3.236
4.264
1.13
1.898
0.08
3.106
0.036
2.624
5.132
3.614
1.11
4.978
0.042
2.256
3.42
1.644
1.62
4.732
0.676
5.146
0.042
3.972
1.654
3.482
4.42
0.68
0.606
3.502
4.252
0.116
3.51
4.688
0.01
5.168
0.694
3.97
3.92
4.894
4.81
1.408
0.706
2.524
1.756
4.094
4.586
1.842
5.118
2.952
4.64
4.742
3.744
1.836
5.296
2.37
5.014
2.048
2.884
0.614
1.644
1.942
2.3
2.846
1.264
1.762
1.086
3.056
0.822
3.096
2.046
1.134
1.624
0.976
1.814
0.612
2.318
1.952
1.048
1.204
2.928
1.786
1.64
1.286
2.942
2.432
2.3
0.944
1.644
1.234
2.88
1.666
0.354
2.868
1.994
1.474
2.962
2.278
3.072
0.792
0.252
0.468
1.234
2.666
0.54
0.668
2.854
1.288
2.846
1.43
1.016
1.036
2.264
1.52
0.468
1.192
1.962
1.796
2.024
1.088
2.792
0.956
2.278
2.866
2.97
1.34
2.034
1.964
2.65
1.666
2.308
1.228
1.562
0.336
1.242
1.646
1.256
2.268
0.48
3.06
1.696
0.882
1.428
1.972
1.51
1.806
1.26
2.43
1.626
2.474
2.862
0
0.836
1.26
2.934
2.048
2.754
2.87
1.58
1.78
2.95
1.76
2.31
2.272
1.622
2.768
2.42
1.904
1.334
2.3
0.958
1.928
2.052
1.25
2.85
1.298
2.284
2.958
2.238
2.86
2.416
2.298
1.018
2.832
2.806
1.216
1.276
2.628
1.856
2.874
3.064
2.166
2.82
0.606
0.478
3.094
2.02
1.232
0.386
1.952
1.794
0.36
2.94
2.852
1.646
1.656
2.774
2.208
0.55
2.64
3.066
2.63
2.894
2.992
2.114
2.978
1.094
2.852
2.816
1.908
3.07
2.788
2.844
1.284
1.784
2.798
0.566
2.85
1.26
2.814
2.864
2.44
1.034
1.094
3.042
0.416
1.828
2.14
2.42
1.2
0.414
0.814
2.156
2.022
2.822
0.208
2.606
2.924
1.43
0.942
3.062
2.818
1.734
2.848
2.078
1.588
1.438
2.886
2.286
1.02
0.352
2.908
2.304
0.434
1.24
0.486
2.242
1.914
2.91
2.862
1.58
2.866
2.186
2.27
0.76
1.888
2.122
2.836
1.188
0.568
1.228
1.252
1.89
3.102
2.284
2.864
1.534
1.218
0.966
2.45
3.074
3.066
0.648
1.394
2.958
0.698
1.956
2.87
2.308
3.08
1.628
1.058
2.032
1.976
1.558
2.76
1.012
1.16
1.344
1.754
2.972
2.256
0.442
1.838
1.932
1.038
1.948
2.438
0.78
2.154
1.246
3.718
0.258
2.116
1.162
3.13
3.682
1.852
2.346
0.272
3.872
0.442
3.908
1.8
0.494
2.198
1.18
1.068
0.234
1.488
2.738
0.946
2.036
3.59
1.06
1.19
1.898
3.648
3.264
3.12
1.634
1.842
0.456
3.714
2.488
1.066
3.692
1.332
1.278
3.768
3.108
3.884
1.442
1.086
0.806
2.068
2.452
0.766
1.428
3.69
1.888
3.682
0.682
0.542
0.278
2.104
0.688
0.79
2.024
2.476
1.236
1.222
0.692
3.628
0.656
2.128
3.696
3.782
1.31
1.234
1.3
2.44
1.136
3.14
1.822
1.83
1.172
1.83
0.812
0.498
3.1
0.378
3.874
1.372
0.266
2.18
1.316
1.468
1.144
1.7
3.264
1.718
3.13
3.698
0.836
0
1.858
3.604
1.242
3.556
3.706
1.446
1.056
3.766
1.202
3.06
2.054
1.108
3.604
3.254
2.708
1.552
3.128
1.346
1.262
2.634
2.034
3.686
0.982
1.46
3.792
1.41
3.696
3.248
3.128
0.464
3.668
3.642
1.144
1.092
2.406
1.734
3.708
3.884
1.34
3.656
1.132
0.358
3.898
1.214
2.064
1.094
1.284
0.962
1.084
3.644
3.688
1.86
2.116
3.61
2.706
0.314
2.42
3.88
2.418
3.73
3.724
1.3
3.694
0.274
3.688
3.652
1.59
3.886
3.624
3.68
1.882
1.062
3.634
0.304
3.686
1.842
3.65
3.7
3.272
0.2
0.272
3.852
1.116
1.308
1.324
3.252
2.024
1.176
0.716
1.334
1.222
3.656
0.628
2.386
3.758
2.112
0.118
3.87
3.652
1.336
3.682
1.268
2.01
2.016
3.72
3.116
0.218
1.052
3.742
3.136
0.51
1.84
0.602
2.096
2.72
3.572
3.698
1.896
3.702
2.714
1.436
0.188
2.7
1.304
3.672
1.868
0.32
2.058
2.086
1.098
3.914
1.452
3.698
1.268
2.05
0.902
2.292
3.884
3.88
0.254
0.578
3.792
0.318
1.296
3.704
1.478
3.888
1.416
0.246
1.202
1.188
2.382
3.566
1.57
1.974
0.764
0.98
3.646
1.422
0.914
1.102
1.178
0.664
2.622
1.602
1.476
1.318
2.758
2.472
1.604
0.466
2.612
1.748
2.338
0.026
0.504
2.004
2.87
1.536
2.942
1.834
1.838
0.364
0.856
2.436
1.714
3.112
1.114
1.246
1.298
3.34
2.378
1.874
0.046
3.24
2.126
1.624
0.366
0.914
2.058
2.446
1.148
0.906
2.638
2.43
1.454
2.85
1.71
2.918
0.468
1.166
1.718
1.202
2.24
1.098
0.668
2.414
0.03
2.412
2.15
1.638
1.906
1.852
2.404
1.722
1.28
0.712
2.126
2.736
1.578
2.358
1.462
1.848
2.538
2.822
1.18
2.748
2.41
2.224
2
1.762
0.036
0.764
1.1
0.04
2.534
2.044
1.724
1.634
2.89
1.734
1.728
0.576
2.398
1.246
2.29
0.372
2.112
1.086
2.956
2.454
1.26
1.858
0
3.324
2.776
2.702
2.43
1.408
2.37
2.782
2.1
2.554
1.948
1.952
2.344
2.098
1.98
0.79
1.724
0.59
2.384
0.796
0.642
2.33
1.544
3.054
2.564
3.032
2.424
2.106
1.732
1.71
2.354
2.382
1.214
1.376
2.224
1.528
2.482
2.842
2.954
2.398
0.73
1.562
2.98
2.746
1.308
0.874
2.408
2.66
0.9
3.242
2.406
0.892
0.492
2.336
0.96
1.556
2.228
2.902
2.21
2.466
3.204
2.852
3.238
2.02
2.442
2.326
1.85
2.892
2.364
2.406
0.024
2.368
2.376
1.564
2.418
0.044
2.378
2.446
2.126
2.012
2.026
2.896
1.476
2.09
2.884
2.118
1.39
0.866
1.276
2.926
2.732
2.444
1.386
2.202
2.524
0.328
1.918
2.926
2.434
1.86
2.43
2.814
0.508
0.18
2.466
1.712
1.944
0.91
2.51
1.766
1.358
0.02
1.256
1.82
1.982
3.322
2.418
0.686
2.442
0.93
3.098
1.692
1.918
2.882
2.416
0.23
1.542
1.32
1.138
2.6
2.944
3.094
2.436
1.572
1.322
1.206
1.988
2.924
2.884
1.604
2.244
2.568
1.878
2.396
2.464
3.104
2.936
1.544
1.984
2.858
2.658
1.096
2.682
1.968
1.432
1.88
2.446
3.348
3.098
0.954
2.436
2.544
1.546
2.474
3.32
1.63
3.052
4.83
1.864
3.476
3.762
4.762
2.184
2.072
3.348
3.548
3.874
1.376
3.744
1.31
4.902
4.028
3.518
3.732
4.67
3.382
4.998
2.716
3.944
2.036
0.052
4.658
4.572
3.304
0.238
1.696
2.41
3.036
4.19
4.058
1.914
2.342
3.008
1.472
4.904
4.354
1.204
2.216
1.31
3.118
2.73
2.798
2.122
5.456
3.44
2.864
1.928
3.328
1.914
4.282
3.94
3.87
5.046
4.242
2.814
2.054
3.828
4.728
4.806
4.022
1.914
3.89
5.05
1.682
1.288
4.156
4.818
4.872
5.44
4.598
2.172
3.324
4.05
2.696
3.348
4.342
4.098
2.176
3.248
1.344
4.604
3.758
2.858
4.884
4.306
4.712
3.63
1.718
4.294
0.476
1.858
2.934
3.604
3.324
0
4.82
1.098
1.93
4.42
4.654
1.334
4.692
0.786
5.096
4.556
1.89
1.73
1.374
3.956
2.224
3.554
4.836
3.686
2.702
2.1
4.222
4.992
1.834
4.93
1.92
1.706
2.208
3.928
2.012
1.892
4.074
4.17
5.428
4.654
1.822
1.464
4.87
1.888
3.266
3.322
1.216
4.796
2.022
3.012
4.858
4.486
2.992
0.224
1.94
4.176
3.792
1.92
4.01
3.422
5.436
1.33
5.422
1.904
0.446
4.866
0.326
3.874
1.864
2.03
4.804
1.364
1.89
1.92
3.338
4.658
1.884
3.436
1.908
3.364
1.918
1.88
1.708
3.784
3.87
1.284
2.536
4.762
4.886
1.692
1.956
2.91
3.738
4.88
4.808
1.792
3.094
5.404
1.844
3.14
3.72
1.264
1.804
4.658
1.878
4.84
3.832
3.434
1.886
2.226
3.822
3.028
1.836
2.156
3.36
3.318
3.418
5.018
1.378
0.056
1.936
3.996
1.894
3.922
4.922
3.618
1.448
4.858
1.884
3.096
3.452
2.012
2.186
4.692
1.322
4.952
1.9
4.434
2.012
3.862
5.214
1.296
1.366
3.522
4.17
1.824
3.31
4.866
1.856
4.986
1.286
4.502
3.848
4.722
4.784
2.332
1.152
2.038
1.938
4.264
4.582
0.05
4.896
3.264
4.704
4.782
3.972
0.988
5
2.162
4.744
0.04
4.918
1.436
2.864
0.186
4.29
4.862
2.76
3.188
0.972
5.104
1.302
5.142
1.706
0.968
3.044
1.93
0.368
1.476
0.352
3.808
1.542
3.252
4.802
0.436
1.096
2.82
4.876
4.472
4.248
2.666
2.344
0.814
4.91
3.632
2.198
4.918
0.626
1.524
5.004
4.262
5.118
2.468
2.3
2.034
3.27
2.218
1.764
2.542
4.884
2.804
4.876
0.644
1.152
1.012
2.044
0.578
2.016
3.238
3.222
0.878
0.044
1.198
4.822
1.318
2.076
4.91
5.016
1.75
0.038
0.612
2.212
0.932
4.3
2.74
2.412
2.378
2.738
0.492
0.798
4.26
1.618
5.108
1.366
1.174
3.228
0.646
1.814
0.61
2.492
4.47
2.128
4.344
4.896
2.048
1.242
2.776
4.82
0
4.794
4.9
1.684
0.446
4.998
0.876
4.3
1.918
0.962
4.8
4.458
3.946
2.164
4.282
2.188
0.606
3.444
3.128
4.862
1.288
0.282
4.996
0.28
4.89
4.456
4.284
1.098
4.854
4.838
1.636
1.48
2.168
1.858
4.91
5.114
0.212
4.852
2.142
1.578
5.136
0.03
3.278
2.218
0.598
0.372
2.216
4.872
4.88
2.372
2.85
4.802
3.404
1.498
2.184
5.114
2.194
4.926
4.96
0.078
4.926
0.968
4.886
4.834
1.474
5.118
4.82
4.874
2.792
0.45
4.83
1.484
4.88
2.746
4.844
4.898
4.48
1.048
0.97
5.086
2.358
0.98
0.11
4.462
3.25
2.32
1.514
0.168
0.052
4.86
1.846
2.156
4.96
3.084
1.126
5.106
4.856
1.226
4.88
0.04
2.718
2.89
4.918
4.27
1.034
2.178
4.944
4.298
1.644
2.76
1.666
2.056
3.956
4.786
4.89
2.514
4.898
3.446
0.376
1.29
3.934
0.12
4.868
2.864
1.482
3.274
3.278
0.176
5.148
0.352
4.894
1.422
3.266
1.572
2.184
5.12
5.112
1.4
0.664
4.996
1.514
0.626
4.904
0.346
5.124
1.556
1
0.238
0.138
3.532
4.802
2.784
3.206
0.9
0.33
4.864
0.394
1.97
0.39
0.302
1.232
3.846
0.628
2.716
0.476
4.796
0.766
3.364
3.074
4.696
1.194
0.976
2.726
2.788
3.822
0.38
3.56
0.374
4.47
3.884
2.796
3.316
4.568
3.322
5.038
1.836
3.614
1.59
1.144
4.538
4.29
2.67
0.878
0.68
1.422
2.502
3.614
3.984
0.816
1.572
2.692
0.382
4.728
3.978
0.222
1.232
0.356
2.642
2.51
2.804
1.614
4.936
3.16
2.434
0.83
2.696
0.816
4.184
3.75
3.786
4.54
4.24
2.82
1.604
3.052
4.492
4.772
3.79
0.818
3.648
4.538
0.584
0.27
3.738
4.782
4.698
4.922
4.356
1.18
2.712
3.464
2.442
2.734
4.36
4.01
1.196
3.178
0.364
4.254
3.636
2.15
4.702
3.858
4.544
3.056
0.7
3.768
1.148
0.76
2.754
3.556
2.702
1.098
4.794
0
0.832
3.998
4.532
0.288
4.458
0.674
4.62
4.31
0.796
0.716
0.85
3.442
1.234
3.086
4.664
2.86
2.062
1.004
3.924
5.014
0.742
4.962
0.822
0.696
1.22
3.764
0.916
0.798
3.696
3.824
4.918
4.184
0.724
0.442
4.894
0.79
2.882
3.218
0.344
4.766
1.564
2.684
4.688
4.51
2.674
0.89
0.842
3.594
3.106
0.828
3.192
3.302
4.924
0.36
4.906
0.806
0.71
4.854
0.812
3.828
0.766
0.936
4.424
0.382
0.796
0.822
2.706
4.534
0.79
3.316
0.81
2.746
0.822
0.784
0.688
3.754
3.826
0.32
2.442
4.502
4.88
0.682
1.564
2.574
3.466
4.89
4.77
0.694
2.952
4.896
0.746
2.442
3.67
0.328
0.708
4.34
0.782
4.822
3.178
2.764
0.788
1.24
3.76
2.714
0.74
1.166
3.18
2.7
3.196
4.508
0.84
1.138
0.838
3.386
0.796
3.094
4.978
3.51
0.872
4.86
0.788
2.478
3.322
1.564
1.642
4.642
0.384
5
0.802
4.078
1.57
3.538
4.686
0.35
0.38
3.402
4.132
0.73
3.316
4.688
0.758
5.028
0.352
4.108
3.794
4.752
4.728
1.608
0.054
2.16
1.596
4.078
4.508
1.082
4.96
2.956
4.59
4.686
3.742
1.252
5.112
2.106
4.834
4.894
0.074
3.478
2.708
4.774
0.684
0.158
2.454
2.366
3.954
0.66
3.608
0.752
4.264
3.944
2.416
3.188
4.624
3.48
5.186
1.368
3.54
1.678
1.978
4.584
4.218
2.39
1.71
0.47
0.85
2.342
3.322
4.088
0.022
1.312
2.706
0.472
4.72
3.844
0.776
0.722
0.736
2.52
2.62
3.05
1.638
4.638
3.16
2.38
0.016
2.414
0.026
4.262
3.778
3.894
4.268
4.388
3.066
1.688
2.592
4.448
4.87
3.784
0.078
3.644
4.26
0.256
0.698
3.578
4.882
4.694
4.624
4.314
0.668
2.45
3.17
2.536
2.468
4.516
4.102
0.706
3.34
0.694
4.126
3.726
1.854
4.692
3.666
4.55
2.802
0.464
3.512
1.932
0.074
2.87
3.706
2.43
1.93
4.9
0.832
0
3.824
4.574
0.642
4.416
1.384
4.372
4.266
0.104
0.47
1.186
3.218
0.71
2.928
4.662
2.358
1.854
0.184
3.856
5.148
0.154
5.106
0.014
0.482
0.702
3.814
0.102
0.068
3.574
3.724
4.628
3.958
0.114
0.582
5.032
0.058
2.816
3.35
0.84
4.87
1.65
2.688
4.686
4.664
2.688
1.722
0.024
3.296
2.74
0.098
2.678
3.414
4.63
0.712
4.612
0.042
1.532
4.968
1.64
3.962
0.066
0.132
4.264
0.682
0.084
0.028
2.428
4.576
0.078
3.428
0.028
2.474
0.056
0.05
0.458
3.904
3.964
0.742
2.66
4.436
4.996
0.482
1.71
2.584
3.448
5.018
4.868
0.14
3.078
4.606
0.12
2.12
3.812
0.774
0.128
4.236
0.052
4.932
2.838
2.438
0.054
0.722
3.888
2.726
0.116
0.664
3.258
2.434
3.238
4.234
1.17
1.97
0.012
3.076
0.038
2.576
5.14
3.62
1.146
4.982
0.052
2.236
3.426
1.658
1.624
4.734
0.746
5.154
0.032
3.956
1.668
3.474
4.388
0.75
0.676
3.508
4.258
0.164
3.524
4.682
0.078
5.174
0.764
3.952
3.926
4.9
4.812
1.396
0.778
2.556
1.776
4.09
4.588
1.914
5.126
2.95
4.638
4.742
3.74
1.892
5.306
2.396
5.024
1.654
3.862
1.326
1.3
1.498
3.146
3.74
1.384
1.668
1.378
4.216
1.014
4.28
0.484
1.054
1.548
0.69
1.316
1.496
2.034
2.52
0.55
2.44
4.422
1.248
0.594
1.45
4.388
3.486
3.03
1.504
0.686
1.288
3.84
2.518
1.416
3.992
1.162
0.18
4.172
3.11
4.254
1.356
1.724
1.942
2.392
1.086
1.04
1.58
3.808
1.426
3.806
1.222
0.918
1.272
0.69
1.576
1.932
2.424
1.624
0.844
1.64
0.766
3.75
0.796
0.708
3.914
4.154
0.264
1.648
1.154
1.072
0.758
3.16
1.382
0.79
1.74
1.368
1.67
1.24
3.122
1.542
4.232
0.358
1.184
1.974
1.13
0.166
1.086
1.04
3.476
0.456
3.984
3.844
1.58
1.446
1.408
4.42
1.684
3.998
3.824
0
1.238
4.12
0.832
3.712
0.694
0.724
3.734
3.462
3.194
0.624
3.126
0.914
1.138
1.878
1.978
3.732
0.49
1.958
3.952
1.964
3.816
3.466
3.132
1.008
3.752
3.772
0.366
0.356
1.048
0.292
3.87
4.196
1.894
3.79
1.154
1.424
4.304
1.658
2.462
1.41
1.158
1.738
1.432
4.388
3.8
0.716
1.278
3.728
1.77
1.334
1.06
4.242
1.05
3.858
4.398
1.758
4.406
1.394
3.832
3.726
0.442
4.236
3.754
3.8
1.414
1.234
3.766
1.328
3.812
1.364
3.77
3.836
3.488
1.458
1.406
4.23
1.994
0.772
1.792
3.476
2.496
1.51
0.814
1.852
1.634
3.828
1.506
1.026
3.914
1.732
1.41
4.258
3.82
0.506
3.82
1.722
1.144
1.448
3.856
3.112
1.356
1.398
3.898
3.164
1.252
1.4
1.136
0.674
3.2
4.404
3.812
0.902
3.834
1.828
2.056
1.276
3.15
1.804
3.806
1.588
1.296
2.466
2.358
1.526
4.282
2.036
3.828
0.262
2.462
0.626
0.882
4.26
4.228
1.286
1.428
3.956
1.694
1.138
3.852
2.028
4.268
0.148
1.376
1.852
1.548
2.446
3.988
2.592
2.498
0.886
1.392
4.452
2.07
1.174
1.294
1.392
0.784
3.46
2.306
2.334
2.094
0.416
4.598
1.186
2.43
0.262
3.944
4.526
2.352
2.762
0.794
4.822
0.974
4.868
1.29
0.646
2.622
1.516
0.078
1.272
0.796
3.43
1.124
2.96
4.642
0.01
0.654
2.414
4.688
4.162
3.886
2.292
1.898
0.602
4.586
3.284
1.872
4.626
0.318
1.078
4.736
3.914
4.844
2.094
2.022
1.858
2.964
1.846
1.416
2.198
4.558
2.396
4.552
0.374
0.796
0.784
1.63
0.584
1.842
2.946
2.786
0.456
0.402
0.804
4.496
0.938
1.664
4.602
4.74
1.308
0.41
0.286
1.838
0.49
3.956
2.336
1.972
2.092
2.332
0.596
0.558
3.914
1.406
4.83
0.926
0.904
2.848
0.316
1.37
0.19
2.07
4.158
1.682
4.182
4.576
1.78
1.056
2.37
4.654
0.446
4.532
4.574
1.238
0
4.718
0.448
4.08
1.516
0.518
4.476
4.146
3.682
1.728
3.934
1.78
0.256
3.014
2.764
4.524
0.852
0.722
4.678
0.726
4.564
4.146
3.936
0.768
4.522
4.514
1.2
1.042
1.796
1.42
4.594
4.826
0.656
4.53
1.774
1.338
4.868
0.42
2.986
1.888
0.268
0.584
1.89
4.686
4.554
1.928
2.416
4.478
2.964
1.244
1.81
4.836
1.818
4.604
4.756
0.522
4.732
0.796
4.566
4.502
1.05
4.838
4.496
4.548
2.386
0.008
4.506
1.23
4.556
2.336
4.518
4.576
4.168
0.894
0.804
4.812
2.134
0.562
0.554
4.152
2.97
1.994
1.136
0.614
0.396
4.544
1.588
1.78
4.642
2.684
0.942
4.834
4.54
0.79
4.558
0.486
2.284
2.474
4.596
3.92
0.84
1.85
4.626
3.954
1.352
2.354
1.346
1.642
3.692
4.624
4.564
2.074
4.576
3.008
0.818
1.04
3.662
0.566
4.546
2.474
1.218
2.984
2.964
0.294
4.872
0.798
4.572
0.976
2.976
1.164
1.784
4.844
4.832
1.142
0.548
4.68
1.366
0.29
4.584
0.792
4.852
1.112
0.818
0.628
0.31
3.19
4.536
2.624
2.934
0.494
0.194
4.696
0.834
1.626
0.066
0.174
0.846
3.668
1.07
2.506
0.878
4.998
0.57
3.564
3.126
4.892
1.152
0.798
2.808
2.816
4.028
0.106
3.744
0.16
4.584
4.072
2.84
3.448
4.758
3.532
5.254
1.834
3.764
1.76
1.384
4.726
4.444
2.748
1.102
0.668
1.37
2.616
3.696
4.184
0.622
1.634
2.86
0.18
4.902
4.112
0.136
1.192
0.136
2.77
2.702
3.032
1.766
5.022
3.328
2.58
0.644
2.772
0.634
4.378
3.93
3.986
4.634
4.454
3.048
1.774
3.068
4.654
4.974
3.96
0.652
3.82
4.628
0.388
0.056
3.862
4.984
4.874
5.006
4.52
1.136
2.796
3.544
2.628
2.816
4.574
4.208
1.16
3.388
0.112
4.392
3.832
2.216
4.874
3.974
4.722
3.146
0.684
3.862
1.43
0.57
2.95
3.766
2.782
1.334
4.998
0.288
0.642
4.12
4.718
0
4.622
0.962
4.722
4.472
0.638
0.7
1.06
3.546
1.19
3.208
4.838
2.858
2.154
0.826
4.078
5.226
0.518
5.176
0.634
0.686
1.176
3.95
0.74
0.626
3.832
3.968
5.006
4.29
0.528
0.154
5.106
0.616
3.03
3.42
0.216
4.97
1.734
2.85
4.864
4.724
2.842
1.114
0.658
3.674
3.158
0.668
3.188
3.5
5.01
0.122
4.992
0.606
0.91
5.06
1.026
4.034
0.58
0.764
4.554
0.12
0.63
0.64
2.784
4.722
0.622
3.516
0.624
2.826
0.65
0.592
0.67
3.964
4.034
0.118
2.66
4.658
5.086
0.674
1.75
2.74
3.632
5.1
4.972
0.516
3.152
4.984
0.534
2.504
3.878
0.152
0.532
4.486
0.596
5.028
3.24
2.826
0.592
1.198
3.966
2.882
0.532
1.124
3.37
2.784
3.376
4.6
1.048
1.378
0.65
3.46
0.606
3.088
5.196
3.71
1.066
5.068
0.606
2.566
3.52
1.736
1.784
4.842
0.162
5.216
0.612
4.216
1.742
3.69
4.77
0.142
0.114
3.6
4.338
0.506
3.538
4.862
0.564
5.242
0.154
4.236
4
4.966
4.926
1.688
0.246
2.414
1.792
4.254
4.704
1.31
5.178
3.122
4.778
4.876
3.912
1.538
5.336
2.338
5.058
0.842
4.446
1.242
2.092
0.692
3.762
4.354
2.08
2.444
0.992
4.724
0.948
4.776
0.844
0.71
2.312
1.254
0.524
1.374
1.218
3.198
0.88
2.87
4.684
0.454
0.242
2.146
4.702
4.03
3.68
2.084
1.514
0.816
4.43
3.108
1.766
4.514
0.336
0.696
4.652
3.73
4.752
1.898
1.982
1.95
2.856
1.418
1.298
2.048
4.4
2.124
4.396
0.628
0.752
0.932
1.184
0.954
1.934
2.854
2.436
0.036
0.832
0.676
4.34
0.814
1.218
4.47
4.648
0.958
0.838
0.324
1.408
0.104
3.774
2.068
1.604
2.034
2.06
1.004
0.76
3.734
1.484
4.734
0.494
0.974
2.622
0.306
0.98
0.268
1.768
4.024
1.288
4.228
4.426
1.76
1.202
2.1
4.692
0.876
4.458
4.416
0.832
0.448
4.622
0
4.064
1.072
0.152
4.322
4.012
3.616
1.386
3.748
1.524
0.306
2.678
2.57
4.35
0.564
1.14
4.532
1.154
4.408
4.012
3.752
0.78
4.356
4.36
0.888
0.726
1.368
0.984
4.446
4.718
1.088
4.376
1.602
1.392
4.786
0.854
2.894
1.774
0.326
1.02
1.784
4.7
4.394
1.544
2.074
4.32
2.596
1.286
1.382
4.742
1.388
4.448
4.75
0.948
4.738
1.002
4.414
4.334
0.604
4.74
4.342
4.392
2.112
0.44
4.352
1.274
4.402
2.062
4.362
4.422
4.036
1.098
1.012
4.722
2.156
0.126
0.98
4.02
2.896
1.884
0.992
1.044
0.826
4.4
1.598
1.352
4.494
2.424
1.108
4.748
4.394
0.35
4.406
0.914
1.94
2.182
4.444
3.734
1.012
1.744
4.478
3.776
1.332
2.088
1.282
1.194
3.624
4.666
4.406
1.712
4.422
2.648
1.252
1.116
3.586
0.996
4.392
2.236
1.254
2.896
2.842
0.738
4.78
1.226
4.416
0.58
2.89
0.944
1.342
4.754
4.734
1.194
0.86
4.534
1.518
0.308
4.434
1.214
4.762
0.694
1.008
1.074
0.74
3.02
4.456
2.702
2.874
0.444
0.634
4.73
1.27
1.502
0.49
0.576
0.724
3.704
1.506
2.53
1.324
4.306
1.334
2.894
2.984
4.22
1.462
1.496
2.578
2.762
3.33
1.052
3.132
1.036
4.194
3.438
2.734
3.022
4.108
2.828
4.518
1.942
3.268
1.286
0.81
4.086
3.922
2.532
0.686
1.028
1.68
2.282
3.436
3.504
1.372
1.556
2.326
1.016
4.304
3.664
0.884
1.488
1.022
2.38
2.082
2.272
1.36
4.722
2.778
2.136
1.376
2.556
1.362
3.718
3.326
3.308
4.316
3.73
2.288
1.302
3.044
4.098
4.28
3.388
1.342
3.25
4.318
1.178
0.942
3.448
4.292
4.274
4.708
3.966
1.452
2.556
3.292
2.032
2.58
3.842
3.536
1.448
2.686
1.036
3.924
3.176
2.074
4.282
3.588
4.116
2.872
1.048
3.552
0.572
1.322
2.31
3.06
2.554
0.786
4.3
0.674
1.384
3.712
4.08
0.962
4.064
0
4.374
3.922
1.314
1.056
0.588
3.216
1.5
2.824
4.238
2.9
1.924
1.52
3.562
4.502
1.34
4.444
1.372
1.032
1.486
3.326
1.44
1.33
3.38
3.49
4.698
3.932
1.294
1.114
4.378
1.33
2.562
2.742
0.98
4.272
1.268
2.324
4.262
3.992
2.308
0.69
1.386
3.418
3.014
1.342
3.224
2.836
4.706
1.03
4.69
1.37
0.688
4.354
0.696
3.334
1.322
1.45
4.114
1.054
1.32
1.366
2.566
4.084
1.32
2.85
1.356
2.596
1.354
1.34
1.042
3.252
3.33
0.986
1.948
4.122
4.376
1.02
1.218
2.216
3.084
4.38
4.28
1.25
2.492
4.674
1.332
2.358
3.176
0.986
1.26
3.992
1.332
4.324
3.058
2.658
1.352
1.5
3.272
2.346
1.32
1.436
2.742
2.548
2.782
4.286
0.592
0.796
1.386
3.232
1.352
3.138
4.45
3.04
0.662
4.354
1.334
2.326
2.862
1.26
1.416
4.156
1.046
4.476
1.356
3.752
1.262
3.186
4.478
1.014
1.052
2.936
3.638
1.33
2.794
4.266
1.322
4.506
1.01
3.806
3.304
4.234
4.246
1.546
0.716
1.566
1.216
3.654
4.032
0.802
4.428
2.588
4.134
4.222
3.34
0.582
4.562
1.582
4.292
1.88
4.418
1.976
1.7
1.742
3.688
4.274
1.922
2.074
1.928
4.812
1.652
4.882
0.256
1.598
1.986
1.364
1.588
2.142
2.236
3.024
1.234
3.092
5.1
1.522
0.928
1.986
5.054
4.07
3.546
2.12
1.054
1.794
4.388
3.094
2.104
4.582
1.296
0.812
4.782
3.65
4.856
1.996
2.414
2.622
3.034
0.402
1.732
2.238
4.356
1.96
4.356
1.658
1.514
1.836
0.154
2.008
2.612
3.076
1.942
1.06
1.876
1.366
4.302
1.434
0.186
4.486
4.758
0.946
1.88
1.308
0.388
1.062
3.704
1.93
1.204
2.428
1.91
2.07
1.738
3.666
2.204
4.83
0.69
1.788
2.524
1.274
0.79
1.326
1.578
4.058
0.862
4.666
4.398
2.272
2.054
1.948
5.096
1.918
4.62
4.372
0.694
1.516
4.722
1.072
4.374
0
1.058
4.29
4.044
3.84
1.178
3.664
1.55
1.312
2.212
2.566
4.262
1.076
2.154
4.508
2.184
4.366
4.05
3.67
1.592
4.292
4.326
1.058
1.016
0.36
0.442
4.428
4.786
2.126
4.342
1.83
2.088
4.914
1.898
3.112
2.096
1.32
2.092
2.118
5.056
4.348
1.082
1.67
4.28
2.01
1.992
0.372
4.842
0.366
4.41
5.054
1.982
5.07
1.942
4.386
4.264
0.488
4.834
4.308
4.35
1.948
1.508
4.322
1.984
4.362
1.902
4.322
4.39
4.072
2.024
1.954
4.834
2.686
0.954
2.01
4.062
3.156
2.192
1.49
2.078
1.868
4.392
2.19
0.336
4.47
2.252
1.996
4.864
4.382
0.768
4.374
1.952
1.554
1.936
4.41
3.652
1.922
2.084
4.456
3.708
1.932
1.944
1.822
0.184
3.844
5.082
4.36
1.306
4.386
2.092
2.286
1.902
3.79
2.034
4.36
2.156
1.954
3.118
2.992
1.8
4.884
2.254
4.38
0.79
3.116
1.314
0.268
4.862
4.826
1.93
1.89
4.514
2.33
1.294
4.408
2.234
4.872
0.658
1.934
2.132
1.786
3.034
4.606
3.284
3.164
1.362
1.706
5.126
2.31
1.866
1.55
1.618
1.398
4.144
2.536
3.026
2.384
0.93
4.294
1.124
1.958
0.776
3.61
4.202
1.934
2.306
0.92
4.574
0.818
4.626
0.814
0.614
2.17
1.104
0.596
1.264
1.31
3.048
0.728
2.72
4.55
0.526
0.14
1.998
4.564
3.88
3.53
1.934
1.394
0.76
4.278
2.956
1.618
4.364
0.478
0.572
4.504
3.578
4.602
1.746
1.84
1.83
2.706
1.426
1.15
1.898
4.248
1.978
4.244
0.6
0.626
0.848
1.154
0.95
1.816
2.706
2.304
0.184
0.918
0.536
4.188
0.67
1.186
4.318
4.5
0.822
0.926
0.46
1.416
0.048
3.624
1.92
1.478
1.89
1.914
1.016
0.702
3.582
1.368
4.584
0.414
0.866
2.472
0.446
0.86
0.366
1.624
3.872
1.172
4.094
4.274
1.622
1.108
1.952
4.556
0.962
4.31
4.266
0.724
0.518
4.472
0.152
3.922
1.058
0
4.17
3.86
3.468
1.25
3.596
1.374
0.438
2.544
2.42
4.198
0.412
1.234
4.38
1.242
4.256
3.862
3.6
0.666
4.204
4.208
0.742
0.58
1.376
0.908
4.294
4.568
1.172
4.224
1.452
1.27
4.638
0.936
2.746
1.626
0.46
1.054
1.636
4.562
4.242
1.424
1.94
4.168
2.47
1.164
1.392
4.592
1.394
4.296
4.608
1.036
4.598
0.932
4.262
4.182
0.572
4.59
4.19
4.24
1.966
0.512
4.2
1.152
4.25
1.916
4.21
4.27
3.884
1.024
0.944
4.574
2.022
0.208
1.07
3.87
2.75
1.736
0.844
1.13
0.912
4.25
1.468
1.358
4.342
2.276
1.022
4.598
4.242
0.294
4.254
1
1.806
2.038
4.292
3.584
0.932
1.596
4.326
3.624
1.198
1.94
1.14
1.16
3.478
4.532
4.254
1.584
4.27
2.52
1.336
1.006
3.438
1.082
4.242
2.086
1.13
2.746
2.69
0.81
4.63
1.314
4.264
0.462
2.74
0.792
1.324
4.604
4.584
1.076
0.834
4.382
1.418
0.446
4.282
1.306
4.612
0.594
0.932
1.14
0.826
2.868
4.308
2.576
2.728
0.346
0.684
4.594
1.35
1.354
0.572
0.67
0.584
3.568
1.588
2.396
1.386
4.794
0.128
3.376
2.632
4.674
0.604
0.184
2.37
2.294
3.852
0.672
3.508
0.764
4.176
3.842
2.34
3.096
4.524
3.376
5.084
1.296
3.444
1.574
1.936
4.484
4.124
2.304
1.674
0.37
0.788
2.248
3.242
3.988
0.11
1.22
2.606
0.46
4.622
3.752
0.768
0.646
0.746
2.426
2.518
2.948
1.536
4.56
3.062
2.282
0.088
2.33
0.078
4.162
3.68
3.794
4.188
4.286
2.962
1.584
2.526
4.352
4.77
3.686
0.03
3.546
4.18
0.258
0.694
3.488
4.782
4.598
4.546
4.218
0.59
2.366
3.09
2.432
2.382
4.414
4.002
0.624
3.238
0.706
4.034
3.626
1.768
4.594
3.578
4.452
2.716
0.362
3.428
1.87
0.11
2.768
3.604
2.344
1.89
4.8
0.796
0.104
3.734
4.476
0.638
4.322
1.314
4.29
4.17
0
0.368
1.09
3.132
0.634
2.836
4.564
2.296
1.762
0.21
3.762
5.046
0.22
5.004
0.092
0.38
0.624
3.714
0.126
0.038
3.482
3.63
4.548
3.872
0.144
0.602
4.93
0.054
2.72
3.246
0.846
4.77
1.548
2.588
4.59
4.562
2.588
1.686
0.088
3.216
2.664
0.03
2.622
3.312
4.552
0.722
4.532
0.128
1.504
4.868
1.608
3.86
0.098
0.14
4.176
0.696
0.02
0.076
2.342
4.478
0.032
3.326
0.082
2.388
0.05
0.102
0.358
3.802
3.862
0.746
2.556
4.342
4.896
0.382
1.606
2.484
3.352
4.916
4.768
0.126
2.976
4.528
0.18
2.038
3.71
0.78
0.112
4.144
0.086
4.832
2.76
2.358
0.122
0.646
3.786
2.628
0.168
0.582
3.156
2.35
3.138
4.154
1.074
1.928
0.096
2.996
0.1
2.52
5.038
3.518
1.048
4.882
0.072
2.148
3.326
1.554
1.522
4.634
0.76
5.052
0.096
3.864
1.564
3.378
4.31
0.758
0.688
3.406
4.156
0.226
3.42
4.586
0.12
5.072
0.774
3.862
3.824
4.798
4.712
1.302
0.744
2.456
1.674
3.992
4.488
1.876
5.024
2.85
4.538
4.642
3.642
1.808
5.204
2.294
4.92
4.456
0.468
3.03
2.428
4.338
0.478
0.508
2.122
2.116
3.504
0.78
3.174
0.858
3.916
3.508
2.142
2.804
4.192
3.024
4.738
1.138
3.14
1.218
1.77
4.154
3.82
2.062
1.538
0.034
0.708
1.96
3.008
3.646
0.474
0.95
2.276
0.542
4.306
3.466
0.792
0.516
0.834
2.128
2.168
2.584
1.188
4.334
2.736
1.964
0.454
2.086
0.444
3.824
3.35
3.45
3.95
3.938
2.6
1.23
2.37
4.042
4.43
3.366
0.396
3.224
3.944
0.458
0.746
3.208
4.442
4.28
4.32
3.908
0.464
2.114
2.856
2.086
2.134
4.064
3.662
0.48
2.884
0.802
3.748
3.284
1.526
4.278
3.31
4.132
2.466
0.016
3.182
1.628
0.448
2.42
3.254
2.098
1.73
4.458
0.716
0.47
3.462
4.146
0.7
4.012
1.056
4.044
3.86
0.368
0
0.736
2.872
0.518
2.552
4.246
2.164
1.484
0.524
3.456
4.702
0.538
4.658
0.458
0.022
0.504
3.382
0.468
0.402
3.19
3.334
4.32
3.618
0.456
0.744
4.584
0.414
2.408
2.898
0.91
4.43
1.192
2.26
4.27
4.214
2.256
1.546
0.456
2.986
2.462
0.384
2.494
2.966
4.324
0.816
4.306
0.486
1.4
4.526
1.488
3.512
0.44
0.464
3.898
0.8
0.386
0.442
2.1
4.148
0.392
2.98
0.446
2.142
0.416
0.452
0.028
3.452
3.514
0.818
2.194
4.038
4.554
0.036
1.244
2.152
3.032
4.574
4.428
0.404
2.626
4.298
0.506
1.81
3.362
0.85
0.4
3.85
0.436
4.49
2.546
2.134
0.474
0.524
3.44
2.296
0.49
0.45
2.816
2.1
2.804
3.918
0.72
1.758
0.464
2.77
0.458
2.396
4.688
3.172
0.688
4.538
0.428
1.888
2.98
1.198
1.184
4.294
0.856
4.704
0.456
3.574
1.206
3.07
4.082
0.842
0.794
3.062
3.81
0.54
3.062
4.268
0.454
4.726
0.854
3.584
3.478
4.452
4.376
1.014
0.674
2.09
1.308
3.668
4.152
1.724
4.674
2.526
4.21
4.31
3.32
1.492
4.85
1.926
4.568
3.948
1.164
2.514
2.4
3.846
1
1.242
2.004
2.174
2.974
1.168
2.712
1.198
3.674
3.034
2.148
2.506
3.718
2.476
4.194
1.376
2.784
0.758
1.398
3.688
3.454
1.956
1.264
0.724
1.192
1.728
2.874
3.134
1.184
0.972
1.852
1.01
3.88
3.162
1.06
1.018
1.176
1.844
1.658
1.972
0.806
4.176
2.318
1.616
1.172
1.98
1.16
3.334
2.902
2.936
3.772
3.396
1.988
0.774
2.454
3.65
3.922
2.946
1.12
2.804
3.772
1.072
1.074
2.932
3.934
3.852
4.162
3.514
0.996
1.984
2.728
1.592
2.006
3.516
3.16
0.98
2.332
1.168
3.432
2.786
1.486
3.854
3.062
3.696
2.308
0.736
3.002
1.096
1.144
1.904
2.708
1.98
1.374
3.946
0.85
1.186
3.194
3.682
1.06
3.616
0.588
3.84
3.468
1.09
0.736
0
2.67
1.034
2.292
3.816
2.314
1.342
1.26
3.09
4.168
1.21
4.118
1.172
0.718
1.022
2.914
1.2
1.12
2.878
3
4.154
3.398
1.136
1.19
4.048
1.128
2.058
2.368
1.19
3.918
0.734
1.846
3.84
3.666
1.834
1.268
1.176
2.856
2.432
1.11
2.636
2.452
4.16
1.172
4.144
1.19
1.226
4.006
1.26
2.98
1.14
1.198
3.612
1.18
1.104
1.16
1.99
3.684
1.108
2.466
1.158
2.022
1.138
1.156
0.738
2.908
2.978
1.142
1.6
3.664
4.032
0.714
0.72
1.736
2.626
4.044
3.922
1.084
2.102
4.13
1.186
1.772
2.824
1.162
1.086
3.512
1.144
3.974
2.48
2.076
1.176
1.03
2.912
1.874
1.17
0.98
2.33
1.976
2.348
3.742
0.014
1.382
1.182
2.662
1.164
2.55
4.136
2.66
0.08
4.012
1.138
1.75
2.472
0.73
0.852
3.792
1.206
4.158
1.164
3.258
0.736
2.706
3.928
1.176
1.174
2.552
3.284
1.206
2.478
3.842
1.15
4.184
1.18
3.298
2.946
3.908
3.878
0.958
0.858
1.388
0.746
3.23
3.658
1.39
4.12
2.118
3.74
3.834
2.896
0.804
4.276
1.28
3.998
2.14
3.26
1.344
0.708
1.986
2.536
3.128
0.766
1.06
1.594
3.638
1.126
3.706
1.046
1.33
0.932
0.386
1.8
1.504
2.514
1.9
0.66
1.93
3.964
1.736
1.148
0.832
3.9
2.898
2.414
0.944
0.312
1.576
3.234
1.924
1.058
3.408
1.722
0.7
3.604
2.5
3.68
0.838
1.392
1.778
1.866
1.508
0.874
1.096
3.202
0.808
3.2
1.596
1.138
1.482
1.102
1.914
1.772
1.914
1.06
1.406
2.12
1.022
3.146
0.958
1.102
3.32
3.582
0.43
2.13
1.71
1.492
1.294
2.552
0.768
0.28
1.376
0.752
2.03
1.546
2.512
1.49
3.656
0.966
1.332
1.364
1.692
0.458
1.612
0.42
2.888
0.338
3.546
3.24
1.334
1.552
0.79
3.956
2.164
3.442
3.218
0.624
1.728
3.546
1.386
3.216
1.178
1.25
3.132
2.872
2.67
0
2.514
0.414
1.688
1.292
1.392
3.12
0.876
2.444
3.35
2.438
3.212
2.88
2.522
1.23
3.142
3.168
0.528
0.684
1.484
0.746
3.268
3.614
2.362
3.186
0.76
1.38
3.736
2.134
1.95
1.04
1.71
2.13
1.068
3.902
3.194
0.32
0.69
3.124
1.244
1.322
1.49
3.666
1.474
3.254
3.89
2.24
3.912
1.61
3.228
3.116
1.062
3.658
3.152
3.194
0.796
1.724
3.164
1.324
3.206
0.746
3.166
3.232
2.9
1.64
1.62
3.658
1.704
1.354
2.274
2.89
2.002
1.114
0.838
2.326
2.116
3.23
1.344
1.46
3.312
1.112
1.564
3.686
3.22
1.104
3.216
2.202
0.558
0.824
3.252
2.502
1.548
1.044
3.296
2.556
1.166
0.784
1.032
1.072
2.674
3.946
3.206
0.362
3.228
1.282
2.518
1.364
2.618
2.28
3.202
0.986
1.294
1.956
1.818
1.994
3.708
2.506
3.224
0.82
1.954
0.67
1.26
3.686
3.652
1.32
1.752
3.356
1.702
1.694
3.25
2.506
3.696
0.766
1.582
2.292
2.034
1.86
3.428
2.292
2.02
1.276
1.844
3.984
2.524
0.892
1.79
1.896
1.01
3.032
2.76
1.99
2.516
4.274
0.76
2.888
2
4.146
0.04
0.614
1.75
1.662
3.36
1.254
2.98
1.34
3.558
3.316
1.708
2.506
3.988
2.912
4.584
0.664
2.868
1.184
2.26
3.942
3.542
1.684
2.042
0.554
0.19
1.664
2.614
3.482
0.728
0.65
2.088
1.016
4.06
3.154
1.296
0.022
1.316
1.852
2.056
2.552
1.104
3.93
2.522
1.742
0.694
1.71
0.694
3.64
3.142
3.292
3.56
3.798
2.566
1.188
1.898
3.778
4.25
3.134
0.642
2.998
3.55
0.862
1.24
2.884
4.262
4.036
3.914
3.644
0.054
1.748
2.462
1.966
1.764
3.928
3.49
0.054
2.778
1.28
3.436
3.118
1.152
4.03
2.968
3.896
2.098
0.534
2.804
2.068
0.744
2.3
3.128
1.724
2.224
4.282
1.234
0.71
3.126
3.934
1.19
3.748
1.5
3.664
3.596
0.634
0.518
1.034
2.514
0
2.242
4.004
1.676
1.178
0.606
3.186
4.54
0.852
4.502
0.704
0.538
0.014
3.186
0.628
0.668
2.89
3.042
3.918
3.252
0.778
1.2
4.426
0.686
2.162
2.77
1.404
4.252
1.16
2.066
4.028
4.072
2.07
2.052
0.686
2.588
2.032
0.62
2.004
2.824
3.922
1.296
3.902
0.748
1.914
4.354
1.998
3.372
0.73
0.602
3.568
1.276
0.652
0.688
1.722
3.936
0.664
2.838
0.702
1.77
0.66
0.732
0.546
3.324
3.374
1.306
2.16
3.76
4.382
0.554
1.252
1.968
2.8
4.41
4.248
0.748
2.506
3.898
0.814
1.412
3.228
1.34
0.736
3.55
0.716
4.316
2.128
1.728
0.75
0.014
3.296
2.106
0.802
0.068
2.654
1.732
2.618
3.526
1.022
2.248
0.698
2.366
0.726
1.902
4.544
3.022
0.96
4.372
0.702
1.538
2.832
1.172
1.064
4.112
1.336
4.554
0.72
3.268
1.182
2.806
3.678
1.328
1.27
2.912
3.658
0.86
2.982
4.022
0.752
4.574
1.34
3.258
3.334
4.304
4.186
0.75
1.192
2.2
1.334
3.444
3.964
2.222
4.534
2.314
3.998
4.104
3.092
1.838
4.728
1.968
4.446
2.17
2.964
1.106
0.77
2.024
2.258
2.852
0.574
1.024
1.454
3.304
0.976
3.366
1.384
1.258
0.876
0.27
1.846
1.244
2.526
1.674
0.658
1.542
3.562
1.79
1.306
0.634
3.506
2.576
2.162
0.592
0.702
1.488
2.942
1.616
0.654
3.08
1.848
0.916
3.258
2.224
3.342
0.446
0.988
1.418
1.486
1.902
0.59
0.692
2.912
0.616
2.908
1.566
1.06
1.35
1.492
1.836
1.416
1.526
1.13
1.55
2.148
0.99
2.854
0.88
1.496
3.008
3.242
0.656
2.158
1.828
1.886
1.422
2.272
0.554
0.606
0.966
0.552
1.962
1.47
2.232
1.198
3.318
1.198
1.178
1.1
1.818
0.772
1.704
0.352
2.568
0.746
3.138
2.944
0.958
1.346
0.59
3.554
2.188
3.086
2.928
0.914
1.78
3.208
1.524
2.824
1.55
1.374
2.836
2.552
2.292
0.414
2.242
0
1.8
1.304
1.074
2.846
0.962
2.466
3.052
2.446
2.92
2.558
2.246
1.136
2.86
2.874
0.65
0.804
1.874
1.108
2.968
3.286
2.368
2.892
0.358
1.102
3.392
2.156
1.562
0.634
1.824
2.084
0.662
3.508
2.906
0.7
0.772
2.832
1.36
1.068
1.882
3.328
1.868
2.962
3.504
2.264
3.52
1.47
2.932
2.836
1.346
3.322
2.856
2.904
0.606
1.78
2.868
1.074
2.914
0.558
2.874
2.938
2.58
1.476
1.478
3.316
1.306
1.524
2.296
2.568
1.606
0.702
0.7
2.34
2.144
2.926
1.004
1.852
3.014
0.906
1.386
3.344
2.918
1.31
2.922
2.226
0.674
0.708
2.96
2.228
1.398
0.644
3
2.274
0.884
0.574
0.76
1.464
2.296
3.544
2.918
0.622
2.936
1.368
2.514
1.166
2.244
2.296
2.908
0.714
1.048
1.568
1.448
2.012
3.37
2.51
2.932
1.028
1.566
0.616
1.66
3.346
3.316
1.096
1.674
3.056
1.432
1.814
2.954
2.518
3.356
1.032
1.436
2.276
2.07
1.54
3.074
1.886
1.618
1.29
1.858
3.584
2.514
0.532
1.846
1.954
0.96
2.624
2.74
1.58
2.476
0.568
4.688
1.36
2.394
0.432
4.016
4.606
2.366
2.744
1.012
4.942
1.108
4.99
1.104
0.808
2.608
1.53
0.306
1.464
0.932
3.47
1.146
3.08
4.824
0.258
0.548
2.43
4.86
4.264
3.944
2.346
1.82
0.822
4.674
3.358
1.978
4.738
0.07
1.002
4.862
3.986
4.966
2.154
2.162
2.052
3.076
1.62
1.512
2.284
4.646
2.41
4.64
0.596
0.914
0.984
1.438
0.84
2.038
3.066
2.74
0.296
0.562
0.88
4.584
1.022
1.472
4.704
4.864
1.26
0.566
0.038
1.614
0.394
4.03
2.352
1.91
2.224
2.344
0.85
0.77
3.988
1.592
4.95
0.796
1.076
2.892
0.06
1.286
0.122
2.06
4.258
1.594
4.366
4.668
1.928
1.262
2.384
4.836
0.606
4.664
4.662
1.138
0.256
4.838
0.306
4.238
1.312
0.438
4.564
4.246
3.816
1.688
4.004
1.8
0
2.98
2.828
4.602
0.84
0.85
4.772
0.874
4.652
4.246
4.008
0.912
4.606
4.604
1.178
1.016
1.57
1.278
4.688
4.94
0.814
4.62
1.846
1.514
4.996
0.586
3.106
1.992
0.024
0.824
1.998
4.858
4.64
1.85
2.378
4.564
2.902
1.412
1.586
4.958
1.594
4.692
4.918
0.67
4.9
1.018
4.656
4.582
0.874
4.958
4.584
4.636
2.398
0.248
4.596
1.4
4.646
2.348
4.606
4.666
4.27
1.118
1.028
4.936
2.302
0.386
0.7
4.254
3.098
2.1
1.214
0.766
0.556
4.64
1.748
1.558
4.736
2.706
1.154
4.96
4.634
0.648
4.648
0.64
2.242
2.472
4.686
3.992
1.05
1.958
4.72
4.03
1.494
2.37
1.468
1.452
3.826
4.808
4.652
2.018
4.664
2.954
0.976
1.22
3.79
0.722
4.636
2.51
1.384
3.106
3.068
0.498
4.996
0.944
4.66
0.886
3.098
1.2
1.58
4.968
4.952
1.314
0.796
4.774
1.578
0.034
4.676
0.93
4.976
1
1.034
0.824
0.474
3.268
4.664
2.816
3.07
0.586
0.444
4.876
0.998
1.722
0.262
0.306
0.928
3.846
1.228
2.678
1.074
3.422
2.418
2.384
0.586
3.27
1.71
2.228
0.796
0.292
2.758
2.926
2.28
3.012
2.188
2.552
0.438
1.532
3.086
2.504
3.792
1.026
1.908
1.8
3.71
3.024
2.438
0.766
3.554
2.198
1.51
1.122
1.21
2.788
2.378
1.344
1.7
2.69
3.014
1.986
2.956
1.668
2.988
1.26
1.938
2.504
1.68
2.392
1.87
1.426
2.344
0.766
2.348
2.848
2.354
2.654
2.08
3.136
2.508
1.788
0.27
2.696
3.404
2.266
2.3
2.17
2.062
2.536
2.906
1.722
3.412
3.002
2.378
2.586
1.726
0.83
1.088
1.864
0.818
3.26
2.768
1.698
2.428
2.954
2.236
2.48
0.884
2.984
1.714
2.904
0.964
2.18
1.442
3.388
2.404
2.052
2.634
0.796
3.686
3.444
2.86
2.358
1.878
3.014
2.858
2.678
2.9
2.212
2.544
2.296
2.164
2.314
1.292
1.676
1.304
2.98
0
1.094
2.21
2.162
3.726
2.508
3.714
2.356
2.18
1.686
2.434
2.262
2.328
1.814
1.974
2.392
1.88
2.44
2.876
3.638
2.344
1.518
2.35
3.072
3.414
1.8
1.668
3.002
3.376
1.692
3.56
2.332
1.178
0.604
2.28
0.332
2.34
2.392
2.968
2.37
2.398
3.474
3.522
3.534
2.772
2.39
2.232
2.284
2.95
2.314
2.34
0.772
3.012
2.326
2.346
2.356
0.802
2.316
2.388
2.192
2.776
2.782
2.976
2.234
2.638
3.556
2.194
1.91
1.65
2
3.604
3.398
2.418
2.182
2.374
2.472
0.68
2.684
3.01
2.404
2.38
2.374
3.484
0.738
0.624
2.404
1.666
2.7
1.704
2.46
1.738
2.144
0.816
2.034
2.044
2.31
3.696
2.346
0.976
2.38
0.238
3.79
2.46
2.238
3.558
2.36
0.888
2.324
1.816
1.598
3.272
3.01
3.78
2.374
2.104
1.822
1.888
2.154
2.998
2.942
2.38
2.972
2.518
2.67
2.986
2.412
3.784
3.012
2.026
2.738
3.556
3.318
1.358
2.826
2.668
1.976
2.548
3.12
3.698
3.794
1.742
3.078
3.186
2.242
2.968
4.024
2.33
3.766
3.118
1.89
1.78
1.06
2.984
1.19
1.784
0.668
0.882
2.24
2.246
1.828
2.314
2.432
2.16
0.824
1.334
2.82
1.836
3.44
0.706
1.692
0.714
2.72
2.774
2.366
0.614
2.606
1.508
1.122
0.488
1.554
2.342
1.87
0.542
0.966
2.018
2.882
1.99
2.216
1.158
2.29
0.674
1.048
1.622
0.6
2.876
1.364
0.606
1.838
0.64
1.836
2.484
1.978
2.162
2.482
2.672
1.63
0.7
1.164
2.6
3.094
1.962
1.78
1.828
2.478
1.936
2.192
1.728
3.106
2.86
2.86
2.468
1.204
0.652
1.404
0.956
0.674
2.804
2.344
1.164
1.718
2.264
2.272
1.982
0.224
2.854
1.826
2.722
0.994
1.498
1.708
2.354
1.87
1.25
2.034
0.642
2.702
3.128
2.062
1.854
1.978
2.764
2.154
2.57
1.924
2.566
2.42
1.762
1.484
1.342
1.392
1.178
1.074
2.828
1.094
0
1.78
2.008
3.392
1.978
3.36
1.846
1.49
1.18
2.03
1.79
1.8
1.72
1.87
2.856
2.136
1.894
2.224
3.282
1.818
0.99
1.684
2.348
3.098
0.718
0.94
2.852
2.944
0.95
2.61
1.832
1.532
1.09
1.758
1.38
1.72
2.862
2.276
2.844
1.888
2.564
3.2
2.602
2.252
1.858
1.764
2.416
2.266
1.782
1.83
0.65
2.766
1.794
1.732
1.84
0.686
1.8
1.864
1.51
2.218
2.256
2.268
1.274
2.584
3.232
1.5
0.822
0.858
1.628
3.262
3.09
1.852
1.44
2.834
1.94
0.448
2.12
2.296
1.844
2.382
1.848
3.164
1.138
0.734
1.886
1.164
2.176
0.982
1.924
1.206
1.532
0.64
1.476
2.448
1.344
2.702
1.844
1.33
1.862
1.312
3.41
1.902
1.28
3.222
1.834
0.416
1.72
0.734
0.526
2.956
2.316
3.416
1.858
2.102
0.738
1.63
2.624
2.296
2.26
1.796
2.524
1.982
1.948
2.846
1.878
3.432
2.306
2.102
2.216
3.166
3.026
0.47
2.044
1.608
0.884
2.272
2.804
2.722
3.402
1.162
2.83
2.936
1.92
1.898
3.606
1.278
3.328
4.856
0.258
3.45
2.584
4.732
0.588
0.028
2.354
2.234
3.926
0.844
3.564
0.936
4.162
3.9
2.292
3.11
4.576
3.462
5.156
1.244
3.47
1.676
2.144
4.534
4.146
2.288
1.882
0.536
0.72
2.266
3.21
4.054
0.206
1.244
2.664
0.654
4.658
3.76
0.96
0.624
0.92
2.452
2.602
3.058
1.622
4.52
3.11
2.328
0.182
2.314
0.192
4.22
3.73
3.862
4.156
4.362
3.072
1.684
2.452
4.38
4.832
3.728
0.186
3.59
4.146
0.44
0.88
3.492
4.842
4.634
4.504
4.246
0.576
2.352
3.058
2.514
2.368
4.492
4.066
0.616
3.324
0.88
4.042
3.692
1.758
4.63
3.574
4.492
2.702
0.524
3.406
2.078
0.256
2.85
3.686
2.33
2.1
4.862
1.004
0.184
3.732
4.524
0.826
4.35
1.52
4.262
4.198
0.21
0.524
1.26
3.12
0.606
2.846
4.602
2.21
1.78
0
3.788
5.114
0.332
5.074
0.192
0.542
0.602
3.77
0.088
0.206
3.496
3.648
4.51
3.854
0.298
0.766
5
0.214
2.756
3.326
1.026
4.832
1.648
2.644
4.626
4.638
2.646
1.892
0.168
3.184
2.616
0.18
2.528
3.388
4.512
0.896
4.492
0.224
1.708
4.932
1.816
3.936
0.246
0.07
4.174
0.866
0.208
0.186
2.326
4.526
0.214
3.402
0.202
2.374
0.182
0.234
0.522
3.882
3.938
0.926
2.664
4.364
4.96
0.548
1.72
2.544
3.392
4.986
4.83
0.314
3.058
4.49
0.302
2.014
3.788
0.958
0.3
4.156
0.23
4.896
2.72
2.326
0.238
0.62
3.86
2.684
0.3
0.574
3.224
2.336
3.196
4.12
1.246
2.138
0.176
2.962
0.22
2.426
5.112
3.59
1.212
4.948
0.22
2.144
3.398
1.658
1.598
4.694
0.93
5.124
0.214
3.874
1.668
3.408
4.27
0.934
0.86
3.478
4.228
0.342
3.516
4.622
0.262
5.144
0.948
3.864
3.9
4.872
4.77
1.336
0.95
2.604
1.792
4.036
4.546
2.084
5.102
2.9
4.588
4.694
3.684
2.002
5.286
2.42
5.004
1.264
3.888
0.904
1.578
1.11
3.2
3.792
1.526
1.914
0.89
4.178
0.578
4.234
0.824
0.566
1.776
0.692
0.926
1.07
1.638
2.636
0.318
2.336
4.218
0.862
0.366
1.59
4.216
3.476
3.116
1.522
1.07
0.8
3.87
2.546
1.24
3.966
0.886
0.31
4.114
3.166
4.208
1.336
1.492
1.58
2.314
1.476
0.784
1.498
3.84
1.57
3.836
0.754
0.442
0.788
1.12
1.1
1.568
2.32
1.934
0.592
1.246
0.292
3.78
0.368
1.144
3.914
4.106
0.468
1.256
0.866
1.462
0.46
3.212
1.512
1.126
1.532
1.504
1.202
0.754
3.172
1.14
4.19
0.412
0.716
2.058
0.856
0.566
0.75
1.224
3.47
0.874
3.768
3.868
1.298
0.982
1.544
4.222
1.288
3.924
3.856
0.49
0.852
4.078
0.564
3.562
1.076
0.412
3.762
3.456
3.09
0.876
3.186
0.962
0.84
2.162
2.008
3.788
0
1.57
3.974
1.564
3.848
3.458
3.188
0.528
3.796
3.8
0.348
0.192
1.432
0.762
3.888
4.17
1.488
3.816
1.05
1.028
4.248
1.26
2.36
1.244
0.864
1.282
1.258
4.216
3.834
1.096
1.564
3.76
2.116
0.928
1.444
4.198
1.44
3.888
4.25
1.366
4.246
0.906
3.856
3.772
0.634
4.196
3.782
3.832
1.558
0.85
3.794
0.918
3.842
1.508
3.802
3.864
3.482
0.974
0.918
4.182
1.71
0.582
1.4
3.466
2.372
1.354
0.484
1.452
1.24
3.844
1.172
1.41
3.936
1.866
0.934
4.206
3.836
0.438
3.846
1.328
1.432
1.636
3.884
3.172
0.872
1.218
3.92
3.214
0.9
1.53
0.814
1.112
3.098
4.2
3.846
1.226
3.862
2.158
1.646
0.828
3.056
1.404
3.834
1.674
0.89
2.362
2.294
1.118
4.238
1.632
3.858
0.286
2.356
0.388
1.31
4.212
4.19
0.86
0.946
3.976
1.256
0.852
3.876
1.632
4.22
0.434
0.89
1.424
1.158
2.46
3.92
2.29
2.356
0.416
0.972
4.258
1.654
0.974
0.916
1.022
0.324
3.24
1.89
2.076
1.656
0.306
5.164
1.672
3.144
0.462
4.546
5.114
3.038
3.468
1.2
5.332
1.564
5.368
1.954
1.234
3.324
2.208
0.646
1.694
0.082
4.078
1.822
3.488
4.974
0.714
1.366
3.098
5.06
4.714
4.51
2.936
2.622
1.06
5.158
3.89
2.452
5.15
0.858
1.802
5.228
4.52
5.344
2.736
2.536
2.23
3.514
2.432
2.03
2.802
5.132
3.082
5.124
0.91
1.424
1.254
2.284
0.774
2.212
3.476
3.504
1.138
0.324
1.476
5.07
1.592
2.318
5.15
5.242
2.03
0.314
0.85
2.426
1.202
4.556
3.018
2.692
2.616
3.016
0.658
1.05
4.516
1.838
5.334
1.632
1.424
3.498
0.882
2.092
0.874
2.772
4.712
2.406
4.518
5.142
2.284
1.46
3.054
4.992
0.282
5.014
5.148
1.958
0.722
5.226
1.14
4.502
2.154
1.234
5.046
4.702
4.168
2.444
4.54
2.466
0.85
3.726
3.392
5.114
1.57
0
5.24
0.074
5.138
4.698
4.54
1.364
5.104
5.084
1.916
1.762
2.382
2.122
5.156
5.344
0.122
5.1
2.41
1.808
5.358
0.31
3.516
2.474
0.84
0.51
2.472
5.054
5.128
2.65
3.132
5.05
3.684
1.736
2.398
5.34
2.41
5.174
5.152
0.204
5.114
1.192
5.132
5.086
1.726
5.346
5.066
5.12
3.07
0.726
5.076
1.722
5.128
3.022
5.092
5.144
4.722
1.262
1.192
5.312
2.572
1.234
0.17
4.704
3.482
2.572
1.786
0.13
0.328
5.104
2.078
2.372
5.206
3.358
1.348
5.33
5.1
1.488
5.126
0.242
3
3.17
5.166
4.526
1.264
2.434
5.19
4.554
1.892
3.036
1.924
2.3
4.18
4.956
5.138
2.794
5.144
3.728
0.16
1.53
4.16
0.17
5.116
3.136
1.722
3.512
3.524
0.454
5.374
0.114
5.142
1.696
3.504
1.85
2.416
5.344
5.34
1.64
0.892
5.24
1.708
0.864
5.15
0.084
5.348
1.826
1.226
0.27
0.412
3.79
5.026
2.964
3.434
1.18
0.608
5.038
0.196
2.232
0.664
0.566
1.508
4.03
0.386
2.922
0.358
4.992
0.092
3.568
2.852
4.874
0.824
0.306
2.588
2.512
4.042
0.52
3.708
0.612
4.396
4.044
2.56
3.31
4.726
3.564
5.276
1.514
3.656
1.758
1.882
4.686
4.336
2.524
1.608
0.53
1
2.462
3.462
4.182
0.132
1.436
2.808
0.362
4.83
3.968
0.654
0.864
0.598
2.638
2.706
3.118
1.726
4.78
3.266
2.488
0.166
2.55
0.162
4.36
3.882
3.988
4.408
4.478
3.134
1.768
2.742
4.562
4.966
3.892
0.21
3.752
4.398
0.162
0.572
3.704
4.978
4.804
4.766
4.428
0.808
2.584
3.31
2.624
2.602
4.604
4.198
0.844
3.422
0.556
4.25
3.822
1.988
4.802
3.796
4.66
2.936
0.53
3.648
1.87
0.11
2.958
3.792
2.564
1.834
4.996
0.742
0.154
3.952
4.678
0.518
4.532
1.34
4.508
4.38
0.22
0.538
1.21
3.35
0.852
3.052
4.772
2.508
1.978
0.332
3.974
5.24
0
5.196
0.154
0.544
0.844
3.914
0.256
0.184
3.696
3.844
4.768
4.092
0.086
0.438
5.122
0.166
2.928
3.436
0.704
4.966
1.73
2.79
4.796
4.752
2.788
1.62
0.178
3.436
2.884
0.232
2.832
3.504
4.772
0.574
4.752
0.112
1.424
5.062
1.536
4.052
0.122
0.286
4.392
0.542
0.2
0.168
2.562
4.68
0.188
3.52
0.154
2.608
0.194
0.122
0.52
3.99
4.052
0.606
2.73
4.554
5.09
0.542
1.782
2.684
3.558
5.11
4.966
0.136
3.166
4.748
0.038
2.258
3.9
0.638
0.14
4.358
0.136
5.028
2.98
2.578
0.104
0.864
3.978
2.828
0.054
0.802
3.352
2.568
3.338
4.374
1.194
1.876
0.166
3.216
0.128
2.73
5.228
3.71
1.18
5.076
0.15
2.366
3.518
1.736
1.718
4.832
0.604
5.242
0.136
4.078
1.746
3.588
4.53
0.612
0.536
3.6
4.348
0.012
3.6
4.792
0.1
5.264
0.626
4.08
4.016
4.99
4.91
1.514
0.686
2.594
1.844
4.196
4.686
1.816
5.214
3.054
4.742
4.844
3.848
1.872
5.39
2.452
5.106
0.312
5.12
1.628
3.134
0.466
4.508
5.072
3.018
3.452
1.152
5.282
1.532
5.316
1.978
1.204
3.31
2.192
0.648
1.644
0.082
4.048
1.808
3.442
4.91
0.718
1.376
3.076
4.998
4.67
4.474
2.908
2.622
1.02
5.114
3.854
2.414
5.102
0.888
1.804
5.176
4.482
5.294
2.708
2.49
2.172
3.47
2.47
1.998
2.766
5.088
3.06
5.082
0.884
1.398
1.212
2.312
0.722
2.156
3.43
3.494
1.154
0.324
1.456
5.026
1.57
2.346
5.104
5.19
2.028
0.318
0.876
2.464
1.212
4.518
2.996
2.69
2.572
2.996
0.602
1.016
4.478
1.786
5.284
1.646
1.384
3.47
0.91
2.094
0.888
2.758
4.668
2.408
4.454
5.098
2.238
1.41
3.032
4.93
0.28
4.962
5.106
1.964
0.726
5.176
1.154
4.444
2.184
1.242
5.004
4.658
4.118
2.438
4.502
2.446
0.874
3.714
3.36
5.074
1.564
0.074
5.196
0
5.094
4.654
4.502
1.336
5.062
5.042
1.91
1.756
2.42
2.138
5.112
5.296
0.078
5.056
2.38
1.76
5.304
0.308
3.47
2.436
0.864
0.452
2.432
4.994
5.086
2.65
3.122
5.008
3.68
1.69
2.436
5.288
2.446
5.13
5.092
0.206
5.052
1.144
5.088
5.044
1.746
5.294
5.024
5.078
3.05
0.732
5.034
1.676
5.084
3.002
5.048
5.1
4.678
1.212
1.144
5.26
2.52
1.254
0.176
4.658
3.434
2.534
1.762
0.112
0.332
5.06
2.032
2.41
5.162
3.334
1.298
5.278
5.056
1.504
5.084
0.242
2.992
3.152
5.122
4.49
1.218
2.396
5.144
4.516
1.85
3.016
1.886
2.326
4.128
4.892
5.096
2.79
5.102
3.72
0.106
1.486
4.11
0.16
5.072
3.11
1.678
3.466
3.482
0.444
5.322
0.072
5.098
1.702
3.456
1.834
2.448
5.292
5.29
1.598
0.848
5.196
1.652
0.89
5.106
0.072
5.298
1.836
1.18
0.21
0.418
3.752
4.972
2.904
3.384
1.168
0.594
4.974
0.136
2.198
0.67
0.58
1.486
3.968
0.354
2.866
0.286
4.884
0.068
3.468
2.704
4.764
0.678
0.164
2.448
2.362
3.942
0.654
3.596
0.746
4.256
3.932
2.412
3.18
4.614
3.468
5.174
1.364
3.532
1.666
1.966
4.574
4.21
2.382
1.7
0.458
0.848
2.334
3.316
4.078
0.024
1.304
2.696
0.464
4.71
3.836
0.768
0.718
0.73
2.512
2.61
3.038
1.626
4.634
3.15
2.37
0.01
2.408
0.014
4.252
3.768
3.884
4.264
4.378
3.054
1.676
2.588
4.438
4.86
3.774
0.068
3.636
4.254
0.248
0.69
3.57
4.872
4.686
4.618
4.304
0.662
2.444
3.164
2.524
2.46
4.506
4.092
0.7
3.328
0.688
4.118
3.716
1.848
4.682
3.66
4.542
2.796
0.452
3.506
1.92
0.064
2.86
3.696
2.424
1.92
4.89
0.822
0.014
3.816
4.564
0.634
4.408
1.372
4.366
4.256
0.092
0.458
1.172
3.212
0.704
2.92
4.652
2.356
1.846
0.192
3.848
5.138
0.154
5.094
0
0.468
0.696
3.804
0.106
0.054
3.566
3.716
4.622
3.952
0.108
0.578
5.02
0.044
2.808
3.338
0.834
4.86
1.64
2.678
4.678
4.654
2.678
1.71
0.024
3.29
2.736
0.088
2.678
3.404
4.626
0.706
4.606
0.044
1.522
4.958
1.63
3.952
0.056
0.136
4.258
0.676
0.072
0.016
2.42
4.566
0.064
3.418
0.014
2.468
0.046
0.042
0.446
3.894
3.952
0.734
2.648
4.428
4.986
0.47
1.698
2.574
3.44
5.008
4.858
0.128
3.068
4.602
0.118
2.114
3.802
0.768
0.116
4.228
0.04
4.922
2.834
2.432
0.05
0.716
3.878
2.716
0.112
0.658
3.246
2.428
3.228
4.228
1.158
1.96
0.016
3.07
0.03
2.576
5.128
3.608
1.134
4.972
0.038
2.228
3.416
1.646
1.612
4.724
0.74
5.142
0.022
3.948
1.656
3.464
4.384
0.744
0.67
3.498
4.246
0.164
3.512
4.674
0.07
5.164
0.758
3.946
3.916
4.89
4.802
1.388
0.768
2.544
1.764
4.08
4.578
1.904
5.116
2.94
4.628
4.732
3.73
1.878
5.296
2.384
5.012
4.452
0.476
3.026
2.44
4.336
0.498
0.524
2.132
2.13
3.5
0.768
3.172
0.846
3.922
3.508
2.154
2.808
4.19
3.02
4.734
1.154
3.142
1.214
1.748
4.154
3.824
2.07
1.516
0.02
0.728
1.966
3.018
3.642
0.484
0.958
2.274
0.532
4.306
3.47
0.778
0.536
0.82
2.13
2.164
2.576
1.186
4.344
2.736
1.964
0.466
2.096
0.456
3.822
3.35
3.446
3.958
3.934
2.592
1.224
2.384
4.044
4.428
3.366
0.41
3.224
3.952
0.458
0.732
3.214
4.44
4.28
4.328
3.908
0.484
2.122
2.866
2.082
2.142
4.06
3.658
0.5
2.878
0.79
3.752
3.282
1.534
4.278
3.316
4.132
2.474
0.018
3.19
1.604
0.456
2.416
3.248
2.106
1.706
4.456
0.696
0.482
3.466
4.146
0.686
4.012
1.032
4.05
3.862
0.38
0.022
0.718
2.88
0.538
2.558
4.246
2.18
1.49
0.542
3.458
4.698
0.544
4.654
0.468
0
0.524
3.38
0.482
0.414
3.194
3.336
4.328
3.624
0.462
0.736
4.58
0.424
2.41
2.894
0.896
4.426
1.186
2.258
4.27
4.21
2.254
1.524
0.468
2.994
2.472
0.396
2.51
2.964
4.334
0.804
4.314
0.494
1.378
4.522
1.466
3.508
0.448
0.48
3.904
0.79
0.396
0.454
2.108
4.148
0.404
2.978
0.456
2.15
0.43
0.462
0.024
3.448
3.51
0.804
2.186
4.04
4.55
0.014
1.238
2.152
3.032
4.57
4.426
0.408
2.622
4.306
0.512
1.82
3.356
0.838
0.406
3.854
0.446
4.488
2.556
2.144
0.484
0.544
3.436
2.296
0.496
0.47
2.812
2.108
2.802
3.926
0.704
1.736
0.476
2.778
0.466
2.412
4.684
3.17
0.672
4.534
0.438
1.894
2.978
1.192
1.182
4.292
0.846
4.7
0.466
3.578
1.202
3.072
4.092
0.83
0.782
3.058
3.806
0.544
3.056
4.268
0.462
4.722
0.842
3.588
3.474
4.448
4.372
1.02
0.656
2.076
1.3
3.668
4.15
1.702
4.67
2.526
4.208
4.31
3.32
1.472
4.846
1.916
4.562
4.274
0.752
2.888
2.008
4.148
0.026
0.608
1.756
1.672
3.36
1.242
2.982
1.328
3.566
3.318
1.716
2.51
3.99
2.91
4.584
0.674
2.872
1.178
2.246
3.944
3.546
1.69
2.028
0.54
0.204
1.668
2.622
3.482
0.72
0.652
2.088
1.004
4.062
3.158
1.284
0.022
1.304
1.854
2.056
2.55
1.1
3.938
2.524
1.742
0.686
1.716
0.686
3.64
3.144
3.292
3.568
3.798
2.562
1.184
1.908
3.782
4.252
3.136
0.634
3
3.558
0.85
1.228
2.89
4.262
4.038
3.922
3.648
0.04
1.754
2.47
1.964
1.77
3.928
3.49
0.042
2.776
1.268
3.442
3.118
1.158
4.032
2.974
3.898
2.104
0.52
2.812
2.054
0.734
2.298
3.128
1.732
2.208
4.284
1.22
0.702
3.132
3.936
1.176
3.752
1.486
3.67
3.6
0.624
0.504
1.022
2.522
0.014
2.246
4.008
1.686
1.18
0.602
3.188
4.54
0.844
4.502
0.696
0.524
0
3.186
0.622
0.66
2.896
3.048
3.926
3.258
0.768
1.188
4.426
0.676
2.164
2.77
1.392
4.252
1.154
2.066
4.032
4.072
2.07
2.036
0.678
2.596
2.04
0.612
2.016
2.824
3.93
1.284
3.91
0.74
1.9
4.354
1.984
3.37
0.722
0.594
3.574
1.264
0.642
0.68
1.728
3.938
0.656
2.838
0.694
1.776
0.652
0.722
0.532
3.322
3.374
1.294
2.156
3.764
4.384
0.54
1.246
1.968
2.802
4.41
4.248
0.738
2.504
3.906
0.804
1.42
3.228
1.328
0.726
3.556
0.708
4.318
2.138
1.736
0.742
0.022
3.294
2.108
0.792
0.054
2.654
1.738
2.618
3.532
1.008
2.234
0.69
2.374
0.718
1.914
4.544
3.022
0.948
4.372
0.694
1.544
2.832
1.166
1.06
4.114
1.324
4.554
0.712
3.272
1.176
2.81
3.686
1.316
1.256
2.912
3.658
0.85
2.98
4.026
0.744
4.574
1.328
3.264
3.334
4.304
4.188
0.75
1.178
2.194
1.328
3.446
3.964
2.208
4.534
2.316
4
4.106
3.094
1.826
4.728
1.962
4.444
1.088
3.834
0.462
1.874
0.962
3.194
3.77
1.698
2.158
0.378
4.054
0.208
4.1
1.338
0.132
2.012
0.906
0.812
0.598
1.416
2.712
0.572
2.19
3.918
0.776
0.732
1.754
3.95
3.396
3.148
1.572
1.49
0.354
3.824
2.536
1.108
3.858
0.98
0.832
3.968
3.166
4.074
1.372
1.256
1.17
2.196
1.988
0.666
1.444
3.798
1.74
3.792
0.456
0.094
0.268
1.646
0.702
1.154
2.176
2.242
0.816
1.066
0.242
3.736
0.272
1.67
3.836
3.972
0.91
1.076
0.948
1.976
0.698
3.204
1.674
1.508
1.324
1.676
0.826
0.334
3.164
0.704
4.06
0.908
0.204
2.134
0.958
1.052
0.79
1.472
3.392
1.332
3.46
3.814
1.018
0.464
1.71
3.928
1.098
3.764
3.814
1.008
0.768
3.95
0.78
3.326
1.592
0.666
3.714
3.382
2.914
1.23
3.186
1.136
0.912
2.434
2.03
3.77
0.528
1.364
3.914
1.336
3.804
3.38
3.186
0
3.764
3.752
0.75
0.662
1.942
1.288
3.83
4.058
1.258
3.768
1.046
0.612
4.1
1.068
2.216
1.126
0.936
0.948
1.126
3.946
3.794
1.512
1.868
3.716
2.452
0.508
1.956
4.068
1.954
3.842
4.006
1.172
3.988
0.394
3.804
3.744
1.126
4.07
3.734
3.788
1.73
0.772
3.744
0.496
3.796
1.684
3.758
3.814
3.404
0.45
0.406
4.044
1.392
0.872
1.202
3.386
2.202
1.23
0.436
1.236
1.062
3.78
0.836
1.922
3.88
2.004
0.406
4.066
3.776
0.874
3.796
1.134
1.748
1.844
3.834
3.172
0.348
1.086
3.862
3.202
0.586
1.694
0.578
1.638
2.924
3.902
3.804
1.59
3.814
2.476
1.394
0.34
2.894
1.194
3.784
1.778
0.476
2.216
2.198
0.928
4.104
1.394
3.81
0.81
2.208
0.562
1.834
4.076
4.064
0.414
0.538
3.916
0.762
0.94
3.822
1.408
4.082
0.96
0.372
1.152
1
2.438
3.768
1.924
2.168
0.34
0.778
3.968
1.39
0.872
0.83
0.93
0.232
2.94
1.61
1.768
1.342
4.848
0.176
3.438
2.622
4.726
0.606
0.062
2.378
2.276
3.912
0.76
3.558
0.852
4.188
3.894
2.33
3.122
4.572
3.444
5.144
1.28
3.478
1.648
2.056
4.532
4.154
2.312
1.794
0.476
0.76
2.276
3.242
4.044
0.124
1.25
2.658
0.566
4.662
3.774
0.872
0.644
0.836
2.458
2.584
3.028
1.602
4.554
3.108
2.326
0.096
2.338
0.106
4.214
3.728
3.852
4.188
4.348
3.042
1.658
2.498
4.386
4.824
3.73
0.098
3.59
4.178
0.352
0.794
3.508
4.836
4.638
4.54
4.252
0.592
2.376
3.09
2.498
2.392
4.476
4.058
0.63
3.306
0.794
4.058
3.682
1.78
4.634
3.594
4.494
2.726
0.466
3.434
1.996
0.17
2.832
3.668
2.354
2.012
4.854
0.916
0.102
3.752
4.522
0.74
4.356
1.44
4.292
4.204
0.126
0.468
1.2
3.142
0.628
2.86
4.606
2.262
1.79
0.088
3.796
5.104
0.256
5.062
0.106
0.482
0.622
3.764
0
0.118
3.508
3.658
4.544
3.88
0.214
0.684
4.988
0.126
2.76
3.31
0.94
4.824
1.622
2.638
4.63
4.624
2.638
1.804
0.082
3.214
2.654
0.098
2.582
3.374
4.548
0.812
4.528
0.144
1.62
4.924
1.726
3.922
0.16
0.03
4.194
0.784
0.122
0.1
2.35
4.524
0.126
3.388
0.114
2.398
0.094
0.148
0.462
3.866
3.924
0.84
2.634
4.374
4.952
0.488
1.688
2.536
3.394
4.974
4.822
0.226
3.042
4.524
0.224
2.04
3.774
0.874
0.21
4.17
0.142
4.888
2.754
2.356
0.156
0.642
3.848
2.678
0.218
0.588
3.214
2.36
3.19
4.152
1.184
2.05
0.092
2.994
0.136
2.48
5.1
3.576
1.154
4.938
0.132
2.162
3.384
1.63
1.582
4.686
0.846
5.112
0.13
3.888
1.64
3.414
4.304
0.85
0.776
3.466
4.216
0.266
3.494
4.624
0.178
5.134
0.864
3.882
3.886
4.86
4.764
1.338
0.862
2.556
1.756
4.036
4.54
1.996
5.088
2.898
4.586
4.69
3.684
1.93
5.27
2.382
4.986
4.832
0.092
3.414
2.668
4.714
0.64
0.18
2.406
2.328
3.89
0.654
3.546
0.746
4.214
3.882
2.376
3.134
4.562
3.414
5.122
1.33
3.484
1.612
1.938
4.522
4.162
2.342
1.676
0.402
0.818
2.286
3.278
4.026
0.072
1.258
2.644
0.45
4.662
3.79
0.758
0.68
0.728
2.464
2.556
2.984
1.574
4.596
3.1
2.32
0.052
2.368
0.042
4.2
3.718
3.832
4.224
4.324
3
1.622
2.558
4.39
4.808
3.724
0.028
3.586
4.216
0.24
0.682
3.526
4.82
4.636
4.582
4.256
0.624
2.402
3.126
2.472
2.42
4.452
4.04
0.66
3.274
0.688
4.072
3.664
1.806
4.632
3.616
4.492
2.754
0.396
3.466
1.882
0.076
2.806
3.642
2.382
1.892
4.838
0.798
0.068
3.772
4.514
0.626
4.36
1.33
4.326
4.208
0.038
0.402
1.12
3.168
0.668
2.874
4.604
2.328
1.8
0.206
3.8
5.084
0.184
5.042
0.054
0.414
0.66
3.752
0.118
0
3.52
3.668
4.584
3.91
0.114
0.582
4.968
0.018
2.758
3.284
0.832
4.808
1.586
2.628
4.628
4.6
2.626
1.686
0.058
3.252
2.7
0.048
2.652
3.35
4.588
0.706
4.568
0.09
1.502
4.906
1.608
3.898
0.062
0.14
4.214
0.678
0.018
0.04
2.38
4.516
0.01
3.366
0.044
2.426
0.026
0.064
0.39
3.84
3.9
0.73
2.592
4.38
4.934
0.414
1.644
2.522
3.39
4.956
4.806
0.11
3.014
4.564
0.146
2.074
3.748
0.764
0.094
4.182
0.048
4.87
2.796
2.394
0.084
0.68
3.824
2.666
0.134
0.618
3.194
2.386
3.176
4.19
1.104
1.932
0.062
3.032
0.062
2.55
5.076
3.556
1.08
4.92
0.034
2.184
3.364
1.592
1.56
4.672
0.74
5.09
0.058
3.902
1.602
3.416
4.346
0.742
0.67
3.444
4.194
0.192
3.458
4.624
0.084
5.112
0.756
3.9
3.862
4.838
4.75
1.34
0.744
2.49
1.71
4.03
4.526
1.878
5.062
2.888
4.578
4.68
3.68
1.83
5.242
2.328
4.958
1.612
3.61
0.992
1.23
1.458
2.908
3.502
1.194
1.568
1.126
3.93
0.702
3.99
0.838
0.832
1.43
0.386
1.274
1.162
1.986
2.318
0.202
2.12
4.074
1.21
0.66
1.26
4.05
3.214
2.812
1.234
0.748
1.078
3.59
2.262
1.066
3.712
1.22
0.284
3.876
2.872
3.966
1.064
1.364
1.58
2.082
1.452
0.674
1.262
3.558
1.238
3.556
1.076
0.656
1.016
1.054
1.406
1.572
2.104
1.586
0.912
1.594
0.52
3.5
0.496
1.07
3.648
3.864
0.164
1.602
1.204
1.436
0.788
2.92
1.182
0.788
1.384
1.174
1.516
1.042
2.88
1.194
3.944
0.558
0.894
1.75
1.19
0.328
1.094
0.882
3.204
0.582
3.634
3.59
1.216
1.144
1.214
4.074
1.636
3.696
3.574
0.366
1.2
3.832
0.888
3.38
1.058
0.742
3.482
3.19
2.878
0.528
2.89
0.65
1.178
1.814
1.72
3.496
0.348
1.916
3.696
1.91
3.566
3.194
2.896
0.75
3.508
3.52
0
0.164
1.414
0.648
3.614
3.916
1.834
3.538
0.82
1.078
4.01
1.606
2.144
1.062
1.202
1.61
1.082
4.05
3.552
0.772
1.216
3.478
1.772
0.992
1.426
3.954
1.416
3.608
4.066
1.712
4.072
1.142
3.578
3.484
0.736
3.95
3.502
3.55
1.226
1.198
3.514
0.988
3.56
1.176
3.52
3.584
3.216
1.19
1.154
3.94
1.628
0.878
1.746
3.204
2.168
1.166
0.464
1.798
1.588
3.57
1.142
1.39
3.658
1.54
1.128
3.966
3.562
0.662
3.568
1.674
1.084
1.294
3.606
2.878
1.092
1.046
3.644
2.922
0.894
1.202
0.774
1.036
2.884
4.056
3.564
0.884
3.582
1.812
1.99
0.964
2.836
1.752
3.554
1.362
0.956
2.146
2.054
1.464
3.994
1.978
3.578
0.384
2.142
0.268
1.244
3.97
3.944
0.956
1.246
3.7
1.364
1.188
3.598
1.978
3.978
0.428
1.12
1.764
1.506
2.182
3.688
2.226
2.164
0.748
1.316
4.108
1.996
0.814
1.264
1.372
0.52
3.108
2.232
1.972
1.99
1.456
3.756
0.972
1.39
1.302
3.058
3.652
1.356
1.73
1.036
4.068
0.658
4.126
0.778
0.724
1.594
0.538
1.116
1.142
1.832
2.478
0.228
2.242
4.17
1.052
0.5
1.422
4.154
3.356
2.968
1.382
0.88
0.966
3.738
2.41
1.166
3.85
1.058
0.204
4.008
3.024
4.1
1.206
1.446
1.606
2.212
1.418
0.74
1.39
3.708
1.4
3.704
0.94
0.568
0.928
1.036
1.28
1.596
2.226
1.744
0.75
1.438
0.42
3.648
0.438
1.056
3.79
3.998
0.276
1.448
1.04
1.402
0.626
3.072
1.344
0.934
1.476
1.336
1.386
0.924
3.032
1.192
4.08
0.434
0.83
1.906
1.026
0.394
0.932
1.044
3.348
0.69
3.724
3.736
1.276
1.092
1.376
4.17
1.48
3.824
3.724
0.356
1.042
3.968
0.726
3.49
1.016
0.58
3.63
3.334
3
0.684
3.042
0.804
1.016
1.974
1.87
3.648
0.192
1.762
3.844
1.756
3.716
3.336
3.048
0.662
3.658
3.668
0.164
0
1.376
0.648
3.76
4.056
1.682
3.684
0.942
1.076
4.142
1.452
2.266
1.166
1.038
1.472
1.184
4.154
3.7
0.904
1.374
3.626
1.924
0.982
1.388
4.09
1.382
3.756
4.178
1.558
4.18
1.054
3.724
3.634
0.636
4.086
3.65
3.698
1.388
1.04
3.662
0.976
3.708
1.338
3.668
3.732
3.358
1.112
1.066
4.074
1.692
0.72
1.592
3.346
2.286
1.274
0.476
1.644
1.432
3.716
1.178
1.354
3.806
1.7
1.058
4.1
3.708
0.518
3.714
1.52
1.242
1.458
3.752
3.03
1.01
1.146
3.79
3.074
0.916
1.362
0.808
1.022
3.006
4.152
3.712
1.034
3.73
1.966
1.838
0.92
2.962
1.598
3.702
1.518
0.944
2.27
2.186
1.312
4.128
1.826
3.724
0.264
2.264
0.312
1.228
4.104
4.08
0.93
1.124
3.848
1.338
1.026
3.746
1.826
4.112
0.358
1.034
1.618
1.35
2.328
3.818
2.284
2.278
0.606
1.164
4.206
1.848
0.906
1.106
1.212
0.434
3.196
2.084
2.048
1.848
2.13
4.676
2.332
1.926
2.002
3.944
4.522
2.198
2.29
2.27
5.094
2.008
5.166
0.608
1.942
2.218
1.706
1.864
2.5
2.466
3.266
1.592
3.412
5.434
1.802
1.254
2.258
5.38
4.348
3.79
2.426
1.31
2.128
4.646
3.372
2.45
4.86
1.542
1.17
5.072
3.904
5.14
2.316
2.764
2.982
3.348
0.05
2.088
2.566
4.612
2.232
4.612
1.976
1.866
2.18
0.382
2.32
2.972
3.396
2.122
1.35
2.128
1.72
4.56
1.792
0.38
4.754
5.046
1.296
2.13
1.558
0.044
1.374
3.96
2.208
1.462
2.776
2.188
2.37
2.07
3.924
2.562
5.114
1.036
2.14
2.794
1.524
1.132
1.604
1.862
4.334
1.152
5.006
4.658
2.628
2.406
2.224
5.428
2.168
4.918
4.628
1.048
1.796
5.006
1.368
4.698
0.36
1.376
4.548
4.32
4.154
1.484
3.918
1.874
1.57
2.392
2.856
4.51
1.432
2.382
4.768
2.42
4.622
4.328
3.926
1.942
4.544
4.584
1.414
1.376
0
0.78
4.69
5.064
2.37
4.602
2.17
2.448
5.202
2.152
3.432
2.44
1.574
2.378
2.464
5.382
4.604
1.334
1.896
4.538
2.152
2.35
0.016
5.126
0.03
4.666
5.374
2.226
5.392
2.284
4.646
4.516
0.822
5.116
4.568
4.606
2.22
1.788
4.58
2.344
4.62
2.178
4.578
4.648
4.348
2.366
2.296
5.12
3.04
1.242
2.252
4.34
3.48
2.534
1.85
2.32
2.12
4.656
2.55
0.024
4.73
2.514
2.344
5.15
4.644
1.096
4.632
2.2
1.79
2.192
4.668
3.906
2.268
2.43
4.716
3.966
2.29
2.222
2.18
0.412
4.158
5.416
4.616
1.554
4.644
2.242
2.526
2.258
4.1
2.28
4.618
2.442
2.314
3.438
3.302
2.068
5.166
2.488
4.638
1.146
3.436
1.672
0.24
5.148
5.108
2.288
2.21
4.774
2.686
1.546
4.668
2.466
5.158
1.018
2.276
2.394
2.042
3.318
4.9
3.64
3.492
1.696
1.99
5.458
2.552
2.216
1.822
1.878
1.754
4.484
2.77
3.378
2.642
1.826
4
1.618
1.33
1.674
3.274
3.864
1.504
1.708
1.652
4.382
1.306
4.45
0.312
1.324
1.604
0.924
1.498
1.788
2.202
2.624
0.84
2.65
4.658
1.428
0.768
1.568
4.612
3.644
3.142
1.682
0.676
1.55
3.974
2.668
1.668
4.154
1.284
0.456
4.348
3.236
4.424
1.554
1.984
2.228
2.594
0.814
1.318
1.796
3.942
1.542
3.94
1.462
1.2
1.55
0.408
1.818
2.22
2.634
1.616
0.986
1.814
1.048
3.886
1.086
0.422
4.064
4.326
0.516
1.82
1.284
0.8
0.932
3.29
1.508
0.816
1.994
1.49
1.904
1.5
3.252
1.832
4.4
0.494
1.47
2.104
1.256
0.352
1.25
1.156
3.632
0.454
4.226
3.982
1.856
1.734
1.528
4.654
1.858
4.184
3.958
0.292
1.42
4.29
0.984
3.932
0.442
0.908
3.872
3.618
3.398
0.746
3.252
1.108
1.278
1.88
2.136
3.854
0.762
2.122
4.092
2.138
3.952
3.624
3.258
1.288
3.88
3.91
0.648
0.648
0.78
0
4.01
4.358
2.07
3.926
1.39
1.716
4.48
1.834
2.67
1.66
1.292
1.956
1.682
4.614
3.934
0.708
1.304
3.864
1.724
1.626
0.792
4.412
0.78
3.994
4.612
1.93
4.628
1.668
3.97
3.854
0.43
4.402
3.892
3.934
1.53
1.414
3.904
1.62
3.948
1.484
3.906
3.974
3.644
1.736
1.68
4.402
2.266
0.892
1.962
3.634
2.714
1.754
1.104
2.026
1.808
3.972
1.79
0.758
4.052
1.842
1.694
4.43
3.962
0.634
3.958
1.896
1.178
1.534
3.994
3.24
1.634
1.65
4.038
3.294
1.54
1.524
1.422
0.388
3.404
4.64
3.946
0.924
3.97
1.794
2.234
1.566
3.35
1.98
3.944
1.73
1.588
2.676
2.552
1.714
4.452
2.208
3.964
0.494
2.674
0.914
0.596
4.43
4.396
1.576
1.678
4.096
1.984
1.268
3.992
2.198
4.442
0.336
1.654
2.046
1.722
2.604
4.17
2.864
2.722
1.132
1.592
4.684
2.252
1.436
1.47
1.558
1.07
3.704
2.488
2.598
2.294
4.906
0.044
3.484
2.776
4.79
0.748
0.272
2.508
2.438
3.958
0.548
3.622
0.64
4.314
3.958
2.484
3.226
4.64
3.48
5.192
1.44
3.572
1.674
1.868
4.602
4.252
2.444
1.6
0.446
0.932
2.38
3.382
4.098
0.094
1.352
2.722
0.358
4.746
3.884
0.662
0.788
0.622
2.554
2.622
3.036
1.642
4.702
3.18
2.402
0.118
2.47
0.108
4.274
3.798
3.902
4.328
4.392
3.052
1.684
2.67
4.478
4.882
3.808
0.142
3.668
4.32
0.142
0.582
3.622
4.894
4.72
4.688
4.342
0.732
2.504
3.23
2.54
2.52
4.52
4.114
0.766
3.338
0.582
4.166
3.736
1.906
4.718
3.714
4.574
2.856
0.446
3.568
1.836
0.044
2.874
3.708
2.482
1.822
4.91
0.724
0.114
3.87
4.594
0.528
4.446
1.294
4.428
4.294
0.144
0.456
1.136
3.268
0.778
2.968
4.688
2.44
1.894
0.298
3.888
5.156
0.086
5.112
0.108
0.462
0.768
3.83
0.214
0.114
3.614
3.76
4.69
4.01
0
0.472
5.038
0.098
2.844
3.352
0.726
4.882
1.646
2.706
4.712
4.668
2.704
1.61
0.132
3.356
2.808
0.162
2.764
3.42
4.694
0.6
4.674
0.082
1.42
4.978
1.528
3.966
0.054
0.242
4.31
0.57
0.128
0.114
2.482
4.596
0.114
3.434
0.098
2.528
0.13
0.066
0.438
3.906
3.968
0.628
2.648
4.47
5.006
0.458
1.698
2.6
3.472
5.026
4.88
0.054
3.082
4.67
0.052
2.178
3.816
0.66
0.056
4.274
0.072
4.942
2.902
2.498
0.066
0.788
3.894
2.744
0.034
0.724
3.268
2.488
3.252
4.294
1.122
1.862
0.124
3.138
0.078
2.664
5.144
3.626
1.104
4.992
0.084
2.284
3.434
1.652
1.634
4.746
0.634
5.158
0.084
3.996
1.662
3.504
4.452
0.636
0.564
3.516
4.264
0.088
3.516
4.708
0.036
5.18
0.65
3.996
3.932
4.906
4.826
1.43
0.67
2.518
1.762
4.112
4.602
1.804
5.13
2.97
4.656
4.758
3.762
1.816
5.306
2.372
5.024
5.112
0.508
3.678
3.17
5.004
1.164
0.74
2.866
2.85
4.146
0.088
3.852
0.176
4.656
4.182
2.882
3.532
4.868
3.652
5.374
1.858
3.856
1.866
1.514
4.834
4.536
2.806
1.228
0.716
1.372
2.694
3.754
4.298
0.56
1.694
2.962
0.206
5.002
4.196
0.262
1.206
0.164
2.854
2.814
3.16
1.866
5.078
3.43
2.672
0.588
2.832
0.578
4.49
4.034
4.102
4.694
4.572
3.176
1.88
3.094
4.75
5.088
4.06
0.61
3.92
4.688
0.346
0.182
3.942
5.1
4.974
5.064
4.616
1.15
2.858
3.6
2.74
2.878
4.696
4.32
1.178
3.508
0.124
4.474
3.944
2.27
4.976
4.048
4.824
3.21
0.728
3.926
1.578
0.514
3.064
3.884
2.842
1.464
5.114
0.442
0.582
4.196
4.826
0.154
4.718
1.114
4.786
4.568
0.602
0.744
1.19
3.614
1.2
3.286
4.94
2.876
2.224
0.766
4.17
5.344
0.438
5.296
0.578
0.736
1.188
4.058
0.684
0.582
3.916
4.056
5.064
4.358
0.472
0
5.224
0.568
3.12
3.538
0.27
5.084
1.84
2.95
4.966
4.846
2.942
1.242
0.602
3.73
3.202
0.628
3.204
3.616
5.068
0.14
5.05
0.542
1.03
5.176
1.148
4.152
0.526
0.712
4.632
0.108
0.59
0.586
2.844
4.828
0.578
3.63
0.57
2.886
0.602
0.536
0.716
4.084
4.152
0.182
2.786
4.752
5.204
0.724
1.864
2.84
3.73
5.218
5.086
0.476
3.268
5.042
0.464
2.554
3.998
0.21
0.49
4.572
0.544
5.144
3.288
2.878
0.528
1.21
4.082
2.984
0.466
1.138
3.48
2.844
3.482
4.662
1.176
1.51
0.592
3.514
0.548
3.102
5.318
3.824
1.188
5.186
0.556
2.63
3.632
1.842
1.876
4.954
0.166
5.336
0.554
4.302
1.85
3.782
4.828
0.178
0.102
3.714
4.456
0.428
3.664
4.964
0.508
5.362
0.192
4.316
4.118
5.086
5.038
1.754
0.4
2.554
1.91
4.358
4.816
1.438
5.302
3.22
4.888
4.986
4.014
1.69
5.462
2.47
5.182
0.248
5.046
1.554
3.058
0.398
4.432
4.998
2.94
3.376
1.08
5.212
1.456
5.246
1.918
1.128
3.232
2.116
0.578
1.574
0.158
3.97
1.73
3.37
4.852
0.646
1.308
2.998
4.938
4.596
4.398
2.83
2.55
0.946
5.04
3.778
2.338
5.032
0.832
1.732
5.106
4.406
5.224
2.63
2.418
2.108
3.396
2.42
1.92
2.69
5.014
2.982
5.008
0.806
1.32
1.136
2.254
0.652
2.09
3.358
3.418
1.09
0.256
1.38
4.952
1.492
2.286
5.032
5.122
1.954
0.25
0.82
2.414
1.142
4.442
2.918
2.614
2.498
2.918
0.536
0.938
4.402
1.716
5.214
1.578
1.31
3.392
0.852
2.022
0.822
2.68
4.594
2.336
4.396
5.026
2.166
1.34
2.954
4.87
0.212
4.894
5.032
1.894
0.656
5.106
1.088
4.378
2.126
1.172
4.93
4.584
4.048
2.362
4.426
2.368
0.814
3.638
3.282
5
1.488
0.122
5.122
0.078
5.02
4.58
4.426
1.258
4.988
4.968
1.834
1.682
2.37
2.07
5.038
5.224
0
4.982
2.304
1.688
5.236
0.236
3.398
2.36
0.806
0.388
2.358
4.932
5.012
2.576
3.046
4.934
3.604
1.618
2.386
5.218
2.396
5.056
5.03
0.146
4.992
1.072
5.016
4.97
1.684
5.224
4.95
5.004
2.972
0.66
4.96
1.604
5.01
2.926
4.974
5.026
4.604
1.14
1.072
5.19
2.45
1.192
0.118
4.586
3.362
2.458
1.684
0.05
0.264
4.988
1.96
2.358
5.088
3.258
1.228
5.21
4.982
1.438
5.01
0.176
2.916
3.074
5.048
4.414
1.144
2.32
5.072
4.44
1.776
2.938
1.81
2.268
4.06
4.834
5.022
2.716
5.028
3.644
0.164
1.412
4.04
0.092
4.998
3.034
1.604
3.392
3.408
0.37
5.252
0.144
5.024
1.632
3.384
1.756
2.392
5.224
5.22
1.524
0.774
5.124
1.586
0.834
5.032
0.15
5.228
1.766
1.108
0.15
0.35
3.676
4.904
2.842
3.314
1.09
0.518
4.916
0.182
2.122
0.602
0.514
1.41
3.908
0.416
2.8
0.296
4.848
0.074
3.43
2.684
4.728
0.658
0.186
2.424
2.346
3.904
0.642
3.562
0.734
4.232
3.896
2.392
3.15
4.578
3.428
5.136
1.346
3.5
1.626
1.934
4.538
4.178
2.358
1.668
0.414
0.836
2.304
3.296
4.04
0.06
1.276
2.66
0.44
4.678
3.806
0.748
0.698
0.716
2.48
2.57
2.996
1.588
4.614
3.116
2.336
0.046
2.384
0.032
4.214
3.734
3.846
4.242
4.34
3.012
1.636
2.576
4.406
4.824
3.74
0.044
3.602
4.232
0.228
0.67
3.542
4.834
4.652
4.598
4.272
0.642
2.42
3.142
2.486
2.436
4.466
4.056
0.678
3.29
0.676
4.09
3.678
1.822
4.648
3.634
4.508
2.77
0.408
3.482
1.882
0.058
2.82
3.656
2.398
1.888
4.852
0.79
0.058
3.79
4.53
0.616
4.376
1.33
4.342
4.224
0.054
0.414
1.128
3.186
0.686
2.892
4.62
2.344
1.818
0.214
3.816
5.1
0.166
5.056
0.044
0.424
0.676
3.768
0.126
0.018
3.538
3.684
4.602
3.926
0.098
0.568
4.982
0
2.774
3.3
0.818
4.822
1.598
2.642
4.644
4.616
2.642
1.68
0.056
3.27
2.716
0.066
2.668
3.366
4.606
0.692
4.586
0.074
1.494
4.92
1.602
3.912
0.046
0.15
4.23
0.664
0.034
0.036
2.396
4.532
0.024
3.38
0.032
2.442
0.034
0.048
0.402
3.854
3.914
0.718
2.606
4.396
4.948
0.426
1.656
2.538
3.406
4.97
4.822
0.1
3.028
4.58
0.128
2.092
3.762
0.752
0.084
4.198
0.03
4.884
2.814
2.41
0.068
0.698
3.838
2.682
0.116
0.636
3.21
2.404
3.192
4.208
1.112
1.926
0.056
3.048
0.046
2.566
5.09
3.57
1.088
4.934
0.018
2.202
3.378
1.606
1.576
4.686
0.728
5.104
0.042
3.918
1.616
3.432
4.362
0.728
0.658
3.46
4.208
0.174
3.472
4.64
0.068
5.126
0.744
3.918
3.878
4.852
4.766
1.356
0.736
2.5
1.722
4.046
4.542
1.872
5.076
2.904
4.594
4.696
3.696
1.834
5.256
2.34
4.972
2.13
2.844
0.876
1.054
1.996
2.172
2.76
0.726
1.228
1.296
3.13
0.85
3.186
1.636
1.176
1.08
0.466
1.83
0.986
2.462
1.668
0.736
1.3
3.27
1.784
1.416
0.766
3.234
2.428
2.112
0.528
1.058
1.374
2.83
1.514
0.298
2.916
1.904
1.104
3.068
2.142
3.16
0.326
0.632
1.072
1.268
2.202
0.388
0.45
2.8
0.76
2.796
1.5
0.99
1.204
1.79
1.714
1.072
1.284
1.392
1.634
2.106
0.974
2.74
0.838
1.798
2.866
3.058
0.89
2.118
1.878
2.186
1.5
2.184
0.694
0.966
0.62
0.702
1.844
1.37
2.144
0.91
3.142
1.374
1.024
1.088
1.874
1.04
1.736
0.656
2.422
1.08
2.836
2.824
0.606
1.132
0.73
3.266
2.142
2.882
2.816
1.154
1.774
3.03
1.602
2.562
1.83
1.452
2.72
2.408
2.058
0.76
2.162
0.358
1.846
1.518
0.99
2.756
1.05
2.41
2.928
2.38
2.808
2.41
2.164
1.046
2.76
2.758
0.82
0.942
2.17
1.39
2.844
3.12
2.304
2.774
0
0.832
3.202
2.112
1.324
0.28
1.87
1.98
0.308
3.234
2.794
1.058
1.064
2.72
1.634
0.826
2.18
3.15
2.168
2.848
3.248
2.216
3.254
1.31
2.812
2.736
1.556
3.148
2.74
2.792
0.752
1.776
2.752
0.834
2.8
0.718
2.762
2.82
2.432
1.294
1.316
3.134
0.948
1.632
2.246
2.418
1.348
0.364
0.638
2.28
2.104
2.798
0.682
2.146
2.892
0.982
1.198
3.16
2.79
1.458
2.804
2.178
0.988
0.896
2.842
2.148
1.234
0.286
2.876
2.184
0.628
0.71
0.532
1.766
2.064
3.252
2.806
0.976
2.82
1.624
2.436
0.972
2.018
2.24
2.792
0.744
0.814
1.328
1.246
1.968
3.19
2.438
2.816
1.2
1.322
0.662
1.968
3.164
3.142
0.88
1.558
2.932
1.152
1.866
2.832
2.452
3.172
1.244
1.274
2.194
2.038
1.422
2.876
1.532
1.346
1.282
1.816
3.3
2.432
0.224
1.84
1.946
0.93
2.314
2.644
1.234
2.368
1.58
3.362
0.154
1.866
1.482
2.772
3.324
1.558
2.06
0.61
3.526
0.458
3.564
1.842
0.706
1.912
0.994
1.364
0.156
1.84
2.39
0.878
1.682
3.312
1.344
1.318
1.596
3.35
2.91
2.764
1.306
1.688
0.766
3.358
2.13
0.722
3.342
1.582
1.28
3.426
2.748
3.54
1.122
0.73
0.562
1.712
2.49
0.516
1.08
3.332
1.59
3.324
0.974
0.644
0.57
2.112
1.04
0.548
1.67
2.214
1.426
1.554
0.76
3.272
0.66
2.132
3.342
3.438
1.232
1.566
1.55
2.476
1.306
2.782
1.526
1.65
0.814
1.534
1.168
0.796
2.742
0.116
3.53
1.44
0.438
1.838
1.562
1.404
1.39
1.45
2.908
1.606
2.852
3.34
0.478
0.358
1.562
3.322
1.578
3.218
3.35
1.424
1.338
3.42
1.392
2.742
2.088
1.27
3.246
2.898
2.368
1.38
2.77
1.102
1.514
2.35
1.684
3.326
1.028
1.808
3.436
1.76
3.338
2.894
2.77
0.612
3.31
3.284
1.078
1.076
2.448
1.716
3.352
3.538
1.688
3.3
0.832
0
3.558
1.55
1.708
0.75
1.536
1.316
0.736
3.348
3.33
1.7
1.87
3.252
2.452
0.104
2.46
3.536
2.456
3.372
3.416
1.64
3.394
0.616
3.33
3.294
1.662
3.54
3.266
3.322
1.584
1.342
3.276
0.118
3.328
1.55
3.292
3.342
2.918
0.556
0.616
3.508
0.796
1.478
1.666
2.898
1.674
0.826
0.614
1.68
1.554
3.3
0.27
2.426
3.402
1.79
0.464
3.528
3.296
1.442
3.326
1.606
1.776
1.728
3.364
2.758
0.544
0.708
3.386
2.778
0.218
1.542
0.35
2.098
2.378
3.294
3.34
1.698
3.344
2.45
1.792
0.298
2.356
1.648
3.316
1.546
0.14
1.704
1.728
1.424
3.57
1.806
3.342
1.304
1.696
0.81
2.302
3.542
3.536
0.2
0.918
3.436
0.328
1.544
3.348
1.83
3.546
1.43
0.582
1.554
1.51
2.026
3.224
1.312
1.628
0.952
1.294
3.362
1.778
0.608
1.392
1.48
0.716
2.334
1.96
1.168
1.678
5.138
0.766
3.704
3.332
5.036
1.368
0.998
3.004
3.026
4.164
0.184
3.896
0.098
4.772
4.222
3.048
3.628
4.906
3.664
5.382
2.048
3.936
1.918
1.268
4.876
4.614
2.946
0.98
0.878
1.586
2.802
3.894
4.324
0.82
1.836
3.022
0.394
5.06
4.292
0.134
1.408
0.108
2.952
2.846
3.148
1.934
5.22
3.49
2.752
0.844
2.972
0.834
4.522
4.084
4.126
4.828
4.584
3.164
1.932
3.28
4.82
5.112
4.12
0.858
3.98
4.824
0.592
0.164
4.046
5.124
5.032
5.204
4.684
1.352
2.994
3.742
2.778
3.014
4.702
4.348
1.376
3.52
0.148
4.568
3.976
2.416
5.034
4.16
4.878
3.342
0.894
4.056
1.38
0.77
3.094
3.898
2.98
1.216
5.136
0.344
0.84
4.304
4.868
0.216
4.786
0.98
4.914
4.638
0.846
0.91
1.19
3.736
1.404
3.392
4.996
3.072
2.348
1.026
4.248
5.358
0.704
5.304
0.834
0.896
1.392
4.1
0.94
0.832
4.01
4.142
5.202
4.48
0.726
0.27
5.236
0.818
3.202
3.558
0
5.108
1.892
3.012
5.02
4.854
3.002
0.992
0.858
3.872
3.364
0.874
3.402
3.642
5.208
0.13
5.19
0.802
0.776
5.196
0.894
4.17
0.78
0.968
4.734
0.164
0.838
0.842
2.984
4.872
0.828
3.656
0.826
3.024
0.854
0.792
0.882
4.096
4.168
0.1
2.786
4.826
5.222
0.884
1.9
2.902
3.794
5.232
5.112
0.722
3.292
5.18
0.726
2.706
4.012
0.066
0.738
4.66
0.798
5.164
3.444
3.03
0.788
1.414
4.102
3.044
0.726
1.34
3.518
2.98
3.53
4.796
1.18
1.266
0.85
3.66
0.804
3.302
5.322
3.85
1.206
5.202
0.808
2.762
3.662
1.892
1.956
4.982
0.108
5.344
0.812
4.394
1.898
3.86
4.968
0.092
0.17
3.74
4.474
0.692
3.66
5.02
0.764
5.37
0.078
4.418
4.136
5.096
5.068
1.884
0.334
2.5
1.934
4.41
4.848
1.188
5.304
3.284
4.928
5.024
4.072
1.564
5.456
2.45
5.178
0.04
4.888
1.406
2.834
0.16
4.258
4.832
2.73
3.156
0.944
5.076
1.272
5.114
1.686
0.936
3.014
1.9
0.342
1.448
0.38
3.778
1.512
3.222
4.778
0.41
1.072
2.79
4.85
4.444
4.216
2.636
2.316
0.786
4.88
3.602
2.168
4.888
0.61
1.498
4.976
4.232
5.09
2.436
2.27
2.008
3.24
2.202
1.734
2.51
4.854
2.774
4.846
0.614
1.122
0.984
2.022
0.556
1.99
3.21
3.192
0.856
0.026
1.168
4.792
1.288
2.056
4.88
4.988
1.722
0.03
0.594
2.196
0.906
4.27
2.71
2.384
2.348
2.708
0.472
0.768
4.23
1.59
5.08
1.342
1.144
3.198
0.628
1.788
0.586
2.462
4.44
2.102
4.32
4.868
2.02
1.214
2.746
4.796
0.03
4.766
4.87
1.658
0.42
4.97
0.854
4.272
1.898
0.936
4.77
4.43
3.918
2.134
4.252
2.156
0.586
3.414
3.098
4.832
1.26
0.31
4.966
0.308
4.86
4.426
4.252
1.068
4.824
4.808
1.606
1.452
2.152
1.834
4.882
5.084
0.236
4.822
2.112
1.55
5.108
0
3.25
2.188
0.58
0.358
2.186
4.846
4.85
2.344
2.82
4.772
3.376
1.47
2.168
5.084
2.178
4.896
4.934
0.108
4.9
0.94
4.856
4.804
1.452
5.09
4.79
4.844
2.762
0.424
4.8
1.454
4.85
2.714
4.814
4.868
4.45
1.022
0.942
5.058
2.33
0.958
0.14
4.432
3.22
2.288
1.482
0.194
0.034
4.832
1.816
2.14
4.932
3.052
1.098
5.078
4.826
1.202
4.85
0.068
2.69
2.86
4.888
4.238
1.006
2.148
4.914
4.268
1.614
2.73
1.636
2.036
3.928
4.762
4.86
2.486
4.868
3.418
0.4
1.26
3.904
0.148
4.84
2.832
1.452
3.246
3.248
0.144
5.12
0.378
4.864
1.396
3.238
1.542
2.166
5.09
5.084
1.372
0.636
4.968
1.488
0.608
4.874
0.374
5.096
1.53
0.972
0.246
0.114
3.502
4.774
2.758
3.176
0.87
0.298
4.84
0.418
1.94
0.366
0.282
1.2
3.822
0.652
2.69
0.49
3.276
1.658
1.844
1.758
3.166
1.148
1.642
1.332
1.6
2.318
1.838
2.012
1.886
2.94
2.342
1.54
1.772
3.026
1.834
3.55
1.094
2.052
0.028
2.034
2.994
2.726
1.292
1.954
1.202
1.22
1.016
2.17
2.464
1.658
0.654
1.13
1.642
3.168
2.428
1.758
1.138
1.86
1.116
0.98
1.41
0.122
3.456
1.598
0.882
1.634
1.314
1.626
2.65
2.196
2.266
3.05
2.75
1.424
0.04
1.884
2.928
3.252
2.228
1.574
2.088
3.052
1.634
1.758
2.198
3.264
3.14
3.44
2.792
1.154
1.306
2.028
0.9
1.33
2.874
2.482
1.118
1.692
1.846
2.698
2.106
0.918
3.142
2.33
2.988
1.608
1.2
2.284
1.646
1.638
1.232
2.064
1.308
2.022
3.278
1.564
1.65
2.462
2.986
1.734
2.894
1.268
3.112
2.746
1.548
1.192
0.734
1.95
1.16
1.562
3.106
1.8
0.718
1.648
2.36
3.516
1.73
3.47
1.64
1.186
1.154
2.216
1.622
1.586
2.144
2.266
3.432
2.67
1.646
1.84
3.398
1.598
1.324
1.708
1.892
3.25
0
1.12
3.13
3.024
1.11
1.956
1.634
2.154
1.788
1.556
2.098
1.782
3.44
1.852
3.424
1.672
1.942
3.344
1.962
2.324
1.628
1.608
2.876
1.854
1.566
1.624
1.322
2.988
1.576
1.796
1.628
1.346
1.594
1.64
1.21
2.262
2.326
1.832
1.014
2.938
3.37
1.19
0.118
1.01
1.904
3.388
3.25
1.594
1.438
3.408
1.698
1.168
2.172
1.854
1.592
2.78
1.624
3.308
1.816
1.432
1.662
1.148
2.252
1.152
1.68
1.146
1.64
1.3
1.642
3.02
0.74
2.018
1.642
1.974
1.644
2.024
3.5
1.988
0.696
3.354
1.614
1.082
1.798
0.016
0.204
3.118
1.89
3.514
1.64
2.524
0.026
1.976
3.21
1.862
1.848
1.878
2.624
1.73
1.872
3.13
1.644
3.538
1.87
2.564
2.29
3.264
3.2
0.564
1.562
1.074
0.204
2.52
2.978
2.048
3.484
1.392
3.046
3.144
2.18
1.18
3.66
0.81
3.376
2.21
2.71
0.84
1.266
2.088
2.072
2.644
0.878
1.378
1.304
2.952
0.92
3.002
1.894
1.256
1.238
0.736
1.936
0.904
2.518
1.644
0.944
1.094
3.012
1.896
1.61
0.902
2.988
2.276
2.04
0.568
1.336
1.416
2.7
1.416
0.032
2.748
2.052
1.344
2.878
2.044
2.978
0.408
0.354
0.848
1.084
2.472
0.48
0.334
2.672
0.902
2.666
1.576
1.092
1.23
2.062
1.738
0.85
1.08
1.576
1.808
2.186
1.112
2.61
0.97
2.072
2.716
2.876
1.15
2.198
2.026
2.458
1.672
2.082
0.842
1.236
0.34
0.858
1.87
1.424
2.042
0.798
2.962
1.602
1.052
1.088
2.026
1.308
1.876
0.896
2.272
1.36
2.574
2.688
0.386
1.094
0.874
3.012
2.218
2.684
2.688
1.41
1.888
2.85
1.774
2.324
2.096
1.626
2.588
2.26
1.846
1.04
2.066
0.634
1.992
1.668
0.94
2.644
1.244
2.474
2.79
2.436
2.678
2.258
2.066
1.126
2.638
2.628
1.062
1.166
2.44
1.66
2.706
2.95
2.36
2.642
0.28
0.75
3.012
2.188
1.12
0
2.016
2.012
0.03
2.988
2.668
1.334
1.28
2.59
1.822
0.78
2.45
2.97
2.438
2.716
3.012
2.288
3.014
1.316
2.678
2.618
1.794
2.968
2.608
2.662
0.898
1.89
2.62
0.792
2.67
0.876
2.632
2.688
2.282
1.278
1.32
2.948
0.674
1.818
2.318
2.266
1.126
0.11
0.784
2.344
2.184
2.658
0.528
2.416
2.754
1.058
1.182
2.974
2.652
1.672
2.67
2.252
1.22
1.052
2.71
2.052
1.238
0.044
2.738
2.08
0.594
0.854
0.552
2.038
1.854
2.994
2.678
1.238
2.688
1.802
2.482
0.966
1.814
2.306
2.66
0.814
0.78
1.12
1.076
2.05
3.006
2.49
2.684
1.428
1.114
0.864
2.242
2.98
2.962
0.858
1.594
2.792
1.038
2.014
2.696
2.508
2.988
1.49
1.278
2.24
2.126
1.316
2.682
1.254
1.112
1.41
1.902
3.044
2.472
0.272
1.95
2.054
1.064
2.048
2.672
0.952
2.392
0.56
4.712
1.382
2.416
0.428
4.04
4.63
2.388
2.766
1.032
4.966
1.132
5.016
1.114
0.83
2.63
1.554
0.312
1.486
0.92
3.494
1.17
3.104
4.848
0.27
0.568
2.454
4.884
4.288
3.97
2.37
1.84
0.84
4.698
3.384
2.004
4.764
0.05
1.022
4.888
4.01
4.99
2.178
2.186
2.074
3.1
1.624
1.536
2.308
4.67
2.432
4.666
0.614
0.94
1.006
1.448
0.852
2.06
3.09
2.762
0.314
0.556
0.906
4.61
1.046
1.482
4.728
4.888
1.28
0.56
0.018
1.616
0.416
4.054
2.374
1.93
2.248
2.368
0.858
0.79
4.012
1.614
4.976
0.812
1.1
2.916
0.052
1.306
0.146
2.082
4.282
1.614
4.388
4.692
1.952
1.284
2.408
4.858
0.598
4.688
4.686
1.158
0.268
4.864
0.326
4.262
1.32
0.46
4.59
4.27
3.84
1.71
4.028
1.824
0.024
3.002
2.852
4.626
0.864
0.84
4.796
0.864
4.678
4.27
4.032
0.936
4.63
4.628
1.202
1.038
1.574
1.292
4.712
4.966
0.806
4.644
1.87
1.536
5.02
0.58
3.13
2.016
0
0.828
2.022
4.882
4.666
1.87
2.398
4.59
2.922
1.436
1.59
4.982
1.598
4.716
4.942
0.662
4.924
1.038
4.682
4.608
0.886
4.982
4.61
4.66
2.42
0.26
4.62
1.422
4.67
2.372
4.632
4.69
4.294
1.136
1.046
4.962
2.326
0.4
0.69
4.278
3.122
2.126
1.24
0.758
0.548
4.664
1.772
1.56
4.76
2.73
1.174
4.984
4.658
0.664
4.674
0.632
2.264
2.496
4.712
4.016
1.072
1.982
4.744
4.054
1.518
2.394
1.492
1.462
3.85
4.83
4.676
2.038
4.69
2.974
0.966
1.242
3.816
0.714
4.66
2.534
1.406
3.13
3.092
0.498
5.02
0.934
4.686
0.906
3.122
1.224
1.586
4.994
4.978
1.336
0.81
4.8
1.598
0.028
4.7
0.918
5
1.018
1.054
0.82
0.468
3.292
4.688
2.838
3.094
0.61
0.45
4.898
0.99
1.746
0.266
0.304
0.952
3.87
1.218
2.7
1.068
0.398
4.678
1.188
2.806
0.432
4.076
4.636
2.646
3.104
0.712
4.832
1.13
4.864
1.858
0.824
2.958
1.844
0.52
1.194
0.528
3.64
1.476
2.998
4.466
0.578
1.194
2.702
4.55
4.226
4.052
2.506
2.35
0.606
4.674
3.426
1.988
4.654
0.87
1.564
4.724
4.052
4.842
2.306
2.046
1.72
3.028
2.43
1.592
2.344
4.648
2.688
4.64
0.534
1.024
0.784
2.2
0.276
1.704
2.986
3.172
1.034
0.38
1.114
4.586
1.206
2.234
4.658
4.74
1.748
0.386
0.846
2.42
1.038
4.086
2.624
2.398
2.13
2.624
0.15
0.614
4.046
1.336
4.834
1.468
0.962
3.066
0.88
1.844
0.774
2.412
4.224
2.154
4.01
4.656
1.794
0.962
2.66
4.486
0.372
4.51
4.664
1.738
0.584
4.724
1.02
3.992
2.092
1.054
4.562
4.214
3.666
2.13
4.072
2.084
0.824
3.376
2.944
4.638
1.282
0.51
4.752
0.452
4.654
4.21
4.072
0.948
4.624
4.6
1.61
1.472
2.378
1.956
4.668
4.846
0.388
4.616
1.98
1.316
4.854
0.358
3.024
2.012
0.828
0
2.006
4.546
4.646
2.376
2.798
4.568
3.372
1.252
2.394
4.838
2.4
4.688
4.642
0.396
4.604
0.702
4.646
4.606
1.618
4.844
4.582
4.638
2.678
0.592
4.592
1.238
4.644
2.634
4.608
4.658
4.234
0.762
0.702
4.808
2.068
1.14
0.408
4.214
2.986
2.106
1.386
0.394
0.384
4.616
1.586
2.364
4.718
2.95
0.852
4.828
4.612
1.344
4.642
0.378
2.672
2.792
4.68
4.06
0.778
1.97
4.702
4.084
1.42
2.642
1.468
2.208
3.678
4.45
4.656
2.49
4.66
3.404
0.474
1.05
3.658
0.378
4.63
2.72
1.242
3.02
3.042
0.344
4.872
0.492
4.658
1.48
3.01
1.488
2.36
4.842
4.84
1.16
0.422
4.752
1.198
0.854
4.664
0.518
4.846
1.628
0.74
0.242
0.414
3.324
4.522
2.454
2.936
0.866
0.388
4.53
0.462
1.786
0.564
0.54
1.134
3.52
0.664
2.414
0.392
2.21
2.708
0.83
1.294
2.088
2.074
2.646
0.904
1.402
1.296
2.944
0.92
2.994
1.914
1.256
1.264
0.76
1.938
0.89
2.514
1.654
0.96
1.086
2.992
1.898
1.622
0.928
2.97
2.272
2.046
0.59
1.364
1.412
2.698
1.42
0.02
2.742
2.06
1.364
2.868
2.048
2.97
0.434
0.326
0.82
1.078
2.496
0.488
0.344
2.67
0.928
2.664
1.576
1.096
1.224
2.086
1.732
0.822
1.07
1.604
1.818
2.186
1.118
2.61
0.978
2.096
2.712
2.868
1.172
2.196
2.032
2.48
1.682
2.086
0.868
1.266
0.314
0.884
1.862
1.42
2.044
0.78
2.954
1.618
1.048
1.104
2.034
1.33
1.882
0.924
2.268
1.388
2.552
2.688
0.36
1.084
0.9
2.992
2.216
2.674
2.688
1.432
1.89
2.842
1.784
2.308
2.118
1.636
2.588
2.256
1.834
1.068
2.07
0.662
1.998
1.692
0.95
2.646
1.258
2.472
2.788
2.432
2.678
2.254
2.07
1.126
2.638
2.626
1.082
1.184
2.464
1.682
2.704
2.942
2.358
2.642
0.308
0.736
3.002
2.186
1.11
0.03
2.022
2.006
0
2.97
2.666
1.362
1.308
2.59
1.85
0.77
2.474
2.962
2.462
2.714
2.996
2.286
2.996
1.308
2.676
2.618
1.814
2.962
2.608
2.66
0.924
1.892
2.618
0.782
2.668
0.902
2.632
2.686
2.278
1.268
1.312
2.94
0.646
1.83
2.316
2.262
1.114
0.104
0.792
2.342
2.184
2.654
0.508
2.44
2.752
1.078
1.172
2.964
2.648
1.686
2.67
2.25
1.25
1.08
2.708
2.056
1.232
0.04
2.736
2.082
0.586
0.882
0.55
2.062
1.842
2.974
2.678
1.268
2.686
1.828
2.476
0.958
1.802
2.304
2.658
0.836
0.772
1.11
1.072
2.048
2.998
2.486
2.684
1.446
1.104
0.88
2.266
2.972
2.956
0.85
1.588
2.79
1.018
2.022
2.696
2.504
2.98
1.51
1.272
2.234
2.126
1.32
2.672
1.224
1.098
1.414
1.902
3.026
2.468
0.284
1.954
2.056
1.072
2.028
2.666
0.926
2.384
4.882
1.654
3.502
3.668
4.806
2.01
1.866
3.266
3.438
3.916
1.154
3.758
1.086
4.872
4.052
3.416
3.698
4.706
3.418
5.064
2.574
3.928
1.972
0.276
4.692
4.57
3.22
0.012
1.514
2.24
2.972
4.124
4.096
1.704
2.218
2.988
1.258
4.926
4.332
0.982
2.044
1.088
3.066
2.726
2.84
2.048
5.408
3.432
2.818
1.718
3.244
1.706
4.316
3.954
3.906
5
4.296
2.858
1.99
3.716
4.736
4.856
4.028
1.708
3.892
5.002
1.47
1.068
4.124
4.868
4.894
5.392
4.606
1.998
3.246
3.982
2.684
3.268
4.4
4.134
2.004
3.28
1.122
4.588
3.786
2.754
4.904
4.268
4.736
3.56
1.534
4.24
0.57
1.648
2.94
3.644
3.242
0.224
4.872
0.89
1.722
4.388
4.686
1.114
4.7
0.69
5.056
4.562
1.686
1.546
1.268
3.902
2.052
3.508
4.858
3.56
2.61
1.892
4.216
5.054
1.62
4.994
1.71
1.524
2.036
3.946
1.804
1.686
4.05
4.154
5.382
4.614
1.61
1.242
4.932
1.68
3.234
3.348
0.992
4.846
1.956
2.988
4.882
4.546
2.97
0
1.732
4.108
3.7
1.716
3.888
3.446
5.39
1.106
5.374
1.692
0.224
4.922
0.104
3.918
1.654
1.824
4.784
1.14
1.684
1.712
3.254
4.69
1.678
3.46
1.698
3.284
1.712
1.672
1.524
3.83
3.912
1.06
2.556
4.766
4.942
1.51
1.902
2.884
3.734
4.938
4.858
1.582
3.11
5.358
1.63
3.042
3.762
1.04
1.596
4.65
1.67
4.894
3.746
3.344
1.676
2.054
3.86
3.008
1.624
1.982
3.372
3.238
3.422
4.97
1.268
0.276
1.726
3.922
1.684
3.798
4.99
3.646
1.336
4.916
1.676
3.014
3.474
1.946
2.106
4.738
1.098
5.02
1.69
4.416
1.948
3.846
5.164
1.074
1.144
3.546
4.216
1.61
3.358
4.888
1.644
5.052
1.062
4.476
3.888
4.784
4.83
2.218
0.942
2.09
1.892
4.282
4.622
0.196
4.966
3.248
4.738
4.82
3.978
1.026
5.08
2.18
4.818
4.874
0.094
3.458
2.684
4.754
0.66
0.14
2.43
2.34
3.934
0.678
3.586
0.772
4.24
3.922
2.392
3.166
4.602
3.46
5.166
1.344
3.518
1.66
1.986
4.562
4.196
2.366
1.72
0.458
0.826
2.318
3.298
4.068
0.046
1.29
2.686
0.486
4.698
3.82
0.792
0.698
0.754
2.498
2.602
3.034
1.618
4.614
3.138
2.358
0.014
2.39
0.026
4.242
3.758
3.876
4.244
4.37
3.05
1.67
2.568
4.426
4.85
3.762
0.06
3.624
4.236
0.272
0.714
3.554
4.862
4.672
4.6
4.29
0.644
2.428
3.146
2.516
2.444
4.498
4.082
0.682
3.322
0.714
4.102
3.706
1.83
4.67
3.644
4.528
2.778
0.452
3.488
1.936
0.088
2.852
3.688
2.406
1.94
4.88
0.842
0.024
3.8
4.554
0.658
4.394
1.386
4.348
4.242
0.088
0.456
1.176
3.194
0.686
2.906
4.64
2.332
1.832
0.168
3.834
5.128
0.178
5.086
0.024
0.468
0.678
3.794
0.082
0.058
3.552
3.7
4.604
3.934
0.132
0.602
5.012
0.056
2.794
3.33
0.858
4.85
1.634
2.668
4.666
4.646
2.666
1.732
0
3.272
2.716
0.078
2.654
3.396
4.606
0.73
4.588
0.066
1.544
4.948
1.652
3.942
0.08
0.11
4.242
0.702
0.072
0.02
2.404
4.556
0.068
3.41
0.034
2.45
0.04
0.066
0.446
3.886
3.944
0.758
2.642
4.414
4.976
0.47
1.694
2.564
3.428
4.998
4.848
0.148
3.06
4.582
0.142
2.096
3.794
0.792
0.136
4.214
0.062
4.912
2.814
2.414
0.074
0.698
3.868
2.706
0.136
0.64
3.238
2.412
3.218
4.21
1.162
1.98
0.012
3.052
0.054
2.552
5.12
3.6
1.136
4.962
0.056
2.212
3.408
1.64
1.604
4.714
0.764
5.134
0.048
3.932
1.65
3.452
4.364
0.768
0.694
3.488
4.238
0.188
3.506
4.66
0.096
5.156
0.782
3.93
3.906
4.882
4.792
1.374
0.788
2.544
1.76
4.068
4.568
1.924
5.108
2.928
4.618
4.72
3.718
1.888
5.288
2.382
5.004
2.344
3.344
1.66
0.626
2.19
2.612
3.194
0.868
1.002
1.882
3.76
1.426
3.834
1.018
1.602
0.906
0.706
2.004
1.822
2.724
1.942
0.938
2.138
4.186
1.936
1.304
0.926
4.106
3.014
2.466
1.138
0.032
1.848
3.314
2.038
1.354
3.526
1.876
0.852
3.742
2.574
3.808
1.076
1.688
2.094
2.06
1.35
1.194
1.342
3.282
0.9
3.28
1.844
1.418
1.772
0.972
2.176
2.09
2.122
0.916
1.558
2.328
1.29
3.228
1.244
0.964
3.42
3.714
0.628
2.336
1.868
1.334
1.462
2.628
0.882
0.13
1.664
0.86
2.286
1.812
2.592
1.81
3.78
1.074
1.63
1.46
1.846
0.564
1.79
0.548
3
0.266
3.78
3.326
1.646
1.86
0.892
4.176
2.372
3.594
3.296
0.716
1.928
3.674
1.544
3.418
1.082
1.424
3.216
2.986
2.856
0.32
2.588
0.7
1.85
1.178
1.532
3.184
1.096
2.65
3.436
2.65
3.29
2.994
2.596
1.512
3.214
3.252
0.772
0.904
1.334
0.708
3.356
3.73
2.576
3.27
1.058
1.7
3.872
2.344
2.154
1.334
1.87
2.376
1.362
4.108
3.272
0
0.598
3.206
1.054
1.64
1.34
3.794
1.32
3.334
4.082
2.448
4.11
1.9
3.314
3.186
1.108
3.782
3.236
3.276
0.888
1.924
3.248
1.64
3.288
0.848
3.246
3.316
3.014
1.936
1.91
3.788
2.006
1.488
2.482
3.006
2.22
1.398
1.144
2.538
2.322
3.322
1.662
1.314
3.396
1.178
1.864
3.818
3.31
1.222
3.3
2.412
0.474
0.858
3.336
2.574
1.842
1.342
3.384
2.634
1.486
0.892
1.352
0.938
2.858
4.168
3.284
0.224
3.312
1.112
2.736
1.672
2.798
2.49
3.286
1.116
1.61
2.164
2.004
2.206
3.834
2.72
3.306
0.964
2.164
0.964
1.098
3.816
3.774
1.634
2.016
3.442
2.02
1.852
3.336
2.718
3.826
0.864
1.872
2.52
2.238
1.99
3.574
2.586
2.246
1.51
2.064
4.202
2.746
1.206
1.988
2.09
1.284
3.276
2.984
2.274
2.752
2.826
2.792
1.878
0.032
2.674
2.06
2.63
0.474
0.404
2.21
3.24
1.73
3.318
1.616
1.982
0.324
0.962
2.49
2.014
3.2
1.374
1.322
1.778
3.81
2.426
1.834
0.5
3.696
2.492
1.896
0.848
0.628
2.222
2.758
1.534
1.31
3.004
2.41
1.382
3.238
2.02
3.294
0.898
1.606
2.124
1.678
1.904
1.362
1.138
2.726
0.48
2.726
2.266
1.782
2.102
1.552
2.568
2.124
1.762
0.374
2.094
2.808
1.684
2.674
1.6
1.538
2.88
3.202
1.118
2.818
2.398
1.888
1.984
2.076
0.506
0.494
1.552
0.482
2.688
2.196
2.042
1.96
3.262
1.634
1.936
0.96
2.38
1.114
2.302
0.42
2.478
0.856
3.434
2.774
1.656
2.116
0.492
3.792
2.85
3.106
2.74
1.278
2.416
3.158
2.074
3.014
1.67
1.94
2.664
2.462
2.432
0.69
2.032
0.772
2.378
0.604
1.09
2.616
1.564
3.132
2.884
3.122
2.736
2.472
2.04
1.868
2.654
2.7
1.216
1.374
1.896
1.304
2.808
3.202
3.046
2.716
1.064
1.87
3.364
2.82
1.788
1.28
2.398
2.798
1.308
3.7
2.716
0.598
0
2.652
0.588
1.84
1.898
3.276
1.878
2.78
3.648
2.928
3.69
2.226
2.762
2.624
1.694
3.262
2.684
2.72
0.474
2.414
2.696
1.846
2.734
0.462
2.692
2.762
2.49
2.24
2.236
3.276
1.926
2.036
2.962
2.486
1.876
1.298
1.442
3.012
2.804
2.776
1.744
1.876
2.844
0.666
2.152
3.308
2.764
1.778
2.748
2.89
0.134
0.358
2.782
2.02
2.158
1.306
2.832
2.082
1.654
0.504
1.532
1.516
2.432
3.792
2.728
0.382
2.756
0.606
3.2
1.934
2.366
2.966
2.734
0.708
1.82
1.8
1.608
2.678
3.318
3.19
2.75
1.502
1.802
1.312
1.654
3.302
3.256
1.866
2.404
2.89
2.198
2.382
2.784
3.192
3.314
1.426
2.194
2.97
2.722
1.506
3.082
2.446
1.92
1.956
2.528
3.812
3.206
1.276
2.48
2.586
1.664
2.96
3.438
2.11
3.186
4.798
0.14
3.382
2.62
4.678
0.594
0.154
2.36
2.28
3.856
0.698
3.51
0.792
4.17
3.846
2.328
3.092
4.526
3.384
5.088
1.282
3.442
1.584
1.966
4.486
4.12
2.296
1.704
0.388
0.77
2.244
3.232
3.992
0.11
1.216
2.608
0.49
4.622
3.748
0.798
0.632
0.772
2.424
2.524
2.958
1.542
4.55
3.062
2.282
0.082
2.322
0.076
4.164
3.68
3.798
4.178
4.292
2.974
1.592
2.51
4.35
4.774
3.686
0.022
3.548
4.168
0.284
0.722
3.482
4.784
4.596
4.534
4.216
0.578
2.358
3.08
2.438
2.374
4.42
4.006
0.614
3.244
0.732
4.03
3.63
1.76
4.594
3.572
4.452
2.708
0.38
3.42
1.898
0.124
2.774
3.61
2.336
1.92
4.802
0.828
0.098
3.728
4.478
0.668
4.32
1.342
4.28
4.168
0.03
0.384
1.11
3.124
0.62
2.832
4.564
2.28
1.758
0.18
3.76
5.05
0.232
5.008
0.088
0.396
0.612
3.716
0.098
0.048
3.478
3.626
4.538
3.864
0.162
0.628
4.934
0.066
2.72
3.252
0.874
4.772
1.556
2.59
4.59
4.568
2.59
1.716
0.078
3.206
2.652
0
2.602
3.318
4.542
0.75
4.522
0.13
1.534
4.872
1.64
3.866
0.112
0.11
4.17
0.722
0.038
0.072
2.334
4.478
0.048
3.332
0.082
2.38
0.042
0.11
0.374
3.808
3.866
0.774
2.566
4.338
4.9
0.4
1.618
2.486
3.352
4.922
4.772
0.152
2.982
4.516
0.194
2.028
3.716
0.808
0.138
4.14
0.096
4.836
2.748
2.346
0.13
0.632
3.792
2.63
0.182
0.572
3.16
2.342
3.14
4.144
1.094
1.958
0.088
2.986
0.106
2.5
5.042
3.522
1.068
4.886
0.082
2.14
3.33
1.564
1.526
4.636
0.786
5.056
0.1
3.86
1.574
3.376
4.298
0.786
0.716
3.412
4.16
0.24
3.428
4.584
0.134
5.078
0.8
3.858
3.83
4.804
4.714
1.3
0.774
2.472
1.684
3.992
4.49
1.906
5.03
2.852
4.54
4.644
3.642
1.834
5.21
2.306
4.928
3.378
2.74
2.466
0.588
3.224
2.04
2.546
0.952
0.504
2.798
3.256
2.318
3.342
2.02
2.562
0.606
1.548
3.04
2.6
3.756
1.358
1.896
2.094
4.034
2.974
2.354
0.942
3.884
2.528
1.834
1.318
1.084
2.804
2.7
1.67
1.854
3.018
2.928
1.9
3.288
1.998
3.318
1.422
2.126
2.672
1.976
2.146
1.948
1.626
2.666
0.936
2.67
2.838
2.364
2.69
1.868
3.148
2.674
2.08
0.248
2.61
3.362
2.26
2.624
2.182
1.846
2.862
3.238
1.656
3.37
2.918
2.134
2.512
2.056
0.988
0.994
2.06
0.97
3.268
2.778
2.028
2.54
3.284
2.128
2.524
1.182
2.898
1.616
2.836
1.006
2.512
1.316
3.704
2.726
2.208
2.706
0.96
4.01
3.404
3.192
2.678
1.77
2.964
3.188
2.596
3.224
2.01
2.47
2.622
2.494
2.636
1.244
2.004
1.36
2.902
0.332
1.38
2.528
2.116
3.684
2.832
3.68
2.678
2.51
2.016
2.452
2.582
2.652
1.772
1.924
2.152
1.724
2.764
3.204
3.604
2.668
1.634
2.452
3.402
3.376
2.098
1.822
2.922
3.372
1.85
3.888
2.654
1.054
0.588
2.602
0
2.426
2.15
3.298
2.128
2.72
3.804
3.482
3.862
2.814
2.714
2.552
2.146
3.28
2.638
2.664
0.936
2.96
2.65
2.432
2.678
0.952
2.638
2.712
2.524
2.828
2.822
3.306
2.436
2.542
3.516
2.524
2.202
1.824
2.03
3.568
3.356
2.742
2.314
2.136
2.794
0.942
2.742
3.34
2.73
2.276
2.698
3.444
0.704
0.78
2.726
1.994
2.746
1.854
2.784
2.066
2.236
0.978
2.118
1.832
2.634
4.018
2.666
0.89
2.702
0.102
3.762
2.524
2.562
3.522
2.684
1.108
2.406
2.112
1.898
3.236
3.34
3.748
2.696
2.016
2.116
1.892
1.92
3.328
3.272
2.454
2.984
2.84
2.778
2.904
2.736
3.748
3.342
1.916
2.782
3.536
3.274
1.68
3.158
2.908
2.264
2.52
3.088
4.024
3.768
1.852
3.026
3.13
2.244
3.272
4.004
2.568
3.758
1.498
3.428
0.064
1.838
1.394
2.828
3.386
1.55
2.048
0.538
3.606
0.354
3.646
1.744
0.606
1.902
0.938
1.272
0.182
1.77
2.424
0.79
1.754
3.412
1.25
1.214
1.594
3.448
2.98
2.812
1.322
1.628
0.684
3.424
2.18
0.754
3.42
1.482
1.184
3.51
2.804
3.622
1.13
0.802
0.666
1.778
2.394
0.478
1.114
3.398
1.586
3.39
0.884
0.538
0.486
2.018
0.976
0.652
1.742
2.192
1.322
1.472
0.656
3.336
0.56
2.038
3.414
3.52
1.15
1.484
1.45
2.38
1.202
2.838
1.52
1.596
0.882
1.528
1.104
0.708
2.796
0.212
3.61
1.338
0.34
1.864
1.46
1.32
1.29
1.42
2.978
1.532
2.954
3.408
0.55
0.314
1.556
3.422
1.498
3.302
3.414
1.334
1.244
3.5
1.286
2.836
1.992
1.164
3.312
2.966
2.452
1.322
2.824
1.068
1.412
2.34
1.72
3.388
0.928
1.736
3.504
1.69
3.404
2.964
2.824
0.508
3.374
3.35
0.992
0.982
2.35
1.626
3.42
3.616
1.618
3.366
0.826
0.104
3.642
1.47
1.782
0.78
1.436
1.252
0.77
3.446
3.396
1.64
1.84
3.318
2.426
0
2.364
3.616
2.358
3.44
3.512
1.562
3.49
0.548
3.398
3.356
1.562
3.62
3.332
3.388
1.578
1.248
3.342
0.014
3.394
1.542
3.358
3.41
2.986
0.5
0.55
3.59
0.892
1.374
1.588
2.968
1.75
0.864
0.53
1.606
1.472
3.37
0.348
2.328
3.47
1.8
0.404
3.61
3.366
1.338
3.392
1.528
1.74
1.718
3.432
2.812
0.474
0.736
3.454
2.834
0.198
1.536
0.31
2.004
2.462
3.394
3.406
1.65
3.41
2.428
1.726
0.208
2.436
1.572
3.382
1.556
0.038
1.778
1.792
1.34
3.652
1.738
3.408
1.206
1.77
0.726
2.21
3.622
3.616
0.1
0.844
3.506
0.382
1.442
3.416
1.76
3.628
1.334
0.512
1.486
1.426
2.076
3.308
1.416
1.708
0.848
1.206
3.462
1.714
0.604
1.3
1.388
0.614
2.434
1.904
1.266
1.62
2.146
4.68
2.346
1.928
2.018
3.948
4.526
2.204
2.292
2.284
5.1
2.022
5.17
0.622
1.956
2.22
1.716
1.88
2.512
2.48
3.27
1.604
3.42
5.442
1.816
1.27
2.264
5.388
4.352
3.792
2.434
1.316
2.142
4.648
3.376
2.46
4.866
1.558
1.184
5.078
3.908
5.146
2.324
2.776
2.994
3.356
0.036
2.1
2.574
4.616
2.238
4.616
1.992
1.88
2.194
0.39
2.334
2.984
3.404
2.122
1.364
2.144
1.734
4.564
1.806
0.388
4.76
5.05
1.306
2.146
1.574
0.03
1.39
3.964
2.214
1.468
2.786
2.194
2.386
2.086
3.928
2.576
5.118
1.05
2.156
2.798
1.54
1.144
1.62
1.868
4.34
1.158
5.014
4.662
2.64
2.42
2.228
5.436
2.184
4.924
4.63
1.06
1.81
5.01
1.382
4.706
0.372
1.392
4.552
4.324
4.16
1.49
3.922
1.882
1.586
2.392
2.862
4.512
1.444
2.398
4.772
2.436
4.626
4.334
3.93
1.956
4.548
4.588
1.426
1.388
0.016
0.792
4.694
5.068
2.386
4.606
2.18
2.46
5.208
2.168
3.44
2.45
1.59
2.394
2.474
5.39
4.606
1.34
1.898
4.542
2.15
2.364
0
5.13
0.022
4.67
5.38
2.24
5.4
2.298
4.65
4.518
0.836
5.12
4.572
4.61
2.226
1.804
4.584
2.356
4.624
2.184
4.582
4.652
4.352
2.382
2.31
5.126
3.052
1.258
2.268
4.344
3.488
2.544
1.862
2.336
2.136
4.66
2.562
0.036
4.734
2.518
2.358
5.156
4.648
1.11
4.636
2.216
1.794
2.196
4.67
3.91
2.282
2.442
4.72
3.97
2.304
2.228
2.192
0.42
4.164
5.424
4.62
1.558
4.646
2.242
2.54
2.272
4.108
2.294
4.622
2.448
2.326
3.446
3.308
2.084
5.172
2.504
4.64
1.16
3.444
1.684
0.242
5.152
5.114
2.302
2.224
4.778
2.7
1.562
4.672
2.48
5.164
1.03
2.292
2.41
2.058
3.324
4.906
3.65
3.502
1.712
2.006
5.466
2.566
2.226
1.838
1.892
1.768
4.494
2.784
3.388
2.658
5.114
0.638
3.678
3.244
5.01
1.26
0.87
2.928
2.932
4.144
0.054
3.862
0.042
4.706
4.19
2.958
3.57
4.876
3.646
5.366
1.946
3.886
1.878
1.38
4.844
4.566
2.868
1.094
0.784
1.474
2.738
3.816
4.3
0.69
1.754
2.98
0.28
5.02
4.234
0.146
1.302
0.024
2.892
2.818
3.14
1.886
5.142
3.448
2.7
0.716
2.894
0.706
4.496
4.048
4.102
4.754
4.566
3.156
1.894
3.182
4.776
5.088
4.08
0.734
3.938
4.75
0.466
0.098
3.984
5.1
4.992
5.128
4.64
1.244
2.918
3.664
2.746
2.938
4.688
4.324
1.27
3.502
0.018
4.512
3.948
2.334
4.994
4.096
4.84
3.266
0.8
3.982
1.466
0.642
3.066
3.88
2.902
1.33
5.114
0.36
0.712
4.242
4.836
0.122
4.742
1.03
4.842
4.592
0.722
0.816
1.172
3.666
1.296
3.328
4.958
2.968
2.276
0.896
4.198
5.34
0.574
5.288
0.706
0.804
1.284
4.068
0.812
0.706
3.954
4.09
5.126
4.412
0.6
0.14
5.218
0.692
3.15
3.536
0.13
5.084
1.852
2.97
4.982
4.838
2.962
1.106
0.73
3.794
3.276
0.75
3.298
3.616
5.13
0
5.112
0.674
0.894
5.176
1.012
4.15
0.652
0.84
4.674
0.034
0.712
0.714
2.906
4.84
0.702
3.63
0.698
2.946
0.726
0.664
0.786
4.078
4.148
0.048
2.772
4.778
5.2
0.792
1.868
2.86
3.752
5.214
5.088
0.596
3.268
5.104
0.598
2.622
3.994
0.068
0.612
4.606
0.67
5.142
3.358
2.946
0.66
1.306
4.08
3.002
0.598
1.232
3.486
2.904
3.494
4.722
1.16
1.378
0.722
3.58
0.676
3.198
5.308
3.826
1.18
5.182
0.682
2.686
3.636
1.854
1.904
4.958
0.042
5.328
0.684
4.338
1.86
3.812
4.89
0.038
0.038
3.716
4.452
0.562
3.65
4.982
0.636
5.356
0.052
4.358
4.116
5.08
5.042
1.808
0.33
2.512
1.908
4.374
4.82
1.302
5.292
3.24
4.896
4.994
4.032
1.612
5.448
2.446
5.168
2.154
4.66
2.342
1.908
2.026
3.928
4.506
2.186
2.27
2.284
5.08
2.018
5.152
0.618
1.956
2.2
1.702
1.886
2.508
2.492
3.25
1.596
3.404
5.428
1.824
1.272
2.246
5.374
4.334
3.772
2.416
1.296
2.144
4.63
3.358
2.448
4.848
1.566
1.176
5.06
3.888
5.128
2.31
2.764
2.988
3.34
0.036
2.09
2.56
4.596
2.22
4.596
1.994
1.878
2.194
0.376
2.338
2.976
3.388
2.102
1.37
2.152
1.73
4.544
1.8
0.372
4.74
5.032
1.296
2.156
1.582
0.022
1.392
3.944
2.196
1.45
2.774
2.176
2.392
2.086
3.908
2.57
5.1
1.048
2.152
2.78
1.548
1.132
1.628
1.85
4.32
1.142
5.002
4.642
2.63
2.418
2.21
5.422
2.194
4.906
4.612
1.05
1.818
4.992
1.388
4.69
0.366
1.394
4.532
4.306
4.144
1.474
3.902
1.868
1.594
2.37
2.844
4.492
1.44
2.41
4.752
2.446
4.606
4.314
3.91
1.954
4.528
4.568
1.416
1.382
0.03
0.78
4.674
5.05
2.396
4.586
2.168
2.456
5.19
2.178
3.424
2.438
1.598
2.4
2.462
5.374
4.588
1.32
1.878
4.522
2.128
2.358
0.022
5.112
0
4.65
5.366
2.25
5.386
2.298
4.63
4.5
0.836
5.102
4.552
4.59
2.208
1.81
4.564
2.352
4.604
2.166
4.562
4.632
4.334
2.38
2.31
5.106
3.042
1.264
2.278
4.326
3.474
2.53
1.856
2.346
2.146
4.64
2.554
0.038
4.714
2.498
2.356
5.138
4.628
1.112
4.616
2.226
1.774
2.176
4.652
3.89
2.282
2.43
4.7
3.95
2.296
2.21
2.184
0.404
4.148
5.41
4.6
1.538
4.628
2.22
2.552
2.268
4.092
2.304
4.602
2.43
2.322
3.43
3.292
2.092
5.154
2.514
4.622
1.156
3.428
1.676
0.224
5.134
5.094
2.298
2.228
4.758
2.696
1.57
4.652
2.492
5.146
1.024
2.29
2.418
2.066
3.306
4.888
3.64
3.486
1.712
2.012
5.452
2.578
2.216
1.846
1.902
1.764
4.48
2.796
3.376
2.666
4.922
0.04
3.502
2.748
4.802
0.722
0.198
2.49
2.406
3.978
0.62
3.634
0.714
4.3
3.97
2.456
3.222
4.652
3.502
5.21
1.408
3.572
1.698
1.95
4.612
4.25
2.426
1.682
0.482
0.892
2.374
3.36
4.114
0.022
1.346
2.734
0.44
4.75
3.878
0.742
0.762
0.696
2.552
2.644
3.07
1.662
4.678
3.188
2.41
0.054
2.452
0.054
4.288
3.806
3.92
4.306
4.414
3.084
1.71
2.632
4.48
4.896
3.814
0.108
3.674
4.298
0.224
0.662
3.612
4.908
4.724
4.662
4.344
0.706
2.488
3.208
2.56
2.504
4.54
4.128
0.744
3.362
0.656
4.16
3.752
1.89
4.722
3.702
4.58
2.838
0.478
3.55
1.916
0.05
2.894
3.73
2.466
1.904
4.926
0.806
0.042
3.858
4.604
0.606
4.448
1.37
4.41
4.296
0.128
0.486
1.19
3.254
0.748
2.962
4.692
2.398
1.888
0.224
3.888
5.174
0.112
5.13
0.044
0.494
0.74
3.842
0.144
0.09
3.608
3.756
4.666
3.994
0.082
0.542
5.056
0.074
2.848
3.372
0.802
4.896
1.672
2.716
4.716
4.688
2.714
1.692
0.066
3.334
2.78
0.13
2.72
3.44
4.67
0.674
4.65
0
1.502
4.994
1.612
3.986
0.052
0.174
4.3
0.644
0.108
0.06
2.464
4.604
0.096
3.454
0.048
2.51
0.088
0.034
0.472
3.928
3.988
0.704
2.678
4.468
5.022
0.494
1.728
2.612
3.478
5.044
4.896
0.12
3.102
4.646
0.078
2.158
3.836
0.736
0.112
4.27
0.048
4.958
2.878
2.476
0.018
0.76
3.912
2.754
0.076
0.702
3.284
2.472
3.264
4.272
1.176
1.944
0.054
3.114
0.028
2.618
5.164
3.644
1.154
5.008
0.058
2.27
3.452
1.678
1.65
4.76
0.706
5.178
0.032
3.99
1.688
3.504
4.426
0.71
0.636
3.534
4.282
0.122
3.544
4.712
0.05
5.2
0.726
3.988
3.95
4.926
4.84
1.428
0.752
2.566
1.794
4.12
4.616
1.886
5.15
2.978
4.666
4.77
3.768
1.884
5.33
2.41
5.046
4.968
1.462
3.57
3.616
4.886
1.874
1.682
3.228
3.366
3.996
0.942
3.814
0.87
4.878
4.116
3.354
3.706
4.78
3.496
5.164
2.47
3.956
1.962
0.498
4.762
4.608
3.178
0.21
1.366
2.104
2.952
4.1
4.174
1.514
2.14
3.014
1.064
4.986
4.352
0.776
1.91
0.872
3.058
2.768
2.928
2.026
5.398
3.466
2.82
1.53
3.204
1.518
4.39
4.008
3.98
4.992
4.386
2.944
1.98
3.642
4.784
4.944
4.074
1.524
3.936
4.992
1.278
0.86
4.132
4.954
4.956
5.382
4.652
1.86
3.21
3.954
2.72
3.232
4.494
4.208
1.87
3.356
0.908
4.612
3.852
2.694
4.964
4.27
4.796
3.534
1.386
4.224
0.742
1.46
2.992
3.724
3.204
0.446
4.96
0.71
1.532
4.398
4.756
0.91
4.75
0.688
5.054
4.608
1.504
1.4
1.226
3.89
1.914
3.504
4.918
3.474
2.564
1.708
4.25
5.152
1.424
5.092
1.522
1.378
1.9
4.006
1.62
1.502
4.066
4.178
5.374
4.612
1.42
1.03
5.03
1.494
3.248
3.416
0.776
4.934
1.942
3.012
4.942
4.642
2.996
0.224
1.544
4.082
3.648
1.534
3.804
3.512
5.38
0.894
5.366
1.502
0
5.012
0.12
3.998
1.466
1.642
4.802
0.928
1.502
1.524
3.214
4.76
1.494
3.526
1.51
3.246
1.526
1.482
1.376
3.914
3.996
0.848
2.622
4.81
5.034
1.364
1.902
2.904
3.772
5.034
4.944
1.396
3.17
5.35
1.436
2.984
3.842
0.826
1.41
4.682
1.482
4.984
3.702
3.294
1.484
1.918
3.94
3.034
1.43
1.846
3.426
3.2
3.468
4.962
1.224
0.5
1.538
3.888
1.496
3.71
5.094
3.714
1.286
5.01
1.49
2.974
3.538
1.936
2.078
4.822
0.882
5.122
1.502
4.44
1.938
3.874
5.15
0.858
0.93
3.612
4.3
1.412
3.448
4.946
1.456
5.154
0.846
4.492
3.97
4.884
4.912
2.15
0.762
2.192
1.902
4.338
4.702
0.414
5.07
3.278
4.81
4.894
4.024
1.132
5.192
2.25
4.928
0.106
4.986
1.5
2.94
0.26
4.36
4.932
2.838
3.264
1.032
5.166
1.374
5.204
1.774
1.04
3.122
2.006
0.444
1.534
0.276
3.882
1.618
3.316
4.85
0.512
1.17
2.896
4.926
4.54
4.32
2.74
2.42
0.88
4.978
3.704
2.268
4.982
0.686
1.6
5.066
4.332
5.18
2.542
2.364
2.086
3.336
2.276
1.838
2.612
4.952
2.88
4.944
0.716
1.226
1.076
2.108
0.626
2.07
3.304
3.3
0.948
0.12
1.274
4.89
1.394
2.142
4.976
5.078
1.828
0.112
0.674
2.268
1.004
4.37
2.816
2.49
2.442
2.814
0.528
0.866
4.33
1.676
5.17
1.438
1.242
3.302
0.708
1.89
0.68
2.568
4.536
2.204
4.392
4.964
2.114
1.3
2.852
4.866
0.078
4.854
4.968
1.758
0.522
5.06
0.948
4.354
1.982
1.036
4.868
4.526
4.006
2.24
4.354
2.264
0.67
3.522
3.2
4.932
1.366
0.204
5.062
0.206
4.958
4.522
4.354
1.172
4.924
4.906
1.712
1.558
2.226
1.93
4.978
5.176
0.146
4.92
2.216
1.64
5.196
0.108
3.344
2.288
0.662
0.396
2.286
4.922
4.948
2.448
2.928
4.872
3.482
1.562
2.24
5.176
2.25
4.994
5.012
0
4.978
1.028
4.954
4.904
1.542
5.18
4.888
4.942
2.87
0.526
4.898
1.548
4.948
2.822
4.912
4.964
4.546
1.104
1.028
5.148
2.416
1.048
0.034
4.528
3.312
2.388
1.588
0.096
0.126
4.928
1.908
2.214
5.028
3.158
1.184
5.168
4.924
1.296
4.948
0.038
2.796
2.968
4.986
4.34
1.096
2.248
5.012
4.368
1.712
2.836
1.736
2.122
4.018
4.832
4.96
2.592
4.966
3.524
0.306
1.354
3.996
0.054
4.936
2.938
1.546
3.34
3.346
0.252
5.21
0.278
4.962
1.498
3.332
1.648
2.246
5.18
5.176
1.466
0.722
5.064
1.564
0.688
4.972
0.27
5.186
1.63
1.06
0.214
0.212
3.604
4.864
2.832
3.268
0.978
0.406
4.912
0.328
2.042
0.464
0.372
1.308
3.896
0.558
2.772
0.428
4.936
1.572
3.546
3.658
4.858
1.958
1.788
3.262
3.418
3.966
1.06
3.798
0.99
4.89
4.096
3.4
3.716
4.754
3.468
5.124
2.538
3.956
1.98
0.378
4.738
4.602
3.214
0.092
1.454
2.188
2.976
4.128
4.146
1.622
2.194
3.014
1.174
4.968
4.356
0.892
1.992
0.992
3.076
2.76
2.894
2.05
5.418
3.462
2.832
1.638
3.238
1.626
4.364
3.994
3.954
5.01
4.352
2.91
1.998
3.696
4.772
4.91
4.064
1.63
3.928
5.012
1.388
0.976
4.142
4.922
4.936
5.402
4.642
1.944
3.242
3.982
2.714
3.266
4.456
4.182
1.954
3.328
1.026
4.614
3.83
2.738
4.946
4.284
4.778
3.562
1.474
4.248
0.656
1.568
2.978
3.694
3.238
0.326
4.926
0.812
1.64
4.406
4.732
1.026
4.738
0.696
5.07
4.598
1.608
1.488
1.26
3.912
1.998
3.52
4.9
3.534
2.602
1.816
4.246
5.114
1.536
5.052
1.63
1.466
1.984
3.988
1.726
1.608
4.072
4.18
5.392
4.628
1.528
1.148
4.992
1.602
3.254
3.394
0.894
4.9
1.962
3.014
4.924
4.604
2.996
0.104
1.652
4.11
3.69
1.64
3.862
3.49
5.4
1.012
5.386
1.612
0.12
4.978
0
3.968
1.574
1.748
4.806
1.046
1.608
1.632
3.248
4.736
1.6
3.504
1.618
3.28
1.634
1.59
1.464
3.882
3.964
0.966
2.598
4.8
4.998
1.452
1.914
2.908
3.766
4.996
4.912
1.504
3.152
5.37
1.546
3.028
3.812
0.944
1.518
4.68
1.59
4.95
3.74
3.334
1.594
2.002
3.91
3.034
1.542
1.93
3.41
3.234
3.456
4.982
1.258
0.38
1.648
3.92
1.604
3.77
5.052
3.692
1.324
4.974
1.598
3.01
3.518
1.954
2.106
4.79
1
5.08
1.61
4.442
1.956
3.874
5.172
0.978
1.05
3.59
4.268
1.524
3.414
4.93
1.564
5.112
0.966
4.498
3.94
4.844
4.882
2.198
0.866
2.15
1.91
4.322
4.674
0.294
5.028
3.276
4.784
4.868
4.014
1.084
5.146
2.226
4.882
0.972
3.976
0.484
2.23
0.89
3.374
3.934
2.01
2.49
0.016
4.14
0.496
4.178
1.688
0.346
2.342
1.266
0.802
0.508
1.224
2.954
0.96
2.298
3.86
0.8
1.034
2.06
3.92
3.524
3.354
1.83
1.878
0.196
3.97
2.726
1.29
3.958
1.088
1.216
4.038
3.35
4.154
1.632
1.346
1.078
2.326
2.332
0.924
1.65
3.946
2.048
3.938
0.424
0.488
0.128
2.008
0.428
1.06
2.286
2.594
1.034
0.948
0.634
3.884
0.656
2.036
3.958
4.052
1.304
0.958
1.054
2.318
0.95
3.384
1.982
1.89
1.428
1.986
0.556
0.25
3.344
0.65
4.144
1.254
0.292
2.384
1.074
1.446
0.902
1.816
3.522
1.726
3.4
3.954
1.094
0.274
2.02
3.874
0.968
3.828
3.962
1.394
0.796
4.034
1.002
3.334
1.942
0.932
3.86
3.512
2.98
1.61
3.372
1.47
1.018
2.772
2.252
3.936
0.906
1.192
4.052
1.144
3.952
3.508
3.37
0.394
3.922
3.898
1.142
1.054
2.284
1.668
3.966
4.152
1.072
3.912
1.31
0.616
4.17
0.94
2.324
1.316
1.038
0.702
1.308
3.918
3.942
1.9
2.226
3.866
2.814
0.548
2.298
4.15
2.298
3.986
3.998
1.028
3.968
0
3.946
3.904
1.462
4.154
3.88
3.936
2.04
0.802
3.89
0.534
3.942
1.998
3.906
3.956
3.532
0.1
0.012
4.122
1.39
1.118
1.052
3.514
2.29
1.406
0.784
1.064
0.948
3.916
0.886
2.264
4.018
2.292
0.158
4.142
3.912
1.19
3.94
0.994
2.11
2.166
3.978
3.358
0.078
1.272
4
3.382
0.722
2
0.782
2.006
2.992
3.844
3.954
1.966
3.958
2.83
1.178
0.35
2.97
1.032
3.928
2.054
0.54
2.32
2.34
0.824
4.184
1.192
3.954
1.18
2.312
0.94
2.194
4.154
4.15
0.46
0.304
4.052
0.57
1.052
3.962
1.214
4.16
1.336
0.036
0.94
0.912
2.622
3.836
1.838
2.242
0.59
0.706
3.918
1.166
1.104
0.838
0.91
0.626
2.894
1.358
1.752
1.076
4.882
0.032
3.462
2.73
4.764
0.702
0.22
2.466
2.39
3.936
0.602
3.596
0.694
4.274
3.932
2.438
3.19
4.614
3.46
5.168
1.392
3.538
1.656
1.91
4.574
4.218
2.402
1.644
0.434
0.88
2.344
3.34
4.074
0.052
1.316
2.696
0.406
4.714
3.848
0.714
0.742
0.676
2.52
2.602
3.024
1.62
4.658
3.152
2.372
0.066
2.428
0.054
4.25
3.77
3.88
4.286
4.372
3.038
1.666
2.622
4.446
4.858
3.778
0.09
3.638
4.276
0.192
0.634
3.584
4.868
4.69
4.642
4.31
0.686
2.462
3.186
2.518
2.48
4.498
4.088
0.722
3.32
0.636
4.13
3.712
1.866
4.686
3.676
4.544
2.814
0.432
3.526
1.868
0.012
2.852
3.688
2.442
1.864
4.886
0.766
0.066
3.832
4.566
0.58
4.414
1.322
4.386
4.262
0.098
0.44
1.14
3.228
0.73
2.932
4.656
2.39
1.858
0.246
3.856
5.132
0.122
5.088
0.056
0.448
0.722
3.804
0.16
0.062
3.578
3.724
4.646
3.97
0.054
0.526
5.016
0.046
2.812
3.33
0.78
4.856
1.628
2.678
4.682
4.646
2.676
1.654
0.08
3.314
2.762
0.112
2.714
3.398
4.65
0.652
4.63
0.052
1.466
4.954
1.574
3.946
0
0.188
4.272
0.624
0.078
0.06
2.44
4.568
0.066
3.412
0.046
2.486
0.076
0.018
0.424
3.886
3.946
0.68
2.632
4.436
4.982
0.446
1.684
2.572
3.442
5.004
4.856
0.074
3.06
4.626
0.084
2.136
3.794
0.714
0.062
4.238
0.018
4.918
2.858
2.454
0.036
0.742
3.872
2.716
0.072
0.68
3.244
2.446
3.226
4.25
1.124
1.904
0.072
3.094
0.03
2.612
5.122
3.604
1.104
4.968
0.03
2.244
3.41
1.634
1.608
4.722
0.688
5.136
0.036
3.96
1.644
3.472
4.406
0.69
0.618
3.492
4.242
0.128
3.5
4.678
0.022
5.158
0.704
3.958
3.91
4.884
4.8
1.396
0.712
2.516
1.748
4.082
4.576
1.848
5.108
2.94
4.628
4.732
3.732
1.834
5.286
2.364
5.004
4.828
0.204
3.42
2.592
4.706
0.58
0.046
2.35
2.246
3.894
0.788
3.538
0.88
4.16
3.874
2.3
3.098
4.552
3.426
5.124
1.252
3.454
1.634
2.076
4.51
4.13
2.286
1.814
0.474
0.73
2.252
3.214
4.026
0.154
1.226
2.638
0.59
4.64
3.75
0.898
0.616
0.864
2.436
2.566
3.014
1.586
4.526
3.086
2.304
0.124
2.31
0.134
4.194
3.706
3.832
4.16
4.33
3.028
1.642
2.47
4.364
4.804
3.708
0.116
3.568
4.15
0.378
0.82
3.482
4.816
4.614
4.512
4.23
0.566
2.348
3.062
2.48
2.364
4.458
4.038
0.604
3.288
0.822
4.032
3.662
1.752
4.61
3.568
4.472
2.698
0.462
3.406
2.008
0.198
2.816
3.652
2.326
2.03
4.834
0.936
0.132
3.726
4.502
0.764
4.334
1.45
4.264
4.182
0.14
0.464
1.198
3.116
0.602
2.836
4.582
2.232
1.764
0.07
3.772
5.086
0.286
5.044
0.136
0.48
0.594
3.744
0.03
0.14
3.484
3.634
4.516
3.854
0.242
0.712
4.97
0.15
2.736
3.294
0.968
4.804
1.608
2.618
4.608
4.606
2.618
1.824
0.11
3.186
2.624
0.11
2.552
3.356
4.518
0.84
4.5
0.174
1.642
4.904
1.748
3.904
0.188
0
4.168
0.812
0.14
0.126
2.324
4.502
0.148
3.37
0.142
2.37
0.116
0.176
0.46
3.848
3.906
0.868
2.62
4.35
4.932
0.484
1.674
2.516
3.372
4.956
4.802
0.25
3.024
4.496
0.252
2.014
3.756
0.9
0.234
4.146
0.17
4.868
2.726
2.328
0.186
0.614
3.828
2.658
0.248
0.562
3.194
2.332
3.17
4.124
1.184
2.068
0.122
2.966
0.164
2.45
5.082
3.558
1.152
4.92
0.158
2.136
3.366
1.616
1.564
4.666
0.874
5.094
0.158
3.864
1.626
3.39
4.276
0.876
0.804
3.448
4.196
0.296
3.478
4.602
0.206
5.114
0.892
3.856
3.868
4.842
4.744
1.314
0.882
2.548
1.744
4.014
4.52
2.016
5.068
2.876
4.566
4.67
3.662
1.934
5.252
2.372
4.97
1.438
4.304
1.536
1.718
1.292
3.588
4.182
1.826
2.092
1.448
4.65
1.21
4.712
0.242
1.12
1.978
1.108
1.126
1.698
1.806
2.962
0.864
2.854
4.804
1.058
0.44
1.892
4.784
3.922
3.472
1.94
1.076
1.308
4.28
2.958
1.796
4.426
0.872
0.452
4.602
3.552
4.686
1.784
2.082
2.214
2.814
0.87
1.374
1.994
4.25
1.868
4.246
1.17
1.054
1.36
0.584
1.522
2.202
2.838
2.024
0.596
1.43
0.914
4.192
1.002
0.616
4.352
4.586
0.69
1.434
0.876
0.858
0.58
3.602
1.824
1.2
2.11
1.81
1.588
1.252
3.562
1.774
4.664
0.222
1.328
2.416
0.846
0.604
0.868
1.482
3.914
0.842
4.36
4.284
1.908
1.59
1.85
4.804
1.474
4.424
4.264
0.442
1.05
4.554
0.604
4.114
0.488
0.572
4.176
3.898
3.612
1.062
3.568
1.346
0.874
2.284
2.416
4.174
0.634
1.726
4.392
1.746
4.258
3.904
3.574
1.126
4.194
4.214
0.736
0.636
0.822
0.43
4.31
4.632
1.684
4.23
1.556
1.662
4.734
1.452
2.876
1.794
0.886
1.618
1.814
4.784
4.242
1.108
1.694
4.17
2.146
1.562
0.836
4.674
0.836
4.3
4.802
1.542
4.806
1.462
4.272
4.168
0
4.668
4.196
4.242
1.856
1.044
4.208
1.552
4.252
1.806
4.212
4.278
3.926
1.546
1.474
4.662
2.324
0.494
1.572
3.914
2.904
1.9
1.098
1.638
1.422
4.268
1.798
0.802
4.354
2.174
1.524
4.688
4.26
0.28
4.26
1.51
1.562
1.884
4.298
3.554
1.446
1.776
4.34
3.606
1.528
1.842
1.432
0.592
3.618
4.786
4.254
1.312
4.274
2.212
1.848
1.45
3.57
1.592
4.248
2.03
1.524
2.88
2.782
1.342
4.714
1.818
4.27
0.374
2.876
0.948
0.75
4.692
4.662
1.49
1.402
4.398
1.88
0.862
4.294
1.804
4.7
0.316
1.456
1.676
1.336
2.886
4.414
2.912
2.9
0.876
1.236
4.838
1.868
1.54
1.092
1.17
0.952
3.832
2.1
2.682
1.926
5.118
0.608
3.684
3.23
5.012
1.24
0.84
2.916
2.916
4.148
0.024
3.864
0.07
4.698
4.192
2.944
3.566
4.878
3.652
5.372
1.928
3.882
1.88
1.414
4.846
4.562
2.856
1.128
0.77
1.452
2.732
3.806
4.304
0.66
1.744
2.98
0.26
5.02
4.23
0.174
1.282
0.056
2.886
2.822
3.15
1.886
5.132
3.448
2.698
0.686
2.882
0.678
4.498
4.05
4.106
4.744
4.572
3.166
1.894
3.164
4.774
5.094
4.08
0.706
3.938
4.738
0.438
0.112
3.978
5.104
4.992
5.116
4.638
1.224
2.908
3.652
2.748
2.926
4.694
4.326
1.25
3.508
0.02
4.508
3.952
2.322
4.994
4.088
4.84
3.256
0.786
3.974
1.496
0.614
3.07
3.886
2.892
1.364
5.118
0.382
0.682
4.236
4.838
0.12
4.74
1.054
4.834
4.59
0.696
0.8
1.18
3.658
1.276
3.322
4.958
2.95
2.266
0.866
4.196
5.346
0.542
5.294
0.676
0.79
1.264
4.07
0.784
0.678
3.95
4.086
5.116
4.402
0.57
0.108
5.224
0.664
3.148
3.54
0.164
5.09
1.854
2.968
4.982
4.844
2.962
1.14
0.702
3.782
3.262
0.722
3.28
3.62
5.12
0.034
5.102
0.644
0.928
5.18
1.046
4.154
0.624
0.812
4.668
0
0.686
0.684
2.894
4.842
0.674
3.634
0.668
2.936
0.698
0.634
0.772
4.084
4.154
0.08
2.78
4.776
5.206
0.778
1.87
2.86
3.752
5.218
5.092
0.57
3.272
5.094
0.566
2.61
3.998
0.102
0.584
4.602
0.642
5.146
3.346
2.934
0.63
1.286
4.084
3.002
0.568
1.212
3.49
2.894
3.496
4.71
1.168
1.412
0.692
3.568
0.648
3.178
5.316
3.83
1.186
5.188
0.654
2.676
3.64
1.854
1.902
4.962
0.064
5.336
0.654
4.334
1.862
3.808
4.88
0.072
0.008
3.72
4.458
0.532
3.658
4.982
0.606
5.362
0.086
4.352
4.12
5.086
5.046
1.798
0.348
2.526
1.912
4.374
4.824
1.336
5.298
3.24
4.898
4.996
4.032
1.634
5.456
2.456
5.176
4.814
0.108
3.396
2.65
4.694
0.624
0.182
2.388
2.312
3.872
0.662
3.528
0.754
4.196
3.864
2.36
3.116
4.544
3.396
5.104
1.314
3.464
1.594
1.936
4.504
4.144
2.324
1.674
0.386
0.804
2.268
3.26
4.008
0.09
1.24
2.626
0.454
4.642
3.772
0.762
0.664
0.736
2.446
2.538
2.966
1.556
4.58
3.082
2.302
0.07
2.35
0.06
4.182
3.7
3.814
4.208
4.306
2.982
1.604
2.544
4.372
4.79
3.706
0.024
3.566
4.198
0.246
0.686
3.508
4.802
4.618
4.564
4.238
0.608
2.384
3.108
2.452
2.402
4.434
4.022
0.644
3.256
0.696
4.054
3.646
1.788
4.614
3.598
4.472
2.736
0.38
3.448
1.876
0.092
2.788
3.624
2.364
1.89
4.82
0.796
0.084
3.754
4.496
0.63
4.342
1.32
4.308
4.19
0.02
0.386
1.104
3.152
0.652
2.856
4.584
2.314
1.782
0.208
3.782
5.066
0.2
5.024
0.072
0.396
0.642
3.734
0.122
0.018
3.502
3.65
4.568
3.892
0.128
0.59
4.95
0.034
2.74
3.266
0.838
4.79
1.566
2.608
4.61
4.582
2.608
1.684
0.072
3.236
2.684
0.038
2.638
3.332
4.572
0.712
4.552
0.108
1.502
4.888
1.608
3.88
0.078
0.14
4.196
0.686
0
0.058
2.362
4.498
0.012
3.346
0.062
2.408
0.034
0.082
0.374
3.822
3.882
0.736
2.574
4.362
4.916
0.398
1.626
2.504
3.372
4.936
4.788
0.116
2.996
4.548
0.162
2.058
3.73
0.77
0.1
4.164
0.066
4.852
2.78
2.376
0.102
0.664
3.806
2.648
0.15
0.602
3.176
2.37
3.158
4.172
1.09
1.928
0.078
3.014
0.08
2.536
5.058
3.538
1.064
4.902
0.052
2.166
3.344
1.574
1.542
4.654
0.748
5.07
0.076
3.884
1.584
3.398
4.328
0.748
0.678
3.426
4.176
0.208
3.44
4.606
0.1
5.092
0.764
3.882
3.844
4.818
4.732
1.322
0.742
2.474
1.692
4.012
4.508
1.876
5.044
2.87
4.56
4.662
3.662
1.818
5.224
2.312
4.94
4.868
0.08
3.452
2.688
4.748
0.662
0.158
2.432
2.346
3.926
0.662
3.58
0.754
4.24
3.916
2.396
3.164
4.596
3.452
5.158
1.348
3.514
1.65
1.966
4.556
4.192
2.366
1.7
0.444
0.834
2.316
3.3
4.062
0.04
1.288
2.68
0.466
4.694
3.82
0.774
0.702
0.736
2.496
2.594
3.024
1.61
4.618
3.134
2.354
0.012
2.392
0.008
4.236
3.752
3.868
4.248
4.362
3.038
1.66
2.574
4.422
4.844
3.758
0.052
3.618
4.238
0.252
0.694
3.554
4.856
4.668
4.604
4.288
0.646
2.428
3.148
2.508
2.444
4.49
4.076
0.684
3.312
0.696
4.102
3.7
1.832
4.666
3.644
4.524
2.78
0.438
3.49
1.916
0.072
2.844
3.68
2.406
1.92
4.874
0.822
0.028
3.8
4.548
0.64
4.392
1.366
4.35
4.24
0.076
0.442
1.16
3.194
0.688
2.904
4.636
2.34
1.83
0.186
3.832
5.12
0.168
5.078
0.016
0.454
0.68
3.788
0.1
0.04
3.55
3.698
4.606
3.934
0.114
0.586
5.004
0.036
2.792
3.322
0.842
4.844
1.624
2.662
4.66
4.638
2.66
1.712
0.02
3.276
2.72
0.072
2.664
3.388
4.61
0.714
4.59
0.06
1.524
4.942
1.632
3.936
0.06
0.126
4.242
0.684
0.058
0
2.404
4.55
0.052
3.402
0.016
2.452
0.03
0.05
0.432
3.878
3.936
0.742
2.632
4.41
4.97
0.456
1.682
2.558
3.422
4.992
4.842
0.128
3.052
4.586
0.132
2.098
3.786
0.774
0.114
4.212
0.044
4.906
2.818
2.416
0.064
0.7
3.86
2.7
0.124
0.642
3.23
2.412
3.212
4.212
1.144
1.958
0.022
3.054
0.04
2.562
5.112
3.592
1.12
4.956
0.034
2.212
3.4
1.63
1.596
4.708
0.748
5.126
0.032
3.932
1.64
3.448
4.368
0.75
0.678
3.482
4.23
0.176
3.496
4.656
0.078
5.148
0.766
3.928
3.9
4.874
4.786
1.372
0.768
2.53
1.75
4.064
4.562
1.904
5.1
2.922
4.612
4.714
3.714
1.87
5.28
2.37
4.996
2.774
2.472
1.626
0.448
2.63
1.744
2.336
0.032
0.48
2.024
2.874
1.556
2.946
1.838
1.856
0.34
0.87
2.452
1.738
3.13
1.106
1.262
1.312
3.352
2.394
1.886
0.038
3.25
2.126
1.618
0.388
0.912
2.078
2.444
1.15
0.93
2.64
2.442
1.464
2.854
1.706
2.92
0.492
1.19
1.742
1.216
2.238
1.12
0.692
2.412
0.012
2.41
2.168
1.658
1.926
1.852
2.424
1.746
1.296
0.688
2.138
2.754
1.594
2.356
1.48
1.846
2.54
2.826
1.188
2.764
2.424
2.222
2.012
1.76
0.058
0.76
1.124
0.054
2.554
2.064
1.722
1.658
2.892
1.742
1.748
0.576
2.412
1.252
2.304
0.376
2.114
1.086
2.97
2.452
1.284
1.882
0.024
3.338
2.792
2.706
2.428
1.414
2.386
2.784
2.112
2.566
1.948
1.966
2.342
2.1
1.99
0.796
1.722
0.606
2.398
0.772
0.65
2.326
1.558
3.07
2.562
3.05
2.42
2.108
1.728
1.73
2.35
2.38
1.226
1.388
2.22
1.53
2.482
2.844
2.972
2.396
0.752
1.584
2.984
2.762
1.322
0.898
2.42
2.678
0.924
3.254
2.404
0.888
0.474
2.334
0.936
1.578
2.226
2.906
2.208
2.464
3.214
2.87
3.248
2.04
2.44
2.324
1.856
2.894
2.362
2.404
0
2.384
2.374
1.586
2.418
0.05
2.376
2.444
2.128
2.034
2.048
2.9
1.5
2.102
2.902
2.12
1.406
0.89
1.294
2.944
2.75
2.444
1.41
2.2
2.524
0.318
1.94
2.93
2.434
1.87
2.428
2.83
0.494
0.156
2.464
1.71
1.966
0.934
2.51
1.764
1.382
0.044
1.278
1.818
1.99
3.336
2.416
0.68
2.44
0.906
3.116
1.714
1.928
2.9
2.414
0.24
1.564
1.334
1.15
2.618
2.946
3.112
2.434
1.582
1.336
1.222
1.986
2.928
2.888
1.626
2.264
2.568
1.9
2.41
2.462
3.122
2.938
1.552
2.004
2.876
2.674
1.1
2.686
1.99
1.45
1.896
2.464
3.36
3.116
0.976
2.45
2.56
1.564
2.49
3.338
1.652
3.072
0.422
4.598
1.19
2.428
0.266
3.944
4.528
2.352
2.76
0.8
4.826
0.978
4.87
1.282
0.65
2.62
1.514
0.084
1.276
0.802
3.43
1.124
2.962
4.646
0.014
0.648
2.414
4.692
4.164
3.888
2.292
1.894
0.608
4.588
3.286
1.874
4.628
0.31
1.074
4.738
3.916
4.846
2.094
2.026
1.864
2.966
1.838
1.416
2.198
4.56
2.396
4.554
0.38
0.798
0.788
1.624
0.592
1.848
2.948
2.784
0.45
0.406
0.804
4.498
0.938
1.656
4.604
4.744
1.306
0.414
0.278
1.83
0.484
3.956
2.334
1.968
2.094
2.33
0.604
0.564
3.916
1.41
4.832
0.92
0.908
2.848
0.308
1.364
0.182
2.068
4.16
1.678
4.186
4.578
1.784
1.062
2.368
4.658
0.45
4.534
4.576
1.234
0.008
4.722
0.44
4.084
1.508
0.512
4.478
4.148
3.684
1.724
3.936
1.78
0.248
3.012
2.766
4.526
0.85
0.726
4.68
0.732
4.566
4.148
3.938
0.772
4.524
4.516
1.198
1.04
1.788
1.414
4.596
4.828
0.66
4.532
1.776
1.342
4.872
0.424
2.988
1.89
0.26
0.592
1.892
4.69
4.556
1.924
2.414
4.478
2.96
1.248
1.804
4.84
1.81
4.604
4.76
0.526
4.736
0.802
4.568
4.502
1.044
4.842
4.498
4.55
2.384
0
4.508
1.234
4.558
2.336
4.52
4.576
4.172
0.9
0.81
4.816
2.138
0.556
0.56
4.154
2.972
1.996
1.138
0.618
0.4
4.546
1.592
1.772
4.644
2.684
0.948
4.838
4.54
0.784
4.56
0.49
2.282
2.474
4.598
3.922
0.846
1.852
4.628
3.956
1.354
2.354
1.348
1.634
3.694
4.628
4.566
2.07
4.578
3.006
0.824
1.046
3.664
0.57
4.548
2.474
1.222
2.986
2.966
0.3
4.876
0.802
4.574
0.972
2.98
1.164
1.776
4.848
4.836
1.148
0.556
4.682
1.372
0.282
4.586
0.796
4.854
1.106
0.824
0.634
0.314
3.19
4.538
2.628
2.938
0.494
0.204
4.7
0.838
1.628
0.066
0.176
0.846
3.672
1.076
2.51
0.884
4.824
0.096
3.406
2.664
4.706
0.636
0.188
2.402
2.326
3.882
0.65
3.538
0.744
4.21
3.874
2.372
3.128
4.554
3.406
5.114
1.328
3.476
1.604
1.93
4.514
4.156
2.336
1.668
0.392
0.816
2.28
3.274
4.018
0.082
1.252
2.638
0.444
4.654
3.784
0.752
0.676
0.724
2.458
2.548
2.974
1.564
4.592
3.092
2.312
0.064
2.362
0.052
4.192
3.71
3.824
4.22
4.316
2.99
1.614
2.556
4.384
4.8
3.718
0.032
3.578
4.212
0.236
0.676
3.52
4.812
4.628
4.578
4.248
0.62
2.398
3.122
2.462
2.414
4.444
4.032
0.656
3.266
0.684
4.066
3.656
1.8
4.626
3.612
4.484
2.748
0.386
3.46
1.872
0.078
2.798
3.634
2.376
1.884
4.83
0.79
0.078
3.766
4.506
0.622
4.352
1.32
4.322
4.2
0.032
0.392
1.108
3.164
0.664
2.868
4.596
2.326
1.794
0.214
3.794
5.076
0.188
5.034
0.064
0.404
0.656
3.744
0.126
0.01
3.514
3.662
4.58
3.904
0.114
0.578
4.96
0.024
2.752
3.276
0.828
4.8
1.576
2.62
4.62
4.592
2.618
1.678
0.068
3.248
2.696
0.048
2.65
3.342
4.584
0.702
4.564
0.096
1.494
4.898
1.6
3.89
0.066
0.148
4.208
0.674
0.012
0.052
2.374
4.508
0
3.356
0.052
2.422
0.034
0.07
0.38
3.832
3.89
0.726
2.584
4.374
4.926
0.404
1.634
2.514
3.382
4.946
4.798
0.106
3.006
4.56
0.148
2.07
3.74
0.76
0.09
4.176
0.054
4.862
2.792
2.39
0.09
0.676
3.816
2.658
0.136
0.614
3.186
2.382
3.168
4.186
1.094
1.922
0.074
3.028
0.068
2.548
5.066
3.548
1.068
4.912
0.04
2.18
3.354
1.584
1.552
4.664
0.738
5.08
0.066
3.896
1.592
3.41
4.342
0.738
0.668
3.436
4.186
0.194
3.448
4.616
0.088
5.102
0.752
3.894
3.854
4.828
4.742
1.334
0.736
2.478
1.7
4.022
4.518
1.87
5.054
2.882
4.57
4.672
3.672
1.82
5.232
2.318
4.95
1.484
3.442
0.05
1.844
1.38
2.84
3.398
1.558
2.056
0.526
3.62
0.344
3.66
1.736
0.592
1.908
0.94
1.258
0.18
1.756
2.436
0.786
1.768
3.426
1.236
1.202
1.602
3.462
2.994
2.824
1.332
1.628
0.67
3.438
2.194
0.766
3.434
1.468
1.178
3.524
2.816
3.636
1.14
0.816
0.678
1.792
2.386
0.484
1.126
3.412
1.594
3.404
0.87
0.526
0.472
2.012
0.962
0.664
1.756
2.198
1.31
1.458
0.646
3.35
0.552
2.032
3.428
3.534
1.146
1.47
1.436
2.372
1.19
2.85
1.528
1.598
0.896
1.536
1.09
0.694
2.81
0.222
3.626
1.33
0.326
1.876
1.448
1.316
1.276
1.426
2.992
1.532
2.968
3.422
0.566
0.304
1.564
3.436
1.484
3.316
3.428
1.328
1.23
3.516
1.274
2.85
1.984
1.152
3.326
2.98
2.466
1.324
2.838
1.074
1.4
2.346
1.732
3.402
0.918
1.722
3.52
1.676
3.418
2.978
2.838
0.496
3.388
3.366
0.988
0.976
2.344
1.62
3.434
3.63
1.604
3.38
0.834
0.118
3.656
1.454
1.796
0.792
1.422
1.238
0.782
3.46
3.41
1.64
1.846
3.332
2.432
0.014
2.356
3.63
2.352
3.454
3.526
1.548
3.504
0.534
3.412
3.37
1.552
3.634
3.346
3.402
1.586
1.234
3.356
0
3.408
1.55
3.372
3.424
3.002
0.488
0.536
3.604
0.906
1.362
1.574
2.982
1.766
0.878
0.526
1.592
1.458
3.384
0.364
2.32
3.484
1.81
0.392
3.626
3.38
1.328
3.406
1.514
1.746
1.726
3.446
2.826
0.46
0.75
3.468
2.848
0.208
1.544
0.314
1.998
2.476
3.408
3.42
1.652
3.424
2.434
1.712
0.194
2.45
1.558
3.396
1.566
0.032
1.792
1.806
1.326
3.666
1.724
3.422
1.198
1.784
0.724
2.202
3.638
3.63
0.086
0.83
3.52
0.382
1.43
3.43
1.746
3.642
1.328
0.498
1.472
1.412
2.09
3.322
1.428
1.722
0.834
1.192
3.476
1.7
0.614
1.284
1.374
0.604
2.448
1.89
1.28
1.608
4.876
0.064
3.458
2.7
4.756
0.676
0.174
2.444
2.36
3.934
0.646
3.588
0.738
4.252
3.924
2.41
3.174
4.606
3.458
5.166
1.362
3.524
1.656
1.954
4.566
4.202
2.378
1.688
0.444
0.848
2.326
3.314
4.07
0.03
1.298
2.688
0.452
4.704
3.83
0.758
0.714
0.72
2.506
2.6
3.028
1.616
4.63
3.142
2.362
0.02
2.404
0.008
4.242
3.76
3.874
4.26
4.368
3.042
1.666
2.588
4.432
4.852
3.768
0.062
3.628
4.252
0.238
0.68
3.566
4.862
4.678
4.616
4.298
0.66
2.44
3.162
2.514
2.456
4.496
4.084
0.696
3.318
0.68
4.112
3.706
1.844
4.674
3.656
4.534
2.792
0.44
3.502
1.906
0.056
2.85
3.686
2.418
1.908
4.88
0.81
0.028
3.812
4.556
0.624
4.402
1.356
4.362
4.25
0.082
0.446
1.158
3.206
0.702
2.914
4.646
2.356
1.84
0.202
3.842
5.128
0.154
5.084
0.014
0.456
0.694
3.796
0.114
0.044
3.56
3.708
4.62
3.948
0.098
0.57
5.01
0.032
2.8
3.328
0.826
4.85
1.628
2.67
4.67
4.644
2.668
1.698
0.034
3.288
2.734
0.082
2.678
3.394
4.624
0.698
4.604
0.048
1.51
4.948
1.618
3.942
0.046
0.142
4.252
0.668
0.062
0.016
2.418
4.558
0.052
3.408
0
2.464
0.042
0.034
0.434
3.884
3.942
0.726
2.636
4.42
4.976
0.456
1.686
2.566
3.432
4.998
4.85
0.116
3.058
4.6
0.116
2.11
3.792
0.758
0.102
4.222
0.028
4.914
2.83
2.43
0.048
0.714
3.868
2.708
0.108
0.654
3.238
2.424
3.218
4.226
1.144
1.946
0.03
3.068
0.024
2.576
5.118
3.598
1.12
4.962
0.024
2.224
3.406
1.636
1.604
4.714
0.732
5.132
0.018
3.942
1.646
3.458
4.38
0.734
0.662
3.488
4.238
0.162
3.502
4.666
0.062
5.154
0.75
3.94
3.906
4.88
4.794
1.382
0.756
2.53
1.752
4.072
4.57
1.89
5.106
2.932
4.62
4.722
3.722
1.864
5.286
2.372
5.002
2.726
2.518
1.59
0.438
2.582
1.792
2.382
0.02
0.51
1.982
2.916
1.512
2.986
1.79
1.81
0.366
0.822
2.402
1.702
3.082
1.156
1.212
1.334
3.378
2.346
1.836
0.086
3.28
2.17
1.666
0.388
0.87
2.032
2.49
1.194
0.906
2.682
2.392
1.414
2.894
1.754
2.962
0.47
1.176
1.722
1.242
2.196
1.08
0.686
2.458
0.062
2.456
2.122
1.612
1.884
1.808
2.38
1.724
1.318
0.704
2.088
2.706
1.548
2.402
1.434
1.802
2.584
2.866
1.138
2.716
2.374
2.18
1.962
1.806
0.042
0.72
1.112
0.02
2.508
2.018
1.768
1.626
2.934
1.692
1.706
0.62
2.362
1.202
2.254
0.328
2.158
1.04
2.992
2.498
1.26
1.842
0.044
3.364
2.746
2.746
2.474
1.364
2.336
2.826
2.062
2.596
1.902
1.916
2.388
2.142
2.022
0.746
1.77
0.558
2.348
0.802
0.686
2.374
1.508
3.022
2.608
3.002
2.468
2.15
1.776
1.684
2.398
2.426
1.176
1.338
2.178
1.484
2.528
2.886
2.926
2.442
0.718
1.55
3.024
2.714
1.346
0.876
2.372
2.634
0.902
3.284
2.45
0.848
0.462
2.38
0.952
1.542
2.184
2.946
2.166
2.51
3.246
2.822
3.28
1.998
2.486
2.37
1.806
2.936
2.408
2.452
0.05
2.336
2.422
1.55
2.464
0
2.422
2.49
2.17
1.992
2.006
2.942
1.488
2.052
2.854
2.162
1.426
0.872
1.248
2.896
2.702
2.49
1.382
2.158
2.57
0.368
1.9
2.972
2.48
1.82
2.474
2.784
0.47
0.18
2.51
1.756
1.924
0.908
2.556
1.81
1.346
0.046
1.24
1.774
2.022
3.362
2.462
0.644
2.486
0.926
3.07
1.674
1.96
2.852
2.46
0.272
1.528
1.358
1.178
2.57
2.988
3.066
2.48
1.532
1.36
1.174
1.944
2.968
2.93
1.588
2.22
2.614
1.868
2.36
2.508
3.074
2.98
1.502
1.962
2.83
2.626
1.14
2.726
1.99
1.468
1.848
2.416
3.388
3.07
0.942
2.402
2.51
1.516
2.51
3.292
1.652
3.026
4.838
0.102
3.422
2.66
4.718
0.634
0.154
2.402
2.32
3.898
0.676
3.55
0.768
4.21
3.886
2.368
3.134
4.568
3.424
5.128
1.322
3.484
1.622
1.964
4.526
4.162
2.338
1.7
0.418
0.808
2.286
3.272
4.032
0.068
1.258
2.65
0.474
4.664
3.79
0.782
0.674
0.75
2.466
2.564
2.996
1.582
4.59
3.104
2.324
0.04
2.364
0.034
4.206
3.722
3.838
4.218
4.332
3.01
1.632
2.548
4.392
4.814
3.728
0.022
3.588
4.21
0.262
0.704
3.524
4.826
4.638
4.576
4.258
0.618
2.398
3.12
2.48
2.416
4.46
4.046
0.656
3.284
0.71
4.072
3.67
1.802
4.636
3.614
4.494
2.75
0.412
3.46
1.908
0.088
2.814
3.65
2.378
1.918
4.844
0.822
0.056
3.77
4.518
0.65
4.362
1.354
4.322
4.21
0.05
0.416
1.138
3.166
0.66
2.874
4.606
2.316
1.8
0.182
3.802
5.092
0.194
5.048
0.046
0.43
0.652
3.758
0.094
0.026
3.52
3.668
4.578
3.906
0.13
0.602
4.974
0.034
2.762
3.292
0.854
4.814
1.594
2.632
4.632
4.608
2.632
1.712
0.04
3.246
2.692
0.042
2.638
3.358
4.582
0.726
4.562
0.088
1.526
4.912
1.634
3.906
0.076
0.116
4.212
0.698
0.034
0.03
2.376
4.52
0.034
3.372
0.042
2.422
0
0.072
0.406
3.848
3.908
0.752
2.604
4.382
4.94
0.43
1.654
2.528
3.394
4.962
4.812
0.134
3.022
4.558
0.156
2.07
3.756
0.786
0.118
4.182
0.06
4.876
2.79
2.388
0.09
0.672
3.832
2.67
0.146
0.612
3.202
2.384
3.182
4.184
1.122
1.956
0.048
3.026
0.064
2.536
5.084
3.562
1.098
4.926
0.046
2.182
3.37
1.602
1.568
4.678
0.762
5.096
0.058
3.902
1.612
3.418
4.34
0.764
0.692
3.452
4.202
0.202
3.468
4.626
0.098
5.118
0.778
3.9
3.87
4.844
4.756
1.342
0.768
2.506
1.722
4.034
4.532
1.902
5.07
2.894
4.582
4.684
3.684
1.852
5.25
2.342
4.968
4.892
0.03
3.472
2.73
4.774
0.704
0.206
2.47
2.39
3.948
0.612
3.606
0.704
4.278
3.942
2.438
3.198
4.624
3.472
5.18
1.392
3.546
1.668
1.928
4.584
4.224
2.406
1.66
0.45
0.88
2.35
3.342
4.086
0.034
1.322
2.706
0.422
4.724
3.854
0.726
0.744
0.688
2.528
2.614
3.036
1.632
4.66
3.162
2.382
0.052
2.432
0.044
4.26
3.778
3.89
4.288
4.382
3.052
1.678
2.62
4.454
4.868
3.786
0.09
3.648
4.28
0.206
0.648
3.59
4.88
4.698
4.646
4.318
0.688
2.466
3.19
2.528
2.484
4.51
4.1
0.724
3.332
0.646
4.136
3.722
1.87
4.694
3.68
4.554
2.818
0.446
3.53
1.886
0.022
2.864
3.7
2.446
1.88
4.898
0.784
0.05
3.836
4.576
0.592
4.422
1.34
4.39
4.27
0.102
0.452
1.156
3.232
0.732
2.938
4.666
2.388
1.864
0.234
3.864
5.144
0.122
5.1
0.042
0.462
0.722
3.814
0.148
0.064
3.584
3.732
4.648
3.974
0.066
0.536
5.026
0.048
2.82
3.342
0.792
4.868
1.64
2.688
4.69
4.658
2.686
1.672
0.066
3.316
2.762
0.11
2.712
3.41
4.652
0.664
4.632
0.034
1.482
4.964
1.59
3.956
0.018
0.176
4.278
0.634
0.082
0.05
2.444
4.576
0.07
3.424
0.034
2.49
0.072
0
0.438
3.898
3.958
0.692
2.646
4.442
4.992
0.462
1.696
2.582
3.452
5.014
4.866
0.092
3.072
4.628
0.084
2.138
3.806
0.726
0.08
4.246
0.016
4.93
2.86
2.458
0.022
0.744
3.882
2.726
0.074
0.682
3.254
2.45
3.236
4.254
1.142
1.92
0.058
3.096
0.014
2.61
5.134
3.614
1.12
4.978
0.03
2.248
3.422
1.648
1.62
4.732
0.698
5.148
0.02
3.966
1.656
3.478
4.41
0.702
0.628
3.504
4.252
0.128
3.512
4.686
0.028
5.17
0.716
3.964
3.92
4.896
4.81
1.404
0.728
2.532
1.762
4.092
4.586
1.864
5.12
2.95
4.638
4.742
3.742
1.852
5.298
2.378
5.016
4.476
0.452
3.05
2.458
4.36
0.506
0.504
2.15
2.146
3.524
0.75
3.196
0.828
3.944
3.53
2.172
2.83
4.214
3.044
4.756
1.166
3.164
1.238
1.75
4.178
3.846
2.09
1.516
0.014
0.734
1.986
3.038
3.666
0.46
0.978
2.298
0.514
4.328
3.492
0.764
0.544
0.804
2.154
2.188
2.6
1.21
4.362
2.76
1.988
0.444
2.116
0.432
3.846
3.374
3.47
3.978
3.958
2.614
1.248
2.398
4.068
4.452
3.388
0.386
3.248
3.972
0.434
0.718
3.234
4.464
4.302
4.348
3.932
0.49
2.142
2.884
2.106
2.162
4.084
3.682
0.508
2.902
0.772
3.774
3.306
1.554
4.302
3.336
4.154
2.494
0.012
3.21
1.612
0.432
2.44
3.272
2.126
1.708
4.48
0.688
0.458
3.488
4.168
0.67
4.036
1.042
4.072
3.884
0.358
0.028
0.738
2.9
0.546
2.58
4.27
2.192
1.51
0.522
3.482
4.722
0.52
4.678
0.446
0.024
0.532
3.404
0.462
0.39
3.216
3.358
4.348
3.644
0.438
0.716
4.604
0.402
2.432
2.918
0.882
4.45
1.21
2.282
4.294
4.234
2.278
1.524
0.446
3.014
2.49
0.374
2.524
2.986
4.352
0.786
4.334
0.472
1.376
4.546
1.464
3.532
0.424
0.46
3.926
0.772
0.374
0.432
2.128
4.172
0.38
3.002
0.434
2.17
0.406
0.438
0
3.472
3.534
0.788
2.21
4.062
4.574
0.024
1.262
2.174
3.056
4.594
4.45
0.384
2.646
4.326
0.488
1.838
3.38
0.822
0.382
3.876
0.424
4.512
2.574
2.162
0.46
0.552
3.46
2.318
0.472
0.476
2.836
2.128
2.826
3.946
0.724
1.738
0.454
2.798
0.444
2.424
4.708
3.194
0.692
4.558
0.414
1.914
3
1.216
1.206
4.316
0.828
4.724
0.442
3.6
1.224
3.094
4.11
0.812
0.766
3.082
3.83
0.52
3.08
4.292
0.438
4.746
0.826
3.61
3.498
4.472
4.396
1.042
0.648
2.098
1.324
3.69
4.174
1.704
4.694
2.548
4.232
4.332
3.342
1.488
4.87
1.94
4.586
1.054
3.916
0.438
2.242
0.978
3.326
3.878
2.004
2.49
0.106
4.07
0.516
4.106
1.768
0.424
2.342
1.286
0.898
0.432
1.29
2.92
1.002
2.234
3.77
0.898
1.124
2.052
3.834
3.464
3.312
1.806
1.918
0.296
3.912
2.68
1.252
3.892
1.186
1.282
3.966
3.302
4.082
1.61
1.284
0.988
2.266
2.414
0.914
1.612
3.888
2.042
3.88
0.522
0.542
0.188
2.086
0.488
0.972
2.224
2.606
1.13
1.03
0.692
3.826
0.698
2.112
3.896
3.98
1.354
1.04
1.154
2.402
1.044
3.336
1.976
1.92
1.37
1.98
0.612
0.348
3.294
0.576
4.074
1.334
0.308
2.358
1.174
1.502
1.002
1.826
3.462
1.772
3.31
3.896
1.034
0.2
2.012
3.784
1.048
3.754
3.904
1.458
0.894
3.964
1.098
3.252
2.024
1.024
3.802
3.452
2.908
1.64
3.324
1.476
1.118
2.776
2.218
3.882
0.974
1.262
3.99
1.212
3.894
3.448
3.322
0.45
3.866
3.84
1.19
1.112
2.366
1.736
3.906
4.084
1.14
3.854
1.294
0.556
4.096
1.022
2.262
1.278
1.136
0.762
1.268
3.83
3.886
1.936
2.24
3.808
2.828
0.5
2.382
4.078
2.38
3.928
3.914
1.104
3.882
0.1
3.886
3.848
1.546
4.084
3.822
3.878
2.034
0.9
3.832
0.488
3.884
1.992
3.848
3.898
3.472
0
0.09
4.05
1.312
1.212
1.128
3.452
2.222
1.364
0.806
1.136
1.03
3.856
0.826
2.346
3.958
2.276
0.098
4.07
3.852
1.278
3.88
1.072
2.126
2.164
3.92
3.31
0.102
1.236
3.94
3.332
0.686
1.992
0.762
2.08
2.918
3.752
3.896
1.994
3.9
2.842
1.238
0.322
2.898
1.106
3.87
2.036
0.498
2.256
2.284
0.908
4.112
1.254
3.896
1.254
2.248
0.974
2.272
4.082
4.08
0.422
0.386
3.992
0.476
1.152
3.904
1.278
4.088
1.406
0.092
1.002
1
2.576
3.764
1.748
2.174
0.68
0.798
3.828
1.222
1.08
0.936
1.004
0.678
2.806
1.406
1.67
1.122
0.974
3.976
0.486
2.238
0.894
3.376
3.936
2.018
2.498
0.028
4.14
0.504
4.176
1.7
0.358
2.35
1.276
0.808
0.506
1.224
2.958
0.972
2.298
3.856
0.808
1.046
2.068
3.916
3.526
3.358
1.836
1.89
0.206
3.972
2.728
1.294
3.958
1.096
1.228
4.038
3.352
4.154
1.638
1.346
1.072
2.326
2.344
0.932
1.654
3.948
2.056
3.94
0.432
0.5
0.14
2.022
0.426
1.056
2.286
2.604
1.044
0.95
0.646
3.886
0.666
2.048
3.96
4.05
1.316
0.962
1.064
2.332
0.96
3.388
1.99
1.9
1.428
1.994
0.554
0.26
3.346
0.648
4.144
1.266
0.302
2.39
1.084
1.458
0.912
1.826
3.524
1.736
3.396
3.956
1.094
0.272
2.026
3.87
0.97
3.826
3.964
1.406
0.804
4.034
1.012
3.33
1.954
0.944
3.862
3.514
2.978
1.62
3.374
1.478
1.028
2.782
2.256
3.938
0.918
1.192
4.052
1.144
3.952
3.51
3.374
0.406
3.924
3.9
1.154
1.066
2.296
1.68
3.968
4.152
1.072
3.914
1.316
0.616
4.168
0.942
2.326
1.32
1.046
0.702
1.312
3.912
3.944
1.91
2.236
3.866
2.822
0.55
2.31
4.148
2.31
3.988
3.996
1.028
3.964
0.012
3.946
3.906
1.474
4.154
3.882
3.936
2.048
0.81
3.89
0.536
3.942
2.006
3.908
3.958
3.534
0.09
0
4.12
1.388
1.128
1.054
3.514
2.29
1.41
0.794
1.066
0.95
3.916
0.888
2.276
4.018
2.298
0.156
4.14
3.912
1.202
3.94
0.996
2.12
2.174
3.98
3.36
0.082
1.276
4.002
3.384
0.726
2.008
0.788
2.018
2.99
3.838
3.954
1.978
3.96
2.84
1.176
0.354
2.968
1.034
3.93
2.06
0.542
2.32
2.34
0.826
4.182
1.19
3.956
1.194
2.312
0.95
2.206
4.154
4.148
0.462
0.306
4.052
0.564
1.062
3.964
1.214
4.158
1.348
0.042
0.938
0.916
2.626
3.836
1.834
2.242
0.602
0.712
3.912
1.164
1.108
0.846
0.916
0.636
2.89
1.354
1.748
1.072
5.088
0.668
3.652
3.242
4.984
1.27
0.898
2.922
2.934
4.116
0.094
3.84
0.056
4.694
4.166
2.958
3.556
4.852
3.618
5.338
1.952
3.868
1.856
1.334
4.82
4.548
2.862
1.048
0.786
1.486
2.726
3.81
4.274
0.72
1.75
2.96
0.294
5
4.22
0.1
1.31
0.036
2.878
2.794
3.11
1.868
5.136
3.428
2.684
0.744
2.888
0.734
4.47
4.026
4.076
4.748
4.538
3.126
1.872
3.186
4.756
5.062
4.06
0.758
3.918
4.742
0.49
0.076
3.972
5.074
4.972
5.122
4.62
1.254
2.91
3.658
2.722
2.93
4.658
4.298
1.278
3.474
0.06
4.498
3.924
2.33
4.974
4.084
4.818
3.26
0.802
3.976
1.418
0.67
3.042
3.852
2.896
1.284
5.086
0.32
0.742
4.23
4.812
0.118
4.722
0.986
4.834
4.574
0.746
0.818
1.142
3.658
1.306
3.316
4.936
2.976
2.268
0.926
4.182
5.312
0.606
5.26
0.734
0.804
1.294
4.044
0.84
0.73
3.94
4.074
5.12
4.402
0.628
0.182
5.19
0.718
3.134
3.508
0.1
5.058
1.832
2.948
4.962
4.808
2.94
1.06
0.758
3.788
3.276
0.774
3.306
3.59
5.126
0.048
5.106
0.704
0.848
5.148
0.966
4.122
0.68
0.868
4.662
0.08
0.736
0.742
2.9
4.816
0.726
3.604
0.726
2.942
0.752
0.692
0.788
4.05
4.12
0
2.742
4.76
5.174
0.792
1.844
2.84
3.732
5.186
5.062
0.622
3.242
5.098
0.628
2.62
3.966
0.034
0.636
4.59
0.698
5.116
3.356
2.942
0.688
1.316
4.052
2.982
0.628
1.242
3.462
2.898
3.472
4.714
1.132
1.33
0.75
3.576
0.706
3.206
5.28
3.8
1.154
5.154
0.708
2.68
3.61
1.832
1.888
4.932
0.064
5.3
0.712
4.324
1.838
3.794
4.884
0.032
0.082
3.69
4.426
0.596
3.62
4.96
0.664
5.326
0.04
4.346
4.088
5.05
5.016
1.802
0.294
2.476
1.882
4.352
4.796
1.256
5.262
3.222
4.872
4.97
4.012
1.566
5.416
2.414
5.138
2.362
2.662
0.948
1.908
2.272
2.152
2.656
1.486
1.956
1.386
2.768
1.208
2.8
2.462
1.496
1.832
1.368
2.16
0.884
2.596
1.93
1.464
0.988
2.528
2.14
2.048
1.492
2.558
2.2
2.194
1.118
2.006
1.558
2.664
1.57
0.652
2.598
2.37
1.892
2.658
2.138
2.776
1.028
0.324
0.394
1.056
3.078
0.956
0.81
2.644
1.5
2.634
1.77
1.404
1.362
2.674
1.798
0.408
0.98
2.188
2.192
2.338
1.49
2.582
1.362
2.686
2.62
2.674
1.748
2.348
2.34
3.062
2.064
2.16
1.45
1.91
0.376
1.47
1.916
1.588
2.122
0.74
2.768
2.112
1.232
1.484
2.35
1.918
2.18
1.562
2.202
2.014
2.072
2.642
0.416
1.116
1.476
2.536
2.358
2.442
2.66
1.994
2.134
2.66
2.156
1.948
2.686
2.022
2.556
2.194
1.6
1.704
2.16
1.306
2.302
2.234
1.274
2.664
1.71
2.572
2.73
2.52
2.648
2.186
2.156
1.392
2.634
2.592
1.628
1.692
3.04
2.266
2.648
2.786
2.45
2.606
0.948
0.796
2.786
2.33
1.014
0.674
2.326
2.068
0.646
2.556
2.642
2.006
1.926
2.566
2.436
0.892
3.052
2.772
3.042
2.678
2.622
2.416
2.598
1.39
2.632
2.62
2.324
2.78
2.574
2.632
1.5
2.138
2.584
0.906
2.636
1.488
2.604
2.646
2.21
1.312
1.388
2.742
0
2.23
2.44
2.188
0.95
0.632
1.23
2.448
2.338
2.594
0.558
3.018
2.698
1.566
1.232
2.76
2.592
2.146
2.63
2.384
1.88
1.654
2.668
2.148
1.326
0.662
2.682
2.152
0.826
1.458
0.898
2.652
1.612
2.512
2.652
1.912
2.65
2.4
2.536
1.094
1.598
2.418
2.62
1.346
0.92
1.006
1.098
2.212
2.806
2.558
2.648
1.95
0.996
1.382
2.858
2.776
2.776
0.992
1.694
2.728
0.878
2.332
2.648
2.584
2.78
2.044
1.358
2.31
2.3
1.462
2.454
0.6
0.886
1.728
2.086
2.576
2.518
0.834
2.188
2.276
1.442
1.548
2.678
0.376
2.398
0.944
4.468
1.332
2.056
0.798
3.776
4.368
2.07
2.414
1.106
4.76
1.028
4.814
0.73
0.814
2.284
1.256
0.636
1.47
1.314
3.196
0.898
2.912
4.756
0.57
0.218
2.136
4.768
4.058
3.686
2.098
1.458
0.936
4.45
3.124
1.81
4.548
0.394
0.654
4.692
3.742
4.788
1.916
2.042
2.04
2.892
1.294
1.346
2.08
4.42
2.114
4.416
0.752
0.836
1.042
1.07
1.08
2.026
2.896
2.39
0.108
0.936
0.742
4.36
0.874
1.102
4.496
4.686
0.926
0.94
0.392
1.284
0.174
3.788
2.06
1.556
2.09
2.05
1.128
0.878
3.748
1.576
4.77
0.418
1.07
2.624
0.366
0.928
0.376
1.748
4.052
1.226
4.302
4.448
1.828
1.308
2.09
4.762
0.98
4.502
4.436
0.772
0.562
4.658
0.126
4.122
0.954
0.208
4.342
4.038
3.664
1.354
3.76
1.524
0.386
2.638
2.584
4.364
0.582
1.234
4.554
1.254
4.428
4.04
3.764
0.872
4.374
4.38
0.878
0.72
1.242
0.892
4.47
4.752
1.192
4.396
1.632
1.478
4.826
0.958
2.938
1.818
0.4
1.14
1.83
4.766
4.414
1.488
2.036
4.338
2.542
1.374
1.258
4.778
1.264
4.468
4.81
1.048
4.8
1.118
4.436
4.35
0.494
4.776
4.362
4.41
2.102
0.556
4.374
1.362
4.42
2.052
4.382
4.442
4.062
1.212
1.128
4.76
2.23
0
1.078
4.048
2.944
1.928
1.04
1.144
0.928
4.424
1.676
1.226
4.516
2.418
1.218
4.786
4.416
0.268
4.426
1.016
1.9
2.162
4.464
3.746
1.124
1.788
4.5
3.79
1.404
2.078
1.346
1.08
3.672
4.738
4.426
1.666
4.442
2.598
1.354
1.212
3.632
1.098
4.414
2.238
1.34
2.938
2.876
0.85
4.818
1.326
4.436
0.534
2.932
0.968
1.222
4.792
4.77
1.284
0.984
4.556
1.622
0.376
4.456
1.312
4.8
0.626
1.122
1.184
0.844
3.04
4.498
2.786
2.926
0.544
0.754
4.8
1.374
1.546
0.6
0.676
0.79
3.776
1.606
2.604
1.436
0.138
5.014
1.526
2.974
0.294
4.39
4.96
2.87
3.298
1.058
5.192
1.404
5.23
1.804
1.07
3.154
2.04
0.478
1.558
0.242
3.914
1.652
3.344
4.868
0.546
1.204
2.93
4.946
4.566
4.35
2.772
2.454
0.908
5.006
3.732
2.296
5.008
0.714
1.634
5.09
4.362
5.206
2.572
2.39
2.108
3.364
2.302
1.868
2.642
4.98
2.912
4.974
0.748
1.258
1.104
2.138
0.646
2.09
3.33
3.332
0.98
0.154
1.306
4.918
1.426
2.172
5.002
5.104
1.86
0.144
0.704
2.296
1.038
4.4
2.85
2.524
2.47
2.848
0.546
0.894
4.36
1.702
5.196
1.47
1.27
3.334
0.736
1.924
0.714
2.602
4.564
2.238
4.41
4.992
2.14
1.324
2.884
4.886
0.11
4.88
4.996
1.792
0.554
5.086
0.98
4.376
2.01
1.07
4.896
4.554
4.032
2.274
4.382
2.296
0.7
3.556
3.232
4.96
1.4
0.17
5.09
0.176
4.986
4.55
4.384
1.202
4.952
4.934
1.746
1.592
2.252
1.962
5.006
5.204
0.118
4.948
2.246
1.666
5.222
0.14
3.37
2.318
0.69
0.408
2.316
4.942
4.976
2.482
2.962
4.9
3.516
1.588
2.268
5.2
2.278
5.022
5.034
0.034
4.998
1.052
4.982
4.932
1.572
5.206
4.916
4.97
2.902
0.56
4.926
1.574
4.976
2.854
4.94
4.992
4.574
1.128
1.054
5.174
2.44
1.078
0
4.556
3.338
2.418
1.62
0.068
0.16
4.956
1.934
2.24
5.056
3.192
1.208
5.194
4.95
1.328
4.976
0.072
2.83
3
5.014
4.37
1.122
2.276
5.04
4.398
1.74
2.868
1.766
2.152
4.042
4.85
4.988
2.624
4.994
3.556
0.276
1.382
4.02
0.036
4.964
2.97
1.574
3.366
3.374
0.284
5.236
0.246
4.99
1.53
3.358
1.682
2.276
5.206
5.2
1.492
0.748
5.092
1.586
0.718
5
0.238
5.212
1.662
1.086
0.208
0.244
3.634
4.888
2.852
3.294
1.01
0.438
4.93
0.3
2.072
0.498
0.404
1.34
3.916
0.528
2.796
0.41
4.458
0.474
3.032
2.452
4.342
0.514
0.53
2.142
2.144
3.506
0.756
3.178
0.832
3.932
3.514
2.168
2.818
4.198
3.024
4.738
1.168
3.15
1.218
1.732
4.16
3.832
2.082
1.502
0.012
0.742
1.974
3.03
3.648
0.484
0.97
2.28
0.522
4.314
3.48
0.764
0.552
0.808
2.14
2.168
2.578
1.192
4.356
2.742
1.972
0.468
2.108
0.456
3.828
3.356
3.452
3.97
3.938
2.594
1.228
2.398
4.052
4.434
3.372
0.412
3.232
3.964
0.45
0.72
3.222
4.444
4.286
4.34
3.916
0.5
2.134
2.878
2.086
2.152
4.064
3.664
0.514
2.882
0.778
3.76
3.288
1.546
4.286
3.326
4.138
2.484
0.026
3.2
1.592
0.454
2.42
3.252
2.118
1.692
4.462
0.682
0.482
3.476
4.152
0.674
4.02
1.02
4.062
3.87
0.382
0.036
0.714
2.89
0.554
2.568
4.254
2.194
1.5
0.548
3.466
4.704
0.542
4.658
0.47
0.014
0.54
3.386
0.488
0.414
3.204
3.346
4.34
3.634
0.458
0.724
4.586
0.426
2.418
2.898
0.884
4.432
1.19
2.266
4.278
4.214
2.262
1.51
0.47
3.006
2.486
0.4
2.524
2.968
4.344
0.792
4.326
0.494
1.364
4.528
1.452
3.514
0.446
0.484
3.914
0.778
0.398
0.456
2.12
4.154
0.404
2.982
0.456
2.162
0.43
0.462
0.024
3.452
3.514
0.792
2.188
4.048
4.556
0
1.24
2.158
3.04
4.574
4.432
0.406
2.628
4.318
0.51
1.832
3.362
0.824
0.404
3.862
0.446
4.492
2.568
2.156
0.482
0.558
3.44
2.302
0.492
0.484
2.818
2.12
2.808
3.936
0.698
1.722
0.476
2.79
0.466
2.426
4.688
3.174
0.668
4.54
0.438
1.906
2.982
1.196
1.188
4.298
0.832
4.704
0.466
3.588
1.204
3.08
4.104
0.816
0.77
3.064
3.812
0.54
3.058
4.276
0.46
4.728
0.828
3.598
3.478
4.452
4.378
1.03
0.642
2.074
1.302
3.674
4.156
1.688
4.674
2.532
4.214
4.316
3.326
1.464
4.848
1.916
4.566
3.248
1.712
1.814
1.846
3.142
1.238
1.71
1.412
1.702
2.282
1.856
1.998
1.898
2.978
2.324
1.638
1.804
3.008
1.792
3.512
1.214
2.068
0.112
1.966
2.978
2.736
1.376
1.9
1.252
1.324
1.082
2.234
2.434
1.716
0.77
1.134
1.67
3.162
2.454
1.766
1.23
1.874
1.164
0.95
1.342
0.238
3.506
1.6
0.918
1.694
1.398
1.684
2.628
2.186
2.236
3.098
2.712
1.356
0.122
1.984
2.93
3.224
2.226
1.634
2.086
3.1
1.676
1.772
2.232
3.236
3.134
3.492
2.796
1.244
1.386
2.096
0.878
1.41
2.836
2.456
1.208
1.65
1.862
2.72
2.082
1.026
3.136
2.37
2.98
1.676
1.254
2.338
1.566
1.692
1.2
2.024
1.39
1.956
3.25
1.564
1.71
2.496
2.97
1.75
2.896
1.218
3.156
2.75
1.606
1.244
0.72
2.002
1.252
1.606
3.098
1.91
0.822
1.72
2.372
3.482
1.782
3.434
1.698
1.238
1.246
2.202
1.688
1.644
2.168
2.286
3.48
2.714
1.698
1.864
3.362
1.656
1.348
1.674
1.9
3.22
0.118
1.126
3.122
2.986
1.114
1.902
1.694
2.22
1.876
1.618
2.202
1.75
3.488
1.868
3.474
1.728
1.902
3.312
1.914
2.29
1.684
1.674
2.904
1.87
1.626
1.682
1.406
2.972
1.634
1.766
1.686
1.426
1.654
1.696
1.262
2.222
2.29
1.844
0.95
2.944
3.338
1.24
0
1.018
1.906
3.354
3.222
1.646
1.404
3.458
1.75
1.266
2.134
1.866
1.644
2.796
1.68
3.278
1.898
1.522
1.718
1.242
2.218
1.154
1.732
1.234
1.62
1.382
1.63
3.07
0.728
1.95
1.702
2.046
1.7
2.13
3.46
1.96
0.692
3.322
1.672
1.168
1.768
0.102
0.32
3.09
1.904
3.476
1.698
2.546
0.094
1.99
3.262
1.876
1.866
1.85
2.592
1.78
1.82
3.124
1.698
3.502
1.882
2.592
2.254
3.226
3.174
0.682
1.566
0.964
0.086
2.512
2.954
1.984
3.444
1.398
3.03
3.126
2.178
1.086
3.612
0.716
3.332
2.312
2.604
0.926
1.282
2.19
1.972
2.542
0.872
1.362
1.396
2.842
1.024
2.892
1.994
1.36
1.228
0.828
2.04
0.978
2.616
1.564
1.052
0.984
2.912
2.002
1.718
0.888
2.884
2.168
1.948
0.532
1.402
1.514
2.594
1.32
0.122
2.638
2.162
1.448
2.768
1.946
2.868
0.402
0.308
0.854
0.974
2.566
0.59
0.258
2.568
0.892
2.562
1.678
1.198
1.324
2.154
1.832
0.858
0.97
1.576
1.918
2.288
1.22
2.506
1.08
2.162
2.608
2.766
1.248
2.3
2.134
2.55
1.782
1.984
0.836
1.294
0.268
0.854
1.962
1.524
1.942
0.862
2.852
1.708
1.15
1.022
2.136
1.402
1.984
0.932
2.164
1.44
2.474
2.584
0.414
1.176
0.866
2.91
2.32
2.574
2.584
1.51
1.994
2.74
1.884
2.216
2.192
1.736
2.484
2.152
1.736
1.114
1.968
0.702
2.1
1.65
0.858
2.544
1.354
2.572
2.684
2.534
2.574
2.152
1.968
1.23
2.536
2.522
1.166
1.274
2.534
1.754
2.6
2.84
2.458
2.538
0.364
0.826
2.902
2.288
1.01
0.11
2.126
2.106
0.104
2.884
2.564
1.398
1.298
2.486
1.824
0.864
2.544
2.86
2.53
2.612
2.904
2.388
2.908
1.406
2.572
2.516
1.9
2.86
2.504
2.558
0.89
1.996
2.514
0.878
2.566
0.872
2.528
2.582
2.174
1.364
1.41
2.84
0.632
1.928
2.418
2.158
1.018
0
0.894
2.444
2.286
2.55
0.586
2.51
2.65
1.018
1.268
2.864
2.546
1.78
2.566
2.352
1.25
1.046
2.604
1.954
1.33
0.144
2.632
1.98
0.686
0.846
0.654
2.13
1.744
2.894
2.574
1.288
2.584
1.796
2.578
1.056
1.704
2.406
2.554
0.776
0.868
1.01
0.97
2.152
2.898
2.586
2.58
1.536
1.004
0.972
2.332
2.87
2.854
0.948
1.69
2.686
1.096
2.124
2.592
2.606
2.878
1.594
1.37
2.336
2.228
1.218
2.572
1.19
1.004
1.518
2.004
2.942
2.568
0.382
2.058
2.158
1.174
1.952
2.764
0.878
2.482
1.498
3.474
0.534
1.448
1.36
2.81
3.396
1.262
1.722
0.768
3.734
0.29
3.786
1.252
0.562
1.576
0.482
1.194
0.704
1.842
2.298
0.264
1.878
3.734
1.146
0.838
1.318
3.734
3.05
2.75
1.156
1.126
0.788
3.46
2.15
0.774
3.528
1.274
0.68
3.66
2.78
3.76
0.958
1.008
1.132
1.866
1.892
0.306
1.07
3.432
1.304
3.428
0.878
0.364
0.66
1.504
1.136
1.122
1.862
1.814
1.026
1.476
0.336
3.372
0.198
1.522
3.49
3.658
0.62
1.488
1.248
1.876
0.89
2.822
1.238
1.118
1.052
1.24
1.262
0.772
2.782
0.732
3.744
0.882
0.498
1.716
1.246
0.79
1.102
1.038
3.044
1.01
3.284
3.454
0.814
0.716
1.276
3.738
1.514
3.466
3.448
0.814
1.136
3.632
0.992
3.084
1.49
0.844
3.352
3.032
2.626
0.838
2.8
0.7
1.214
2
1.628
3.392
0.484
1.786
3.558
1.762
3.44
3.032
2.802
0.436
3.394
3.39
0.464
0.476
1.85
1.104
3.472
3.73
1.684
3.406
0.638
0.614
3.794
1.482
1.904
0.784
1.24
1.386
0.792
3.734
3.428
1.144
1.442
3.352
2.03
0.53
1.862
3.752
1.856
3.478
3.772
1.588
3.766
0.784
3.442
3.372
1.098
3.752
3.372
3.422
1.294
1.138
3.382
0.526
3.432
1.248
3.394
3.452
3.056
0.806
0.794
3.732
1.23
1.04
1.62
3.04
1.906
0.894
0
1.658
1.474
3.426
0.704
1.828
3.522
1.574
0.726
3.756
3.418
0.922
3.434
1.55
1.326
1.406
3.474
2.786
0.718
0.752
3.506
2.822
0.44
1.258
0.336
1.488
2.634
3.716
3.438
1.188
3.452
2.048
1.824
0.528
2.594
1.616
3.422
1.35
0.494
1.904
1.854
1.338
3.79
1.822
3.446
0.724
1.898
0.198
1.694
3.764
3.746
0.5
0.974
3.56
0.906
1.236
3.462
1.834
3.772
0.834
0.752
1.584
1.404
2.058
3.464
1.816
1.886
0.644
1.186
3.774
1.824
0.51
1.202
1.308
0.292
2.756
2.044
1.594
1.778
0.2
5.034
1.544
3.024
0.354
4.416
4.984
2.912
3.344
1.072
5.206
1.434
5.242
1.87
1.104
3.2
2.084
0.536
1.568
0.188
3.948
1.698
3.36
4.86
0.604
1.264
2.97
4.944
4.586
4.38
2.808
2.51
0.93
5.028
3.76
2.322
5.024
0.782
1.692
5.102
4.39
5.218
2.608
2.408
2.108
3.384
2.37
1.9
2.672
5.002
2.954
4.994
0.782
1.294
1.124
2.204
0.65
2.092
3.348
3.384
1.044
0.212
1.35
4.94
1.466
2.238
5.022
5.116
1.916
0.204
0.77
2.364
1.098
4.426
2.89
2.578
2.488
2.89
0.54
0.92
4.386
1.712
5.208
1.534
1.294
3.368
0.804
1.982
0.776
2.648
4.584
2.296
4.404
5.014
2.156
1.334
2.926
4.88
0.168
4.89
5.018
1.852
0.614
5.1
1.044
4.38
2.078
1.13
4.916
4.574
4.044
2.326
4.41
2.34
0.766
3.604
3.262
4.986
1.452
0.13
5.11
0.112
5.008
4.57
4.41
1.236
4.974
4.956
1.798
1.644
2.32
2.026
5.026
5.218
0.05
4.97
2.28
1.68
5.232
0.194
3.388
2.344
0.758
0.394
2.342
4.938
4.998
2.538
3.012
4.922
3.568
1.606
2.336
5.214
2.346
5.044
5.034
0.096
4.996
1.064
5.004
4.956
1.638
5.218
4.936
4.992
2.944
0.618
4.946
1.592
4.998
2.896
4.962
5.014
4.594
1.136
1.066
5.186
2.448
1.144
0.068
4.574
3.354
2.444
1.658
0
0.218
4.976
1.95
2.308
5.076
3.23
1.22
5.204
4.972
1.392
4.998
0.13
2.88
3.044
5.036
4.396
1.136
2.304
5.06
4.424
1.762
2.91
1.794
2.218
4.054
4.844
5.01
2.678
5.016
3.608
0.21
1.4
4.034
0.048
4.986
3.008
1.592
3.384
3.394
0.334
5.248
0.184
5.012
1.59
3.376
1.726
2.344
5.218
5.214
1.512
0.762
5.112
1.588
0.784
5.022
0.18
5.224
1.724
1.1
0.17
0.304
3.66
4.9
2.848
3.308
1.058
0.484
4.924
0.232
2.102
0.558
0.468
1.38
3.914
0.462
2.8
0.344
0.026
4.886
1.41
2.816
0.134
4.254
4.828
2.718
3.142
0.952
5.078
1.266
5.118
1.656
0.932
3
1.886
0.318
1.454
0.402
3.77
1.496
3.224
4.792
0.386
1.046
2.778
4.862
4.444
4.212
2.628
2.294
0.788
4.878
3.598
2.164
4.89
0.578
1.474
4.98
4.228
5.094
2.428
2.272
2.018
3.24
2.17
1.728
2.506
4.852
2.76
4.846
0.608
1.114
0.986
1.992
0.57
2
3.21
3.174
0.828
0.008
1.156
4.79
1.278
2.026
4.88
4.99
1.702
0.014
0.564
2.164
0.88
4.266
2.698
2.364
2.35
2.696
0.494
0.768
4.226
1.596
5.082
1.316
1.144
3.19
0.596
1.764
0.558
2.446
4.44
2.078
4.332
4.866
2.022
1.222
2.732
4.808
0.052
4.77
4.868
1.634
0.396
4.972
0.826
4.28
1.868
0.912
4.768
4.428
3.922
2.116
4.248
2.144
0.556
3.398
3.09
4.83
1.24
0.328
4.966
0.332
4.858
4.426
4.248
1.062
4.822
4.806
1.588
1.432
2.12
1.808
4.88
5.086
0.264
4.822
2.104
1.554
5.112
0.034
3.25
2.184
0.548
0.384
2.184
4.858
4.848
2.322
2.804
4.772
3.356
1.472
2.136
5.088
2.146
4.896
4.944
0.126
4.912
0.948
4.856
4.802
1.422
5.092
4.788
4.842
2.75
0.4
4.798
1.458
4.85
2.702
4.812
4.866
4.45
1.03
0.95
5.062
2.338
0.928
0.16
4.432
3.222
2.286
1.474
0.218
0
4.83
1.82
2.108
4.93
3.042
1.104
5.082
4.826
1.174
4.85
0.09
2.672
2.846
4.888
4.234
1.012
2.144
4.914
4.264
1.614
2.716
1.632
2.006
3.932
4.774
4.86
2.466
4.866
3.398
0.426
1.264
3.908
0.172
4.838
2.822
1.454
3.246
3.246
0.136
5.124
0.402
4.864
1.372
3.238
1.528
2.134
5.094
5.088
1.374
0.644
4.966
1.5
0.576
4.874
0.396
5.1
1.504
0.978
0.28
0.086
3.498
4.778
2.77
3.18
0.856
0.288
4.852
0.446
1.934
0.34
0.252
1.19
3.832
0.68
2.698
0.522
4.856
0.084
3.434
2.742
4.74
0.716
0.286
2.47
2.41
3.908
0.546
3.574
0.638
4.276
3.908
2.452
3.182
4.592
3.428
5.14
1.412
3.526
1.622
1.838
4.554
4.206
2.406
1.572
0.394
0.908
2.336
3.346
4.048
0.124
1.31
2.674
0.34
4.698
3.842
0.648
0.758
0.62
2.51
2.572
2.984
1.592
4.668
3.132
2.356
0.136
2.432
0.122
4.226
3.748
3.852
4.292
4.342
2.998
1.632
2.644
4.432
4.832
3.76
0.136
3.62
4.284
0.132
0.572
3.58
4.844
4.672
4.652
4.298
0.7
2.464
3.194
2.488
2.482
4.468
4.064
0.734
3.288
0.58
4.124
3.686
1.868
4.67
3.674
4.526
2.816
0.394
3.53
1.796
0.07
2.822
3.656
2.444
1.792
4.86
0.694
0.14
3.828
4.544
0.516
4.4
1.25
4.392
4.25
0.126
0.404
1.084
3.23
0.748
2.926
4.64
2.418
1.852
0.314
3.844
5.104
0.136
5.06
0.128
0.408
0.738
3.78
0.226
0.11
3.57
3.716
4.656
3.972
0.054
0.476
4.988
0.1
2.798
3.3
0.722
4.832
1.594
2.658
4.664
4.616
2.654
1.582
0.148
3.322
2.776
0.152
2.742
3.37
4.66
0.596
4.64
0.12
1.396
4.928
1.504
3.916
0.074
0.25
4.268
0.57
0.116
0.128
2.444
4.546
0.106
3.384
0.116
2.49
0.134
0.092
0.384
3.856
3.916
0.622
2.594
4.424
4.956
0.406
1.646
2.55
3.426
4.976
4.83
0
3.03
4.634
0.104
2.142
3.764
0.656
0.016
4.23
0.088
4.892
2.87
2.464
0.102
0.758
3.842
2.694
0.088
0.692
3.218
2.45
3.204
4.258
1.068
1.83
0.144
3.102
0.104
2.642
5.092
3.576
1.05
4.94
0.094
2.244
3.384
1.6
1.584
4.696
0.632
5.106
0.108
3.952
1.61
3.458
4.416
0.632
0.562
3.464
4.214
0.136
3.464
4.662
0.072
5.13
0.648
3.954
3.88
4.854
4.776
1.388
0.64
2.466
1.708
4.064
4.552
1.776
5.078
2.922
4.608
4.71
3.714
1.766
5.254
2.318
4.972
1.846
3.09
0.41
1.736
1.744
2.506
3.054
1.386
1.89
0.88
3.258
0.652
3.298
1.956
0.946
1.748
0.964
1.62
0.406
2.11
2.144
0.958
1.41
3.086
1.596
1.496
1.418
3.112
2.638
2.504
1.096
1.656
1.032
3.088
1.868
0.496
3.074
1.816
1.382
3.16
2.484
3.274
0.926
0.458
0.444
1.442
2.59
0.484
0.844
3.062
1.416
3.054
1.232
0.848
0.834
2.194
1.312
0.436
1.4
2.07
1.634
1.82
0.936
3
0.814
2.212
3.072
3.172
1.282
1.832
1.786
2.574
1.508
2.516
1.352
1.594
0.544
1.364
1.438
1.056
2.476
0.278
3.262
1.58
0.686
1.606
1.794
1.456
1.626
1.334
2.638
1.61
2.63
3.07
0.208
0.628
1.386
3.094
1.846
2.952
3.078
1.506
1.588
3.152
1.598
2.492
2.19
1.468
2.976
2.626
2.102
1.344
2.506
1.004
1.748
2.182
1.44
3.058
1.172
2.078
3.166
2.032
3.068
2.622
2.504
0.836
3.042
3.014
1.142
1.178
2.55
1.79
3.082
3.268
1.96
3.028
0.682
0.27
3.292
1.816
1.438
0.528
1.772
1.586
0.508
3.11
3.06
1.662
1.744
2.982
2.314
0.348
2.562
3.268
2.554
3.102
3.17
1.908
3.152
0.886
3.06
3.024
1.798
3.272
2.996
3.052
1.41
1.592
3.006
0.364
3.058
1.382
3.022
3.072
2.646
0.826
0.888
3.242
0.558
1.676
1.934
2.628
1.404
0.586
0.704
1.95
1.82
3.03
0
2.526
3.132
1.586
0.734
3.262
3.026
1.604
3.056
1.874
1.664
1.56
3.094
2.492
0.814
0.488
3.116
2.512
0.274
1.366
0.37
2.178
2.114
3.068
3.07
1.624
3.074
2.3
2.062
0.558
2.088
1.918
3.044
1.342
0.37
1.434
1.46
1.69
3.304
2.076
3.072
1.428
1.426
0.878
2.386
3.274
3.268
0.45
1.188
3.166
0.512
1.778
3.078
2.1
3.28
1.536
0.852
1.826
1.774
1.762
2.96
1.12
1.36
1.172
1.556
3.134
2.048
0.474
1.646
1.736
0.888
2.106
2.23
0.932
1.946
2.118
4.656
2.31
1.906
1.988
3.924
4.502
2.176
2.27
2.25
5.072
1.986
5.144
0.586
1.922
2.198
1.682
1.85
2.478
2.454
3.246
1.57
3.39
5.41
1.786
1.236
2.238
5.358
4.326
3.77
2.404
1.29
2.108
4.624
3.35
2.426
4.84
1.53
1.148
5.05
3.884
5.12
2.294
2.742
2.96
3.326
0.068
2.064
2.542
4.592
2.212
4.592
1.958
1.846
2.16
0.36
2.302
2.948
3.372
2.104
1.334
2.116
1.698
4.538
1.77
0.358
4.734
5.024
1.272
2.118
1.546
0.056
1.356
3.94
2.188
1.442
2.752
2.168
2.354
2.052
3.904
2.54
5.092
1.014
2.12
2.772
1.512
1.11
1.59
1.84
4.314
1.13
4.982
4.638
2.606
2.386
2.202
5.404
2.156
4.896
4.606
1.026
1.78
4.984
1.352
4.674
0.336
1.358
4.528
4.298
4.13
1.46
3.898
1.852
1.558
2.374
2.834
4.49
1.41
2.372
4.748
2.41
4.602
4.306
3.906
1.922
4.524
4.564
1.39
1.354
0.024
0.758
4.67
5.042
2.358
4.58
2.146
2.426
5.18
2.14
3.408
2.416
1.56
2.364
2.44
5.358
4.582
1.314
1.876
4.516
2.136
2.328
0.036
5.104
0.038
4.646
5.35
2.214
5.37
2.264
4.626
4.496
0.802
5.094
4.548
4.586
2.2
1.772
4.56
2.32
4.6
2.158
4.558
4.628
4.326
2.346
2.276
5.098
3.018
1.226
2.24
4.318
3.458
2.51
1.828
2.308
2.108
4.634
2.526
0
4.708
2.492
2.324
5.128
4.624
1.076
4.612
2.188
1.77
2.17
4.646
3.886
2.248
2.408
4.696
3.946
2.268
2.2
2.158
0.388
4.134
5.392
4.596
1.532
4.622
2.226
2.514
2.236
4.078
2.268
4.598
2.42
2.29
3.416
3.28
2.054
5.146
2.478
4.616
1.126
3.414
1.648
0.222
5.126
5.086
2.266
2.192
4.754
2.666
1.534
4.648
2.454
5.136
0.996
2.256
2.38
2.028
3.298
4.878
3.616
3.47
1.676
1.974
5.436
2.54
2.192
1.808
1.864
1.732
4.46
2.758
3.354
2.63
4.956
0.054
3.534
2.812
4.838
0.786
0.276
2.55
2.474
4.008
0.544
3.672
0.636
4.356
4.008
2.522
3.272
4.69
3.53
5.242
1.476
3.618
1.724
1.89
4.65
4.298
2.486
1.618
0.498
0.962
2.424
3.422
4.148
0.098
1.398
2.772
0.372
4.794
3.93
0.67
0.826
0.62
2.6
2.672
3.088
1.692
4.742
3.23
2.452
0.13
2.51
0.124
4.324
3.846
3.952
4.368
4.444
3.102
1.736
2.704
4.526
4.932
3.856
0.172
3.716
4.36
0.162
0.59
3.666
4.944
4.768
4.726
4.39
0.77
2.546
3.27
2.59
2.562
4.57
4.164
0.806
3.39
0.58
4.212
3.786
1.948
4.766
3.758
4.622
2.898
0.496
3.608
1.87
0.07
2.924
3.758
2.524
1.844
4.96
0.746
0.12
3.914
4.642
0.534
4.494
1.332
4.47
4.342
0.18
0.506
1.186
3.312
0.814
3.014
4.736
2.472
1.94
0.302
3.936
5.206
0.038
5.162
0.118
0.512
0.804
3.88
0.224
0.146
3.658
3.806
4.73
4.052
0.052
0.464
5.088
0.128
2.892
3.402
0.726
4.932
1.698
2.754
4.76
4.718
2.752
1.63
0.142
3.396
2.844
0.194
2.794
3.47
4.734
0.598
4.714
0.078
1.436
5.028
1.546
4.018
0.084
0.252
4.354
0.566
0.162
0.132
2.524
4.644
0.148
3.484
0.116
2.57
0.156
0.084
0.488
3.958
4.018
0.628
2.698
4.516
5.056
0.51
1.75
2.65
3.522
5.076
4.93
0.104
3.132
4.708
0
2.218
3.866
0.66
0.106
4.32
0.098
4.992
2.942
2.538
0.068
0.826
3.944
2.792
0.016
0.764
3.318
2.53
3.302
4.334
1.172
1.884
0.132
3.176
0.092
2.692
5.194
3.676
1.154
5.042
0.112
2.326
3.484
1.704
1.684
4.796
0.63
5.208
0.098
4.04
1.712
3.55
4.49
0.634
0.56
3.566
4.314
0.046
3.568
4.756
0.062
5.23
0.65
4.04
3.982
4.956
4.876
1.478
0.692
2.57
1.812
4.16
4.652
1.824
5.18
3.018
4.706
4.808
3.81
1.858
5.356
2.424
5.074
3.066
2.166
1.854
0.634
2.924
1.436
2.024
0.348
0.438
2.278
2.588
1.82
2.662
2.15
2.134
0.378
1.176
2.748
1.946
3.416
0.788
1.564
1.162
3.16
2.694
2.2
0.282
3.036
1.84
1.302
0.49
1.204
2.346
2.138
0.872
1.09
2.352
2.752
1.782
2.58
1.398
2.638
0.67
1.286
1.862
1.05
2.526
1.368
0.774
2.104
0.306
2.104
2.45
1.938
2.184
2.15
2.69
1.868
1.148
0.718
2.45
3.044
1.886
2.05
1.766
2.142
2.242
2.546
1.506
3.056
2.734
2.512
2.324
1.452
0.358
1.052
1.204
0.368
2.82
2.336
1.414
1.85
2.61
2.06
2.004
0.294
2.722
1.57
2.61
0.692
1.826
1.392
2.8
2.148
1.43
2.112
0.328
3.14
3.084
2.442
2.12
1.732
2.684
2.504
2.424
2.358
2.252
2.276
2.038
1.81
1.772
1.112
1.412
0.906
2.706
0.68
0.448
2.014
1.866
3.358
2.258
3.334
2.114
1.82
1.42
2.004
2.04
2.074
1.54
1.7
2.514
1.842
2.178
2.554
3.258
2.092
0.982
1.79
2.706
3.052
1.168
1.058
2.73
2.95
1.078
3.042
2.096
1.178
0.666
2.028
0.942
1.8
2.518
2.622
2.498
2.158
2.984
3.158
3.028
2.292
2.136
2.014
2.174
2.61
2.058
2.098
0.318
2.684
2.07
1.81
2.11
0.368
2.07
2.138
1.838
2.276
2.298
2.62
1.566
2.418
3.192
1.832
1.266
1.018
1.574
3.23
3.042
2.142
1.586
2.492
2.218
0
2.18
2.65
2.132
2.186
2.122
3.12
0.738
0.324
2.158
1.4
2.216
1.098
2.206
1.456
1.602
0.338
1.514
2.116
1.772
3.144
2.108
0.96
2.134
0.88
3.398
1.954
1.704
3.188
2.108
0.246
1.792
1.182
0.974
2.908
2.664
3.396
2.128
1.9
1.184
1.52
2.276
2.646
2.602
1.86
2.532
2.264
2.092
2.72
2.158
3.406
2.658
1.87
2.256
3.156
2.968
0.84
2.418
1.988
1.326
2.192
2.754
3.16
3.396
1.198
2.75
2.858
1.852
2.346
3.614
1.648
3.342
1.13
3.824
0.342
2.154
1.046
3.23
3.786
1.91
2.398
0.154
3.986
0.438
4.022
1.74
0.41
2.25
1.202
0.952
0.35
1.378
2.824
0.934
2.144
3.706
0.946
1.112
1.958
3.764
3.372
3.216
1.71
1.846
0.34
3.82
2.584
1.156
3.804
1.224
1.236
3.882
3.206
3.998
1.514
1.194
0.922
2.174
2.39
0.82
1.516
3.796
1.948
3.788
0.566
0.494
0.176
2.052
0.578
0.906
2.134
2.516
1.142
1.104
0.646
3.734
0.632
2.078
3.806
3.896
1.292
1.116
1.19
2.378
1.046
3.24
1.882
1.844
1.278
1.886
0.704
0.384
3.2
0.492
3.988
1.308
0.234
2.26
1.208
1.444
1.034
1.738
3.372
1.708
3.248
3.804
0.942
0.118
1.918
3.72
1.126
3.67
3.812
1.41
0.942
3.878
1.108
3.176
1.996
1.022
3.71
3.362
2.824
1.564
3.228
1.386
1.154
2.684
2.12
3.788
0.934
1.348
3.9
1.298
3.802
3.356
3.228
0.406
3.774
3.748
1.128
1.058
2.344
1.694
3.816
3.998
1.228
3.762
1.198
0.464
4.012
1.098
2.172
1.182
1.174
0.852
1.172
3.762
3.794
1.864
2.152
3.716
2.742
0.404
2.358
3.994
2.356
3.836
3.842
1.184
3.812
0.158
3.794
3.756
1.524
3.998
3.73
3.786
1.94
0.948
3.74
0.392
3.792
1.9
3.756
3.806
3.38
0.098
0.156
3.966
1.232
1.218
1.208
3.362
2.134
1.268
0.726
1.22
1.104
3.764
0.734
2.324
3.866
2.18
0
3.984
3.76
1.262
3.79
1.152
2.042
2.07
3.828
3.216
0.102
1.138
3.85
3.236
0.588
1.898
0.666
2.046
2.834
3.69
3.804
1.914
3.808
2.754
1.328
0.226
2.814
1.19
3.778
1.94
0.4
2.168
2.19
0.98
4.028
1.342
3.804
1.218
2.158
0.9
2.24
3.998
3.994
0.324
0.462
3.9
0.426
1.186
3.812
1.366
4.004
1.368
0.128
1.092
1.07
2.48
3.68
1.686
2.086
0.676
0.862
3.764
1.314
0.984
0.986
1.062
0.626
2.738
1.5
1.594
1.218
5.108
0.7
3.674
3.274
5.004
1.304
0.932
2.952
2.968
4.136
0.12
3.862
0.052
4.724
4.188
2.99
3.584
4.872
3.636
5.356
1.986
3.894
1.88
1.314
4.842
4.572
2.892
1.028
0.818
1.52
2.756
3.842
4.294
0.752
1.78
2.984
0.328
5.022
4.246
0.106
1.344
0.048
2.906
2.814
3.126
1.894
5.166
3.452
2.71
0.778
2.918
0.768
4.492
4.048
4.096
4.776
4.558
3.142
1.894
3.22
4.78
5.082
4.084
0.792
3.942
4.772
0.524
0.106
3.998
5.094
4.994
5.152
4.644
1.288
2.942
3.69
2.744
2.96
4.676
4.318
1.312
3.494
0.086
4.524
3.944
2.362
4.996
4.112
4.842
3.29
0.834
4.004
1.408
0.704
3.062
3.87
2.926
1.264
5.106
0.328
0.774
4.258
4.834
0.152
4.748
0.986
4.864
4.598
0.78
0.85
1.162
3.686
1.34
3.344
4.96
3.01
2.296
0.958
4.206
5.33
0.638
5.278
0.768
0.838
1.328
4.066
0.874
0.764
3.966
4.1
5.15
4.43
0.66
0.21
5.21
0.752
3.16
3.528
0.066
5.078
1.854
2.974
4.984
4.828
2.964
1.04
0.792
3.818
3.308
0.808
3.34
3.61
5.156
0.068
5.138
0.736
0.826
5.168
0.944
4.142
0.714
0.9
4.688
0.102
0.77
0.774
2.93
4.838
0.76
3.626
0.758
2.972
0.786
0.726
0.822
4.07
4.14
0.034
2.76
4.786
5.194
0.824
1.866
2.864
3.756
5.204
5.082
0.656
3.262
5.128
0.66
2.65
3.984
0
0.67
4.616
0.732
5.136
3.388
2.974
0.722
1.35
4.072
3.006
0.66
1.276
3.484
2.928
3.494
4.744
1.15
1.312
0.784
3.606
0.738
3.24
5.298
3.82
1.174
5.174
0.742
2.71
3.63
1.854
1.914
4.952
0.062
5.318
0.744
4.35
1.862
3.82
4.916
0.034
0.108
3.71
4.446
0.628
3.636
4.984
0.696
5.346
0.024
4.372
4.108
5.07
5.036
1.832
0.308
2.488
1.902
4.374
4.816
1.236
5.28
3.246
4.894
4.99
4.036
1.57
5.434
2.43
5.156
4.852
0.078
3.428
2.732
4.734
0.704
0.272
2.46
2.398
3.904
0.562
3.568
0.654
4.266
3.904
2.44
3.174
4.586
3.424
5.136
1.398
3.518
1.618
1.852
4.548
4.198
2.396
1.586
0.392
0.894
2.328
3.336
4.042
0.114
1.302
2.668
0.356
4.692
3.832
0.664
0.746
0.634
2.502
2.568
2.982
1.586
4.656
3.126
2.35
0.122
2.422
0.11
4.22
3.742
3.848
4.282
4.338
2.996
1.63
2.632
4.424
4.828
3.754
0.122
3.614
4.274
0.146
0.586
3.57
4.838
4.666
4.642
4.29
0.688
2.454
3.184
2.484
2.472
4.464
4.058
0.722
3.284
0.594
4.116
3.682
1.858
4.664
3.664
4.52
2.806
0.39
3.52
1.806
0.062
2.818
3.652
2.434
1.804
4.856
0.708
0.128
3.82
4.54
0.532
4.394
1.26
4.382
4.242
0.112
0.4
1.086
3.22
0.736
2.918
4.634
2.404
1.844
0.3
3.836
5.1
0.14
5.056
0.116
0.406
0.726
3.776
0.21
0.094
3.562
3.708
4.644
3.962
0.056
0.49
4.982
0.084
2.79
3.296
0.738
4.826
1.592
2.652
4.658
4.612
2.648
1.596
0.136
3.31
2.764
0.138
2.73
3.366
4.648
0.612
4.628
0.112
1.41
4.924
1.518
3.912
0.062
0.234
4.26
0.584
0.1
0.114
2.434
4.54
0.09
3.38
0.102
2.48
0.118
0.08
0.382
3.852
3.912
0.636
2.592
4.416
4.95
0.404
1.644
2.546
3.418
4.972
4.826
0.016
3.026
4.624
0.106
2.132
3.76
0.67
0
4.222
0.074
4.888
2.858
2.452
0.094
0.746
3.838
2.688
0.09
0.68
3.212
2.44
3.198
4.248
1.072
1.844
0.132
3.092
0.092
2.628
5.088
3.572
1.052
4.936
0.08
2.234
3.378
1.598
1.578
4.692
0.648
5.102
0.096
3.944
1.606
3.45
4.406
0.648
0.578
3.46
4.21
0.142
3.462
4.654
0.064
5.126
0.662
3.946
3.876
4.85
4.77
1.378
0.654
2.466
1.706
4.058
4.548
1.788
5.074
2.916
4.602
4.704
3.708
1.774
5.25
2.318
4.968
1.192
4.27
1.306
1.798
1.04
3.568
4.162
1.838
2.162
1.178
4.584
0.982
4.642
0.52
0.854
2.036
1.048
0.868
1.462
1.568
2.97
0.728
2.756
4.656
0.798
0.16
1.904
4.65
3.872
3.47
1.896
1.192
1.032
4.25
2.924
1.668
4.368
0.662
0.406
4.526
3.534
4.618
1.722
1.928
2
2.728
1.144
1.218
1.908
4.22
1.882
4.216
0.89
0.812
1.094
0.862
1.242
1.988
2.74
2.13
0.352
1.182
0.682
4.16
0.792
0.892
4.306
4.516
0.682
1.188
0.658
1.132
0.306
3.582
1.83
1.294
1.966
1.82
1.31
0.976
3.542
1.548
4.598
0.15
1.076
2.406
0.632
0.666
0.616
1.506
3.864
0.96
4.204
4.25
1.734
1.336
1.86
4.658
1.226
4.34
4.236
0.506
0.79
4.486
0.35
3.992
0.768
0.294
4.144
3.85
3.512
1.104
3.55
1.31
0.648
2.38
2.382
4.156
0.438
1.488
4.358
1.504
4.228
3.854
3.556
0.874
4.17
4.182
0.662
0.518
1.096
0.634
4.274
4.572
1.438
4.198
1.458
1.442
4.66
1.202
2.78
1.672
0.664
1.344
1.686
4.65
4.214
1.222
1.778
4.14
2.276
1.338
1.11
4.606
1.112
4.27
4.682
1.296
4.68
1.19
4.238
4.146
0.28
4.602
4.164
4.212
1.87
0.784
4.176
1.328
4.222
1.82
4.182
4.246
3.876
1.278
1.202
4.59
2.146
0.268
1.328
3.862
2.796
1.78
0.922
1.392
1.174
4.23
1.604
1.076
4.32
2.186
1.262
4.616
4.222
0
4.228
1.264
1.644
1.92
4.266
3.538
1.18
1.646
4.304
3.584
1.33
1.848
1.25
0.866
3.52
4.638
4.226
1.406
4.242
2.334
1.602
1.208
3.476
1.346
4.216
2.018
1.3
2.782
2.704
1.084
4.646
1.576
4.238
0.286
2.778
0.808
1.032
4.622
4.596
1.26
1.122
4.362
1.634
0.642
4.26
1.564
4.63
0.36
1.186
1.418
1.088
2.844
4.334
2.722
2.784
0.602
0.968
4.694
1.618
1.404
0.838
0.924
0.726
3.678
1.854
2.514
1.668
4.876
0.044
3.456
2.716
4.756
0.688
0.202
2.454
2.376
3.932
0.618
3.59
0.712
4.262
3.924
2.424
3.18
4.606
3.454
5.164
1.378
3.53
1.652
1.926
4.566
4.208
2.39
1.658
0.434
0.866
2.334
3.326
4.068
0.042
1.306
2.688
0.424
4.706
3.838
0.73
0.728
0.694
2.51
2.596
3.02
1.614
4.644
3.144
2.364
0.048
2.416
0.036
4.242
3.762
3.874
4.272
4.366
3.036
1.662
2.606
4.436
4.85
3.77
0.074
3.63
4.264
0.21
0.652
3.574
4.862
4.68
4.63
4.302
0.672
2.45
3.174
2.512
2.468
4.492
4.082
0.708
3.314
0.654
4.12
3.706
1.854
4.678
3.664
4.536
2.802
0.43
3.514
1.88
0.03
2.848
3.682
2.43
1.878
4.88
0.782
0.052
3.82
4.558
0.596
4.406
1.332
4.374
4.254
0.086
0.436
1.144
3.216
0.716
2.922
4.648
2.374
1.848
0.23
3.846
5.126
0.136
5.084
0.04
0.446
0.708
3.796
0.142
0.048
3.568
3.714
4.632
3.958
0.072
0.544
5.01
0.03
2.804
3.326
0.798
4.85
1.624
2.67
4.674
4.642
2.67
1.67
0.062
3.3
2.748
0.096
2.698
3.392
4.636
0.67
4.616
0.048
1.482
4.948
1.59
3.94
0.018
0.17
4.26
0.642
0.066
0.044
2.428
4.56
0.054
3.406
0.028
2.474
0.06
0.016
0.424
3.88
3.94
0.698
2.63
4.426
4.976
0.446
1.68
2.566
3.434
4.998
4.85
0.088
3.056
4.612
0.098
2.122
3.79
0.732
0.074
4.228
0
4.912
2.844
2.442
0.038
0.728
3.866
2.71
0.086
0.666
3.238
2.434
3.22
4.238
1.128
1.918
0.056
3.08
0.022
2.596
5.116
3.598
1.106
4.962
0.014
2.232
3.406
1.63
1.602
4.714
0.706
5.13
0.022
3.948
1.64
3.462
4.394
0.708
0.636
3.486
4.236
0.144
3.496
4.668
0.038
5.152
0.722
3.948
3.904
4.878
4.794
1.386
0.728
2.518
1.746
4.074
4.57
1.862
5.104
2.934
4.622
4.724
3.724
1.842
5.282
2.362
4.998
0.072
4.95
1.466
2.902
0.224
4.322
4.894
2.798
3.226
1
5.134
1.336
5.172
1.742
1.002
3.084
1.968
0.408
1.502
0.312
3.844
1.58
3.282
4.822
0.476
1.136
2.858
4.898
4.504
4.282
2.704
2.382
0.846
4.942
3.666
2.23
4.948
0.66
1.564
5.032
4.296
5.148
2.504
2.33
2.056
3.302
2.25
1.8
2.576
4.916
2.842
4.91
0.678
1.188
1.042
2.078
0.598
2.04
3.27
3.262
0.916
0.084
1.236
4.854
1.356
2.112
4.94
5.044
1.79
0.076
0.646
2.244
0.97
4.334
2.778
2.452
2.408
2.776
0.506
0.83
4.294
1.644
5.136
1.404
1.206
3.264
0.68
1.854
0.648
2.53
4.502
2.168
4.364
4.928
2.078
1.268
2.814
4.84
0.04
4.822
4.932
1.722
0.486
5.028
0.914
4.324
1.952
1
4.832
4.49
3.974
2.202
4.316
2.226
0.64
3.484
3.164
4.896
1.328
0.242
5.028
0.242
4.922
4.488
4.318
1.134
4.888
4.87
1.674
1.52
2.2
1.896
4.942
5.144
0.176
4.884
2.178
1.606
5.164
0.068
3.308
2.252
0.632
0.378
2.25
4.894
4.912
2.412
2.89
4.836
3.444
1.528
2.216
5.142
2.226
4.958
4.984
0.038
4.95
0.994
4.918
4.868
1.51
5.146
4.852
4.906
2.83
0.49
4.862
1.514
4.914
2.784
4.876
4.93
4.512
1.072
0.996
5.116
2.384
1.016
0.072
4.492
3.278
2.352
1.55
0.13
0.09
4.892
1.874
2.188
4.992
3.12
1.152
5.136
4.888
1.264
4.912
0
2.758
2.928
4.952
4.304
1.062
2.212
4.976
4.332
1.676
2.798
1.7
2.092
3.984
4.806
4.924
2.554
4.93
3.486
0.338
1.32
3.962
0.082
4.902
2.9
1.512
3.306
3.31
0.214
5.178
0.312
4.926
1.46
3.296
1.61
2.218
5.148
5.142
1.43
0.69
5.028
1.536
0.66
4.936
0.306
5.154
1.594
1.028
0.218
0.176
3.566
4.83
2.804
3.234
0.938
0.366
4.884
0.358
2.004
0.428
0.34
1.268
3.868
0.592
2.742
0.448
2.694
2.888
1.776
0.156
2.542
2.156
2.732
0.486
0.532
2.094
3.324
1.614
3.4
1.49
1.858
0.432
0.844
2.358
1.918
3.068
1.476
1.196
1.804
3.846
2.294
1.7
0.526
3.744
2.576
2
0.84
0.504
2.1
2.856
1.608
1.248
3.088
2.276
1.248
3.316
2.116
3.376
0.86
1.558
2.058
1.71
1.8
1.262
1.112
2.824
0.504
2.824
2.14
1.66
1.986
1.438
2.444
2.056
1.788
0.504
1.958
2.676
1.558
2.77
1.476
1.428
2.972
3.282
0.984
2.686
2.264
1.786
1.85
2.172
0.512
0.362
1.51
0.488
2.564
2.074
2.136
1.87
3.346
1.5
1.822
1.028
2.246
0.98
2.168
0.332
2.562
0.726
3.462
2.87
1.588
2.01
0.508
3.832
2.718
3.178
2.838
1.144
2.284
3.24
1.94
3.058
1.554
1.806
2.76
2.546
2.48
0.558
2.128
0.674
2.242
0.738
1.138
2.72
1.432
3
2.98
2.992
2.834
2.556
2.138
1.748
2.754
2.796
1.084
1.242
1.79
1.178
2.902
3.288
2.916
2.814
0.988
1.776
3.444
2.69
1.816
1.22
2.264
2.672
1.25
3.746
2.814
0.474
0.134
2.748
0.704
1.74
1.794
3.358
1.774
2.878
3.702
2.796
3.74
2.11
2.858
2.726
1.562
3.346
2.78
2.818
0.494
2.282
2.792
1.746
2.83
0.47
2.79
2.86
2.574
2.126
2.12
3.356
1.88
1.9
2.83
2.568
1.898
1.25
1.326
2.88
2.672
2.87
1.664
1.77
2.942
0.738
2.042
3.388
2.858
1.644
2.844
2.758
0
0.414
2.878
2.116
2.042
1.244
2.928
2.178
1.558
0.516
1.432
1.404
2.482
3.83
2.826
0.252
2.854
0.732
3.07
1.826
2.418
2.834
2.83
0.736
1.718
1.828
1.646
2.548
3.4
3.06
2.848
1.366
1.83
1.188
1.55
3.382
3.338
1.762
2.28
2.986
2.104
2.248
2.88
3.062
3.394
1.292
2.078
2.84
2.59
1.572
3.156
2.418
1.938
1.826
2.398
3.854
3.076
1.192
2.348
2.454
1.54
2.978
3.308
2.086
3.06
2.872
2.486
1.764
0.328
2.724
1.754
2.338
0.176
0.332
2.15
2.912
1.676
2.986
1.846
1.966
0.186
0.962
2.542
1.88
3.232
1.09
1.35
1.424
3.452
2.484
1.95
0.164
3.34
2.162
1.61
0.54
0.884
2.194
2.456
1.194
1.084
2.676
2.514
1.514
2.902
1.714
2.962
0.646
1.346
1.898
1.32
2.204
1.252
0.846
2.422
0.154
2.422
2.274
1.768
2.05
1.83
2.542
1.9
1.408
0.534
2.206
2.85
1.696
2.368
1.588
1.822
2.564
2.868
1.238
2.86
2.498
2.19
2.084
1.77
0.21
0.734
1.28
0.196
2.67
2.178
1.734
1.804
2.932
1.788
1.872
0.614
2.484
1.282
2.384
0.416
2.15
1.082
3.078
2.468
1.438
2.016
0.18
3.434
2.89
2.764
2.438
1.448
2.474
2.826
2.182
2.658
1.936
2.038
2.358
2.134
2.076
0.824
1.728
0.708
2.472
0.624
0.734
2.326
1.636
3.17
2.578
3.152
2.432
2.144
1.736
1.844
2.356
2.394
1.294
1.458
2.192
1.534
2.498
2.878
3.074
2.41
0.896
1.728
3.03
2.86
1.432
1.052
2.496
2.792
1.08
3.344
2.414
0.858
0.358
2.346
0.78
1.718
2.196
2.946
2.176
2.476
3.294
2.968
3.334
2.166
2.454
2.328
1.884
2.934
2.376
2.416
0.156
2.474
2.39
1.726
2.43
0.18
2.388
2.458
2.162
2.164
2.174
2.942
1.654
2.162
3
2.156
1.522
1.046
1.406
3.044
2.846
2.464
1.56
2.17
2.538
0.324
2.07
2.974
2.452
1.92
2.442
2.928
0.414
0
2.476
1.716
2.092
1.086
2.524
1.776
1.522
0.198
1.414
1.796
2.076
3.434
2.426
0.638
2.452
0.75
3.222
1.846
2.01
3
2.428
0.358
1.702
1.446
1.252
2.716
2.988
3.216
2.446
1.634
1.448
1.318
1.954
2.97
2.926
1.762
2.38
2.584
2.046
2.484
2.476
3.224
2.98
1.59
2.132
2.984
2.77
1.158
2.74
2.14
1.57
1.992
2.562
3.456
3.222
1.12
2.54
2.648
1.666
2.608
3.448
1.802
3.184
4.914
0.022
3.494
2.748
4.794
0.722
0.21
2.49
2.408
3.97
0.606
3.628
0.7
4.298
3.964
2.458
3.218
4.644
3.494
5.202
1.41
3.568
1.69
1.934
4.606
4.246
2.426
1.664
0.47
0.896
2.37
3.362
4.106
0.032
1.342
2.728
0.422
4.744
3.874
0.726
0.762
0.682
2.548
2.634
3.058
1.652
4.678
3.182
2.404
0.06
2.452
0.056
4.282
3.8
3.912
4.308
4.404
3.074
1.7
2.636
4.474
4.89
3.808
0.108
3.668
4.298
0.208
0.646
3.61
4.902
4.72
4.664
4.34
0.708
2.486
3.208
2.55
2.504
4.532
4.122
0.744
3.354
0.642
4.158
3.744
1.89
4.716
3.7
4.574
2.838
0.466
3.548
1.898
0.032
2.886
3.72
2.466
1.886
4.918
0.788
0.054
3.856
4.596
0.592
4.444
1.352
4.41
4.292
0.122
0.474
1.176
3.252
0.75
2.96
4.686
2.404
1.886
0.238
3.884
5.166
0.104
5.122
0.05
0.484
0.742
3.834
0.156
0.084
3.606
3.752
4.668
3.994
0.066
0.528
5.048
0.068
2.842
3.364
0.788
4.888
1.662
2.71
4.712
4.68
2.708
1.676
0.074
3.336
2.782
0.13
2.726
3.432
4.67
0.66
4.652
0.018
1.484
4.986
1.594
3.978
0.036
0.186
4.298
0.63
0.102
0.064
2.464
4.598
0.09
3.446
0.048
2.51
0.09
0.022
0.46
3.92
3.98
0.688
2.668
4.464
5.014
0.482
1.718
2.604
3.474
5.036
4.888
0.102
3.094
4.646
0.068
2.158
3.828
0.722
0.094
4.266
0.038
4.952
2.878
2.476
0
0.762
3.904
2.748
0.062
0.702
3.276
2.47
3.258
4.274
1.16
1.926
0.064
3.114
0.024
2.624
5.156
3.636
1.14
5
0.05
2.27
3.444
1.67
1.642
4.754
0.692
5.17
0.03
3.986
1.678
3.5
4.428
0.696
0.622
3.524
4.274
0.114
3.534
4.708
0.032
5.192
0.712
3.984
3.942
4.918
4.832
1.424
0.734
2.552
1.784
4.114
4.608
1.868
5.142
2.972
4.66
4.762
3.764
1.868
5.32
2.398
5.038
4.26
0.772
2.874
1.988
4.134
0.046
0.628
1.736
1.65
3.348
1.262
2.968
1.348
3.546
3.304
1.696
2.492
3.974
2.898
4.57
0.652
2.856
1.172
2.262
3.93
3.528
1.672
2.046
0.56
0.186
1.65
2.6
3.468
0.74
0.638
2.074
1.026
4.046
3.14
1.304
0.012
1.326
1.838
2.044
2.54
1.092
3.916
2.508
1.728
0.708
1.696
0.706
3.626
3.128
3.28
3.548
3.784
2.554
1.176
1.888
3.764
4.236
3.12
0.654
2.984
3.538
0.872
1.248
2.872
4.248
4.022
3.902
3.632
0.062
1.734
2.448
1.954
1.75
3.914
3.476
0.052
2.766
1.29
3.422
3.104
1.14
4.016
2.954
3.882
2.084
0.54
2.792
2.068
0.754
2.286
3.116
1.712
2.226
4.27
1.24
0.722
3.112
3.92
1.198
3.734
1.5
3.652
3.584
0.646
0.524
1.03
2.502
0.014
2.228
3.992
1.666
1.164
0.62
3.172
4.526
0.864
4.49
0.716
0.544
0.022
3.172
0.642
0.68
2.878
3.03
3.906
3.24
0.788
1.21
4.414
0.698
2.148
2.758
1.414
4.238
1.148
2.052
4.016
4.06
2.056
2.054
0.698
2.574
2.02
0.632
1.994
2.812
3.91
1.306
3.89
0.76
1.918
4.34
2.002
3.358
0.742
0.614
3.554
1.286
0.664
0.7
1.71
3.922
0.676
2.826
0.714
1.756
0.672
0.744
0.552
3.31
3.36
1.316
2.148
3.746
4.37
0.558
1.242
1.954
2.786
4.396
4.234
0.758
2.492
3.886
0.826
1.4
3.216
1.35
0.746
3.538
0.728
4.304
2.116
1.716
0.762
0
3.282
2.094
0.812
0.074
2.64
1.718
2.604
3.512
1.018
2.25
0.71
2.354
0.738
1.894
4.532
3.01
0.956
4.358
0.714
1.524
2.82
1.16
1.052
4.098
1.346
4.542
0.732
3.254
1.172
2.794
3.666
1.336
1.278
2.9
3.644
0.87
2.97
4.01
0.764
4.56
1.35
3.244
3.322
4.29
4.172
0.736
1.198
2.19
1.324
3.43
3.95
2.224
4.522
2.3
3.986
4.09
3.078
1.834
4.714
1.956
4.432
1.038
3.902
0.41
2.16
0.948
3.298
3.858
1.936
2.418
0.066
4.072
0.428
4.108
1.668
0.326
2.268
1.2
0.85
0.444
1.298
2.876
0.906
2.226
3.808
0.844
1.026
1.986
3.864
3.452
3.278
1.752
1.822
0.238
3.896
2.65
1.214
3.888
1.12
1.18
3.97
3.274
4.086
1.556
1.272
1.022
2.252
2.316
0.85
1.572
3.872
1.974
3.864
0.464
0.442
0.088
1.984
0.502
1.006
2.214
2.526
1.046
1.012
0.59
3.81
0.6
2.01
3.886
3.982
1.254
1.024
1.088
2.302
0.952
3.308
1.908
1.828
1.354
1.912
0.632
0.282
3.268
0.586
4.074
1.234
0.222
2.308
1.106
1.4
0.932
1.746
3.45
1.674
3.348
3.882
1.02
0.218
1.944
3.822
1.034
3.76
3.888
1.356
0.84
3.966
1.012
3.272
1.922
0.932
3.786
3.44
2.912
1.548
3.296
1.398
1.05
2.7
2.176
3.86
0.872
1.264
3.978
1.218
3.878
3.436
3.294
0.348
3.848
3.824
1.092
1.01
2.268
1.634
3.894
4.082
1.144
3.838
1.234
0.544
4.102
1.006
2.252
1.238
1.072
0.778
1.232
3.86
3.868
1.842
2.158
3.792
2.746
0.474
2.282
4.08
2.282
3.912
3.94
1.096
3.91
0.078
3.872
3.828
1.446
4.084
3.806
3.86
1.966
0.846
3.816
0.46
3.868
1.924
3.832
3.882
3.46
0.102
0.082
4.052
1.326
1.124
1.122
3.44
2.218
1.33
0.718
1.136
1.012
3.842
0.814
2.248
3.944
2.216
0.102
4.072
3.838
1.18
3.866
1.062
2.042
2.092
3.904
3.282
0
1.196
3.928
3.306
0.644
1.926
0.706
1.98
2.922
3.79
3.88
1.904
3.884
2.762
1.252
0.274
2.9
1.102
3.854
1.978
0.464
2.248
2.264
0.886
4.114
1.266
3.88
1.152
2.24
0.88
2.17
4.086
4.08
0.382
0.374
3.978
0.528
1.084
3.888
1.288
4.09
1.304
0.04
1.014
0.974
2.546
3.768
1.786
2.172
0.586
0.762
3.864
1.24
1.026
0.886
0.962
0.578
2.838
1.434
1.69
1.152
2.17
2.748
0.798
1.294
2.048
2.112
2.684
0.912
1.412
1.262
2.986
0.88
3.036
1.88
1.216
1.274
0.728
1.898
0.862
2.476
1.686
0.922
1.126
3.03
1.858
1.582
0.938
3.01
2.312
2.082
0.61
1.344
1.374
2.738
1.458
0.022
2.782
2.018
1.326
2.91
2.086
3.01
0.444
0.348
0.818
1.118
2.464
0.446
0.378
2.71
0.938
2.704
1.536
1.054
1.188
2.054
1.696
0.82
1.112
1.608
1.778
2.146
1.078
2.65
0.936
2.064
2.752
2.908
1.138
2.158
1.992
2.448
1.642
2.124
0.876
1.248
0.344
0.892
1.826
1.382
2.082
0.756
2.994
1.58
1.012
1.132
1.992
1.298
1.84
0.916
2.308
1.36
2.588
2.728
0.352
1.052
0.91
3.028
2.178
2.714
2.726
1.398
1.85
2.882
1.744
2.346
2.084
1.596
2.628
2.296
1.874
1.044
2.106
0.644
1.958
1.704
0.982
2.684
1.218
2.434
2.828
2.396
2.716
2.296
2.108
1.086
2.678
2.666
1.046
1.146
2.43
1.65
2.744
2.984
2.32
2.682
0.286
0.708
3.044
2.148
1.152
0.044
1.982
1.97
0.04
3.008
2.706
1.342
1.306
2.63
1.854
0.736
2.442
3.002
2.43
2.754
3.034
2.248
3.034
1.272
2.716
2.658
1.776
3.002
2.648
2.7
0.934
1.852
2.658
0.75
2.708
0.908
2.67
2.726
2.318
1.236
1.276
2.982
0.662
1.788
2.276
2.302
1.154
0.144
0.752
2.304
2.144
2.694
0.488
2.408
2.792
1.098
1.138
3.006
2.688
1.646
2.71
2.212
1.244
1.086
2.748
2.094
1.196
0
2.776
2.122
0.552
0.89
0.512
2.03
1.882
3.012
2.718
1.254
2.726
1.834
2.44
0.922
1.844
2.266
2.698
0.854
0.738
1.152
1.114
2.01
3.04
2.448
2.722
1.408
1.146
0.84
2.234
3.014
2.996
0.816
1.552
2.83
0.996
1.98
2.736
2.466
3.02
1.474
1.236
2.198
2.086
1.356
2.714
1.248
1.138
1.374
1.862
3.062
2.43
0.244
1.914
2.016
1.03
2.062
2.63
0.954
2.348
4.94
0.044
3.518
2.8
4.822
0.772
0.274
2.536
2.462
3.992
0.546
3.656
0.638
4.342
3.992
2.508
3.256
4.674
3.514
5.224
1.464
3.602
1.708
1.884
4.634
4.282
2.472
1.612
0.48
0.952
2.41
3.41
4.132
0.094
1.382
2.756
0.368
4.778
3.914
0.668
0.812
0.62
2.586
2.656
3.07
1.676
4.728
3.212
2.436
0.122
2.496
0.116
4.308
3.83
3.936
4.356
4.426
3.086
1.718
2.692
4.51
4.916
3.84
0.16
3.7
4.346
0.154
0.586
3.652
4.928
4.752
4.714
4.374
0.756
2.532
3.256
2.574
2.548
4.554
4.146
0.792
3.372
0.58
4.196
3.77
1.934
4.75
3.744
4.606
2.884
0.48
3.596
1.858
0.058
2.908
3.742
2.51
1.836
4.944
0.74
0.116
3.898
4.626
0.532
4.478
1.32
4.456
4.326
0.168
0.49
1.17
3.296
0.802
3
4.72
2.46
1.924
0.3
3.92
5.19
0.054
5.144
0.112
0.496
0.792
3.862
0.218
0.134
3.644
3.79
4.716
4.038
0.034
0.466
5.072
0.116
2.876
3.386
0.726
4.914
1.68
2.738
4.744
4.702
2.736
1.624
0.136
3.384
2.832
0.182
2.784
3.454
4.72
0.598
4.7
0.076
1.43
5.012
1.542
4
0.072
0.248
4.34
0.568
0.15
0.124
2.51
4.628
0.136
3.468
0.108
2.556
0.146
0.074
0.472
3.94
4.002
0.628
2.682
4.5
5.04
0.492
1.732
2.632
3.506
5.06
4.914
0.088
3.116
4.696
0.016
2.206
3.85
0.66
0.09
4.304
0.086
4.976
2.928
2.524
0.062
0.812
3.928
2.776
0
0.75
3.3
2.516
3.286
4.322
1.156
1.878
0.126
3.164
0.084
2.682
5.178
3.66
1.138
5.024
0.1
2.312
3.468
1.686
1.668
4.78
0.63
5.192
0.09
4.026
1.696
3.536
4.478
0.636
0.562
3.548
4.298
0.058
3.552
4.74
0.048
5.214
0.65
4.026
3.966
4.94
4.858
1.462
0.684
2.552
1.796
4.144
4.636
1.818
5.164
3.002
4.69
4.792
3.794
1.844
5.34
2.406
5.058
4.29
0.71
2.896
2.05
4.164
0.028
0.58
1.79
1.718
3.372
1.19
2.998
1.276
3.6
3.334
1.76
2.538
4.006
2.916
4.596
0.72
2.896
1.17
2.194
3.964
3.57
1.726
1.974
0.484
0.258
1.692
2.66
3.494
0.68
0.67
2.102
0.952
4.084
3.188
1.23
0.068
1.252
1.878
2.06
2.546
1.096
3.978
2.542
1.76
0.648
1.752
0.648
3.656
3.162
3.304
3.606
3.808
2.56
1.176
1.956
3.806
4.266
3.156
0.594
3.018
3.598
0.804
1.174
2.92
4.278
4.06
3.964
3.672
0.016
1.788
2.508
1.97
1.804
3.938
3.504
0.042
2.782
1.218
3.47
3.13
1.192
4.056
3.006
3.92
2.14
0.466
2.848
2.006
0.692
2.304
3.136
1.766
2.156
4.298
1.166
0.664
3.164
3.954
1.124
3.776
1.436
3.708
3.624
0.582
0.45
0.98
2.556
0.068
2.274
4.03
1.738
1.206
0.574
3.214
4.554
0.802
4.516
0.658
0.47
0.054
3.202
0.588
0.618
2.922
3.074
3.966
3.294
0.724
1.138
4.44
0.636
2.184
2.778
1.34
4.268
1.146
2.08
4.054
4.084
2.082
1.982
0.64
2.634
2.082
0.572
2.066
2.834
3.97
1.232
3.95
0.702
1.846
4.368
1.93
3.382
0.68
0.562
3.606
1.212
0.602
0.642
1.764
3.956
0.614
2.848
0.654
1.81
0.612
0.682
0.476
3.332
3.384
1.242
2.152
3.79
4.398
0.484
1.234
1.98
2.822
4.424
4.264
0.692
2.512
3.946
0.764
1.456
3.236
1.276
0.68
3.584
0.666
4.332
2.178
1.776
0.702
0.074
3.306
2.122
0.75
0
2.664
1.772
2.632
3.572
0.968
2.182
0.652
2.414
0.678
1.966
4.556
3.032
0.908
4.386
0.652
1.574
2.842
1.158
1.06
4.128
1.274
4.566
0.672
3.302
1.168
2.834
3.728
1.264
1.206
2.922
3.67
0.808
2.984
4.048
0.702
4.586
1.276
3.294
3.344
4.316
4.204
0.766
1.124
2.174
1.314
3.464
3.98
2.154
4.546
2.332
4.018
4.124
3.112
1.784
4.736
1.95
4.454
1.64
3.274
0.252
1.65
1.526
2.658
3.222
1.354
1.854
0.71
3.474
0.388
3.518
1.692
0.704
1.706
0.78
1.388
0.362
1.932
2.236
0.702
1.612
3.354
1.358
1.224
1.396
3.374
2.83
2.634
1.126
1.474
0.832
3.266
2.006
0.57
3.282
1.562
1.12
3.384
2.632
3.494
0.934
0.672
0.69
1.628
2.332
0.298
0.928
3.24
1.388
3.234
1.01
0.584
0.64
1.942
1.146
0.68
1.6
2.002
1.368
1.614
0.664
3.18
0.54
1.96
3.268
3.39
1.044
1.626
1.532
2.318
1.238
2.668
1.322
1.432
0.74
1.33
1.276
0.846
2.628
0.324
3.48
1.31
0.47
1.672
1.538
1.216
1.374
1.234
2.826
1.4
2.898
3.254
0.434
0.51
1.358
3.36
1.644
3.18
3.258
1.252
1.352
3.37
1.332
2.742
1.932
1.198
3.156
2.816
2.33
1.166
2.654
0.884
1.494
2.144
1.532
3.224
0.9
1.892
3.352
1.85
3.246
2.812
2.654
0.586
3.214
3.194
0.894
0.916
2.29
1.54
3.268
3.48
1.776
3.21
0.628
0.218
3.518
1.614
1.64
0.594
1.518
1.42
0.586
3.372
3.238
1.486
1.654
3.16
2.236
0.198
2.304
3.486
2.296
3.284
3.426
1.712
3.41
0.722
3.244
3.194
1.528
3.49
3.176
3.23
1.382
1.354
3.186
0.208
3.238
1.346
3.202
3.254
2.836
0.686
0.726
3.462
0.826
1.404
1.74
2.818
1.62
0.686
0.44
1.762
1.614
3.218
0.274
2.268
3.318
1.602
0.588
3.484
3.212
1.33
3.238
1.676
1.558
1.522
3.276
2.64
0.644
0.552
3.3
2.664
0
1.34
0.132
1.926
2.34
3.336
3.248
1.478
3.254
2.236
1.892
0.37
2.31
1.726
3.226
1.36
0.19
1.636
1.634
1.48
3.522
1.902
3.252
1.16
1.63
0.626
2.134
3.494
3.484
0.264
1.004
3.354
0.548
1.522
3.262
1.922
3.5
1.274
0.684
1.65
1.56
1.904
3.184
1.392
1.584
0.912
1.338
3.398
1.882
0.406
1.41
1.506
0.616
2.372
2.078
1.198
1.798
2.742
2.478
1.586
0.48
2.598
1.752
2.344
0.032
0.524
1.986
2.872
1.518
2.944
1.828
1.82
0.384
0.842
2.42
1.696
3.096
1.124
1.232
1.288
3.332
2.364
1.862
0.06
3.234
2.128
1.632
0.35
0.914
2.04
2.452
1.15
0.886
2.64
2.416
1.444
2.85
1.716
2.918
0.448
1.148
1.7
1.196
2.24
1.08
0.652
2.42
0.05
2.418
2.134
1.622
1.888
1.85
2.388
1.702
1.272
0.732
2.112
2.72
1.562
2.364
1.446
1.846
2.542
2.822
1.17
2.732
2.398
2.224
1.986
1.768
0.02
0.764
1.082
0.034
2.516
2.028
1.73
1.614
2.892
1.724
1.708
0.582
2.386
1.238
2.276
0.368
2.116
1.082
2.946
2.458
1.24
1.84
0.02
3.318
2.76
2.7
2.434
1.4
2.354
2.784
2.088
2.548
1.944
1.94
2.35
2.1
1.976
0.784
1.732
0.574
2.37
0.816
0.64
2.336
1.53
3.036
2.568
3.016
2.428
2.108
1.738
1.694
2.36
2.386
1.202
1.362
2.222
1.524
2.488
2.844
2.938
2.404
0.71
1.542
2.98
2.73
1.3
0.854
2.394
2.642
0.882
3.238
2.412
0.892
0.504
2.342
0.978
1.536
2.228
2.904
2.21
2.472
3.2
2.836
3.234
2
2.446
2.332
1.842
2.894
2.37
2.412
0.044
2.354
2.382
1.544
2.424
0.046
2.384
2.45
2.128
1.992
2.008
2.898
1.458
2.078
2.868
2.12
1.382
0.846
1.258
2.91
2.716
2.45
1.366
2.2
2.53
0.338
1.898
2.928
2.44
1.848
2.434
2.798
0.516
0.198
2.47
1.718
1.926
0.89
2.516
1.772
1.34
0
1.238
1.818
1.976
3.316
2.424
0.69
2.446
0.95
3.082
1.672
1.914
2.866
2.42
0.226
1.524
1.312
1.132
2.584
2.944
3.078
2.442
1.562
1.314
1.19
1.988
2.926
2.886
1.586
2.226
2.574
1.858
2.382
2.468
3.088
2.936
1.536
1.966
2.842
2.642
1.098
2.68
1.952
1.422
1.864
2.43
3.342
3.08
0.934
2.42
2.528
1.53
2.464
3.302
1.614
3.034
1.658
3.258
0.35
1.528
1.538
2.624
3.196
1.25
1.744
0.77
3.48
0.37
3.526
1.586
0.706
1.596
0.646
1.39
0.486
1.968
2.174
0.588
1.616
3.414
1.352
1.154
1.296
3.422
2.82
2.588
1.046
1.342
0.866
3.248
1.968
0.532
3.282
1.532
1.012
3.396
2.596
3.502
0.85
0.7
0.806
1.62
2.22
0.17
0.878
3.222
1.286
3.214
1.024
0.554
0.686
1.826
1.198
0.796
1.602
1.884
1.316
1.634
0.606
3.16
0.472
1.844
3.258
3.398
0.92
1.646
1.504
2.206
1.184
2.634
1.22
1.3
0.756
1.226
1.328
0.872
2.594
0.456
3.488
1.216
0.506
1.602
1.508
1.094
1.348
1.112
2.816
1.27
2.96
3.236
0.486
0.602
1.256
3.418
1.666
3.196
3.238
1.136
1.346
3.376
1.282
2.782
1.822
1.14
3.138
2.804
2.348
1.032
2.618
0.76
1.468
2.034
1.476
3.196
0.814
1.924
3.338
1.886
3.228
2.802
2.618
0.578
3.19
3.176
0.774
0.808
2.18
1.422
3.252
3.482
1.81
3.192
0.532
0.35
3.53
1.636
1.642
0.552
1.492
1.468
0.55
3.422
3.218
1.352
1.532
3.14
2.118
0.31
2.192
3.494
2.184
3.264
3.468
1.736
3.456
0.782
3.226
3.17
1.432
3.496
3.158
3.212
1.278
1.348
3.168
0.314
3.218
1.24
3.182
3.236
2.826
0.762
0.788
3.472
0.898
1.346
1.766
2.808
1.63
0.654
0.336
1.794
1.632
3.204
0.37
2.158
3.302
1.514
0.666
3.494
3.198
1.25
3.22
1.7
1.432
1.414
3.258
2.604
0.706
0.512
3.286
2.632
0.132
1.238
0
1.81
2.356
3.396
3.228
1.348
3.236
2.12
1.934
0.44
2.324
1.754
3.208
1.274
0.29
1.64
1.62
1.498
3.53
1.942
3.234
1.06
1.634
0.51
2.018
3.504
3.49
0.348
1.048
3.34
0.676
1.494
3.244
1.958
3.51
1.166
0.746
1.692
1.574
1.868
3.198
1.48
1.602
0.882
1.35
3.456
1.926
0.32
1.406
1.508
0.558
2.434
2.132
1.264
1.852
2.02
4.282
1.994
1.546
1.876
3.55
4.132
1.794
1.918
1.99
4.69
1.676
4.76
0.352
1.66
1.836
1.302
1.716
2.164
2.382
2.88
1.226
3
5.024
1.648
1.024
1.856
4.97
3.944
3.402
2.014
0.912
1.87
4.252
2.968
2.048
4.458
1.442
0.822
4.666
3.512
4.736
1.906
2.368
2.616
2.936
0.438
1.706
2.154
4.22
1.83
4.218
1.75
1.556
1.892
0.036
2.106
2.606
2.984
1.774
1.186
2.014
1.404
4.166
1.456
0.034
4.356
4.64
0.904
2.018
1.45
0.422
1.17
3.566
1.804
1.064
2.374
1.784
2.176
1.816
3.53
2.214
4.71
0.762
1.828
2.392
1.418
0.736
1.456
1.454
3.932
0.742
4.598
4.264
2.242
2.096
1.82
5.018
2.056
4.508
4.234
0.674
1.642
4.6
1.194
4.286
0.184
1.16
4.154
3.918
3.742
1.072
3.526
1.464
1.452
2.044
2.448
4.12
1.112
2.3
4.374
2.326
4.228
3.926
3.532
1.638
4.152
4.19
1.036
1.022
0.412
0.388
4.294
4.662
2.268
4.208
1.766
2.098
4.796
2.036
3.02
2.038
1.462
2.208
2.062
4.97
4.21
0.938
1.516
4.144
1.832
2.004
0.42
4.722
0.404
4.272
4.962
2.122
4.982
2.006
4.25
4.124
0.592
4.71
4.172
4.212
1.818
1.634
4.186
1.998
4.226
1.774
4.184
4.254
3.946
2.08
2.018
4.714
2.652
1.08
2.152
3.936
3.07
2.13
1.488
2.218
2.006
4.258
2.178
0.388
4.334
2.116
2.046
4.744
4.248
0.866
4.238
2.092
1.404
1.796
4.274
3.512
1.98
2.03
4.322
3.572
1.926
1.818
1.81
0
3.746
5.006
4.222
1.16
4.248
1.918
2.428
1.934
3.69
2.174
4.224
2.036
1.968
3.026
2.89
1.93
4.762
2.398
4.244
0.828
3.024
1.3
0.208
4.742
4.704
1.952
1.978
4.38
2.358
1.436
4.272
2.38
4.754
0.68
1.994
2.264
1.922
2.914
4.492
3.25
3.082
1.44
1.828
5.048
2.45
1.822
1.68
1.754
1.432
4.078
2.68
2.98
2.516
3.958
1.148
2.524
2.4
3.856
0.988
1.228
2.006
2.172
2.986
1.156
2.722
1.188
3.678
3.044
2.146
2.512
3.728
2.486
4.206
1.37
2.792
0.764
1.4
3.698
3.462
1.956
1.264
0.71
1.18
1.732
2.876
3.144
1.168
0.968
1.86
0.998
3.89
3.168
1.048
1.006
1.164
1.85
1.668
1.984
0.81
4.18
2.328
1.622
1.156
1.98
1.144
3.344
2.91
2.946
3.776
3.408
2
0.78
2.452
3.658
3.932
2.954
1.104
2.814
3.776
1.058
1.062
2.936
3.944
3.86
4.164
3.524
0.982
1.986
2.73
1.602
2.008
3.528
3.17
0.968
2.344
1.156
3.438
2.796
1.486
3.864
3.068
3.706
2.312
0.722
3.006
1.102
1.13
1.914
2.72
1.982
1.378
3.956
0.84
1.17
3.2
3.692
1.048
3.624
0.592
3.844
3.478
1.074
0.72
0.014
2.674
1.022
2.296
3.826
2.31
1.344
1.246
3.098
4.18
1.194
4.128
1.158
0.704
1.008
2.924
1.184
1.104
2.884
3.006
4.158
3.404
1.122
1.176
4.06
1.112
2.064
2.378
1.18
3.928
0.74
1.854
3.85
3.678
1.842
1.268
1.162
2.858
2.432
1.094
2.634
2.462
4.164
1.16
4.148
1.176
1.224
4.018
1.258
2.992
1.124
1.184
3.618
1.168
1.09
1.144
1.99
3.694
1.094
2.476
1.144
2.022
1.122
1.142
0.724
2.918
2.99
1.132
1.612
3.672
4.042
0.698
0.728
1.744
2.634
4.054
3.932
1.068
2.114
4.134
1.172
1.772
2.834
1.15
1.072
3.52
1.128
3.984
2.482
2.076
1.16
1.018
2.922
1.882
1.156
0.968
2.34
1.976
2.356
3.746
0
1.386
1.166
2.664
1.15
2.546
4.148
2.67
0.072
4.024
1.122
1.752
2.482
0.738
0.856
3.802
1.194
4.168
1.15
3.264
0.742
2.714
3.932
1.164
1.162
2.562
3.296
1.19
2.49
3.85
1.134
4.196
1.168
3.304
2.958
3.92
3.888
0.954
0.846
1.402
0.756
3.238
3.668
1.392
4.13
2.126
3.75
3.846
2.906
0.816
4.288
1.294
4.01
4.798
1.904
3.448
3.762
4.73
2.208
2.11
3.346
3.554
3.842
1.424
3.72
1.358
4.888
4
3.52
3.718
4.64
3.352
4.96
2.732
3.924
2.032
0.018
4.628
4.55
3.304
0.288
1.726
2.434
3.03
4.184
4.028
1.954
2.352
2.992
1.514
4.876
4.338
1.25
2.24
1.358
3.108
2.71
2.768
2.12
5.444
3.42
2.852
1.966
3.326
1.954
4.252
3.916
3.84
5.034
4.208
2.784
2.048
3.834
4.702
4.772
3.998
1.952
3.866
5.04
1.722
1.334
4.142
4.784
4.844
5.428
4.574
2.198
3.322
4.044
2.676
3.346
4.306
4.068
2.2
3.218
1.392
4.584
3.73
2.862
4.856
4.292
4.684
3.624
1.748
4.284
0.442
1.898
2.91
3.572
3.322
0.056
4.786
1.138
1.97
4.404
4.624
1.378
4.666
0.796
5.082
4.532
1.928
1.758
1.382
3.946
2.248
3.544
4.808
3.696
2.702
2.138
4.2
4.956
1.876
4.892
1.96
1.736
2.234
3.902
2.05
1.932
4.056
4.152
5.416
4.64
1.862
1.51
4.834
1.926
3.252
3.294
1.266
4.762
2.018
2.994
4.83
4.45
2.974
0.276
1.98
4.168
3.792
1.958
4.018
3.394
5.424
1.378
5.41
1.944
0.5
4.832
0.38
3.844
1.904
2.068
4.786
1.412
1.928
1.958
3.336
4.628
1.922
3.408
1.946
3.362
1.956
1.92
1.738
3.752
3.838
1.33
2.512
4.738
4.85
1.722
1.95
2.894
3.716
4.844
4.774
1.83
3.068
5.392
1.884
3.144
3.69
1.312
1.844
4.638
1.918
4.806
3.83
3.434
1.926
2.25
3.79
3.012
1.878
2.182
3.336
3.316
3.396
5.006
1.386
0
1.976
3.992
1.934
3.932
4.884
3.588
1.456
4.824
1.924
3.094
3.424
2.008
2.186
4.66
1.37
4.914
1.938
4.416
2.008
3.842
5.204
1.344
1.414
3.494
4.136
1.866
3.278
4.838
1.896
4.948
1.334
4.484
3.816
4.686
4.75
2.34
1.192
2.004
1.928
4.238
4.55
0.104
4.858
3.246
4.674
4.752
3.948
0.964
4.96
2.136
4.706
4.886
0.084
3.47
2.696
4.766
0.672
0.148
2.442
2.354
3.944
0.67
3.598
0.762
4.252
3.934
2.404
3.178
4.614
3.47
5.176
1.356
3.53
1.67
1.982
4.574
4.208
2.378
1.716
0.464
0.838
2.33
3.31
4.08
0.034
1.302
2.696
0.48
4.71
3.832
0.784
0.712
0.744
2.51
2.612
3.044
1.63
4.626
3.15
2.37
0.01
2.404
0.024
4.252
3.768
3.886
4.258
4.38
3.058
1.68
2.58
4.438
4.862
3.774
0.07
3.634
4.248
0.264
0.706
3.568
4.872
4.684
4.612
4.302
0.658
2.44
3.158
2.526
2.456
4.508
4.094
0.694
3.332
0.704
4.116
3.718
1.842
4.68
3.656
4.54
2.79
0.458
3.5
1.936
0.08
2.862
3.698
2.418
1.936
4.89
0.838
0.012
3.812
4.564
0.65
4.406
1.386
4.36
4.254
0.096
0.464
1.182
3.206
0.698
2.918
4.652
2.346
1.844
0.176
3.846
5.138
0.166
5.096
0.016
0.476
0.69
3.804
0.092
0.062
3.564
3.712
4.616
3.946
0.124
0.592
5.022
0.056
2.806
3.34
0.85
4.86
1.642
2.678
4.676
4.656
2.678
1.726
0.012
3.284
2.728
0.088
2.666
3.406
4.62
0.722
4.6
0.054
1.538
4.96
1.648
3.954
0.072
0.122
4.254
0.692
0.078
0.022
2.416
4.566
0.074
3.42
0.03
2.462
0.048
0.058
0.454
3.896
3.954
0.75
2.652
4.426
4.988
0.476
1.702
2.574
3.438
5.01
4.86
0.144
3.07
4.596
0.132
2.108
3.804
0.784
0.132
4.226
0.056
4.924
2.826
2.426
0.064
0.71
3.88
2.718
0.126
0.652
3.248
2.424
3.228
4.222
1.166
1.976
0
3.064
0.046
2.564
5.13
3.61
1.142
4.974
0.052
2.224
3.418
1.65
1.614
4.724
0.756
5.144
0.038
3.944
1.66
3.464
4.376
0.758
0.686
3.5
4.248
0.176
3.516
4.672
0.086
5.166
0.774
3.942
3.918
4.892
4.802
1.386
0.784
2.552
1.77
4.08
4.578
1.92
5.118
2.94
4.628
4.732
3.73
1.89
5.298
2.39
5.016
2.488
3.124
1.678
0.406
2.334
2.392
2.972
0.662
0.784
1.95
3.546
1.478
3.62
1.238
1.692
0.682
0.716
2.148
1.83
2.866
1.72
1.022
1.96
4.008
2.084
1.472
0.716
3.918
2.798
2.242
0.964
0.252
1.938
3.094
1.826
1.262
3.312
2.048
1.016
3.532
2.352
3.596
0.932
1.59
2.042
1.874
1.566
1.182
1.198
3.06
0.692
3.06
1.956
1.498
1.84
1.194
2.276
2.038
1.942
0.724
1.73
2.472
1.384
3.006
1.318
1.184
3.202
3.5
0.766
2.48
2.036
1.552
1.626
2.408
0.68
0.112
1.556
0.656
2.392
1.906
2.372
1.8
3.566
1.26
1.686
1.244
2.016
0.74
1.948
0.374
2.784
0.474
3.61
3.106
1.58
1.896
0.686
3.996
2.514
3.386
3.076
0.902
2.074
3.46
1.712
3.232
1.306
1.584
2.996
2.77
2.662
0.362
2.366
0.622
2.018
0.976
1.33
2.962
1.226
2.794
3.216
2.79
3.07
2.778
2.374
1.59
2.994
3.032
0.884
1.034
1.554
0.924
3.138
3.514
2.716
3.048
0.976
1.698
3.66
2.486
1.974
1.238
2.038
2.49
1.268
3.922
3.052
0.224
0.382
2.986
0.89
1.65
1.558
3.58
1.538
3.114
3.888
2.592
3.92
1.966
3.094
2.966
1.312
3.568
3.014
3.054
0.68
2.07
3.028
1.652
3.068
0.644
3.026
3.096
2.798
1.994
1.978
3.576
1.912
1.666
2.624
2.79
2.046
1.288
1.188
2.678
2.466
3.102
1.624
1.532
3.176
0.96
1.914
3.606
3.092
1.406
3.08
2.554
0.252
0.638
3.114
2.354
1.904
1.254
3.164
2.414
1.478
0.69
1.348
1.16
2.664
3.992
3.064
0
3.09
0.936
2.872
1.708
2.602
2.632
3.066
0.914
1.622
1.984
1.816
2.346
3.62
2.858
3.084
1.134
1.984
1.028
1.314
3.602
3.56
1.658
2.112
3.222
2.024
2.022
3.114
2.858
3.614
1.05
1.938
2.648
2.382
1.78
3.366
2.476
2.078
1.632
2.198
4.02
2.88
1.154
2.136
2.24
1.372
3.114
3.116
2.154
2.874
4.894
0.04
3.474
2.724
4.774
0.698
0.194
2.466
2.384
3.95
0.624
3.606
0.716
4.274
3.942
2.434
3.196
4.624
3.474
5.182
1.386
3.544
1.67
1.94
4.584
4.224
2.402
1.674
0.454
0.872
2.348
3.336
4.086
0.022
1.32
2.706
0.434
4.722
3.852
0.74
0.738
0.7
2.526
2.616
3.04
1.634
4.654
3.16
2.382
0.04
2.428
0.032
4.26
3.78
3.892
4.284
4.384
3.056
1.68
2.612
4.452
4.868
3.786
0.084
3.646
4.274
0.22
0.66
3.586
4.88
4.698
4.64
4.318
0.684
2.462
3.184
2.53
2.48
4.512
4.1
0.72
3.334
0.66
4.134
3.724
1.866
4.694
3.678
4.552
2.814
0.45
3.524
1.898
0.036
2.866
3.702
2.442
1.894
4.898
0.796
0.038
3.834
4.576
0.606
4.422
1.352
4.386
4.27
0.1
0.458
1.164
3.228
0.726
2.936
4.664
2.38
1.862
0.22
3.862
5.144
0.128
5.102
0.03
0.466
0.718
3.814
0.136
0.062
3.582
3.73
4.644
3.97
0.078
0.548
5.028
0.046
2.82
3.344
0.804
4.868
1.644
2.688
4.69
4.66
2.686
1.684
0.054
3.312
2.756
0.106
2.702
3.41
4.646
0.676
4.628
0.028
1.496
4.966
1.604
3.958
0.03
0.164
4.274
0.648
0.08
0.04
2.44
4.578
0.068
3.424
0.024
2.486
0.064
0.014
0.444
3.9
3.96
0.706
2.65
4.442
4.994
0.466
1.7
2.584
3.452
5.016
4.866
0.104
3.074
4.622
0.092
2.134
3.808
0.738
0.092
4.242
0.022
4.93
2.854
2.452
0.024
0.738
3.884
2.726
0.084
0.678
3.254
2.446
3.236
4.248
1.15
1.934
0.046
3.09
0
2.6
5.136
3.616
1.128
4.98
0.03
2.246
3.424
1.65
1.62
4.732
0.71
5.15
0.008
3.964
1.66
3.478
4.404
0.714
0.64
3.504
4.254
0.138
3.516
4.686
0.042
5.172
0.728
3.962
3.922
4.898
4.812
1.402
0.742
2.54
1.766
4.092
4.588
1.878
5.122
2.95
4.638
4.742
3.742
1.862
5.3
2.382
5.018
3.422
2.638
2.47
0.602
3.268
1.938
2.444
0.924
0.448
2.814
3.156
2.334
3.242
2.094
2.588
0.568
1.57
3.082
2.598
3.796
1.258
1.928
2.022
3.948
3.018
2.406
0.908
3.792
2.43
1.734
1.282
1.144
2.828
2.598
1.582
1.834
2.918
2.982
1.952
3.188
1.898
3.218
1.396
2.094
2.648
1.904
2.238
1.952
1.588
2.564
0.904
2.568
2.872
2.39
2.708
1.952
3.174
2.65
2.008
0.236
2.664
3.404
2.29
2.522
2.206
1.932
2.762
3.138
1.7
3.414
2.972
2.226
2.562
1.954
0.96
1.044
2.026
0.944
3.296
2.804
1.928
2.534
3.184
2.186
2.54
1.106
2.952
1.67
2.886
1.016
2.412
1.378
3.622
2.624
2.186
2.714
0.93
3.922
3.446
3.094
2.576
1.828
3.008
3.088
2.648
3.138
2.092
2.52
2.52
2.396
2.55
1.282
1.902
1.368
2.954
0.238
1.312
2.426
2.158
3.728
2.73
3.72
2.576
2.412
1.914
2.476
2.48
2.55
1.812
1.966
2.242
1.794
2.664
3.102
3.644
2.566
1.624
2.45
3.302
3.418
2.024
1.802
2.974
3.404
1.828
3.798
2.552
1.112
0.606
2.5
0.102
2.428
2.242
3.198
2.22
2.618
3.71
3.524
3.77
2.83
2.612
2.45
2.212
3.178
2.536
2.562
0.906
3.006
2.548
2.434
2.576
0.926
2.536
2.61
2.424
2.842
2.84
3.206
2.4
2.598
3.556
2.426
2.13
1.796
2.048
3.608
3.398
2.642
2.3
2.226
2.692
0.88
2.754
3.24
2.628
2.334
2.596
3.486
0.732
0.75
2.624
1.894
2.762
1.834
2.682
1.966
2.236
0.95
2.12
1.918
2.546
3.932
2.564
0.936
2.6
0
3.8
2.534
2.476
3.562
2.582
1.062
2.41
2.04
1.824
3.276
3.24
3.788
2.594
2.068
2.044
1.918
2.01
3.228
3.172
2.462
3.01
2.738
2.774
2.956
2.634
3.79
3.242
1.974
2.798
3.572
3.316
1.594
3.06
2.858
2.194
2.556
3.126
3.936
3.806
1.846
3.07
3.176
2.272
3.196
4.04
2.518
3.792
0.41
5.152
1.662
3.212
0.56
4.548
5.11
3.084
3.526
1.186
5.302
1.586
5.336
2.08
1.264
3.38
2.264
0.74
1.668
0.098
4.102
1.882
3.472
4.9
0.81
1.472
3.142
4.996
4.7
4.522
2.962
2.71
1.068
5.148
3.898
2.458
5.126
0.99
1.894
5.194
4.524
5.312
2.762
2.52
2.182
3.502
2.576
2.05
2.812
5.124
3.126
5.116
0.948
1.46
1.252
2.414
0.75
2.166
3.46
3.574
1.254
0.42
1.526
5.062
1.636
2.448
5.132
5.21
2.112
0.414
0.98
2.568
1.306
4.56
3.062
2.772
2.604
3.062
0.624
1.066
4.518
1.81
5.304
1.742
1.43
3.524
1.012
2.184
0.986
2.83
4.698
2.498
4.446
5.132
2.27
1.436
3.098
4.922
0.376
4.978
5.14
2.056
0.818
5.196
1.252
4.45
2.286
1.336
5.038
4.688
4.136
2.518
4.544
2.514
0.976
3.79
3.41
5.112
1.646
0.16
5.228
0.106
5.128
4.684
4.544
1.394
5.1
5.076
1.99
1.838
2.526
2.234
5.144
5.318
0.164
5.09
2.436
1.792
5.322
0.4
3.5
2.482
0.966
0.474
2.476
4.99
5.12
2.736
3.2
5.042
3.762
1.726
2.54
5.308
2.552
5.164
5.094
0.306
5.052
1.178
5.122
5.082
1.848
5.316
5.058
5.112
3.116
0.824
5.066
1.712
5.118
3.07
5.084
5.134
4.708
1.238
1.176
5.28
2.536
1.354
0.276
4.688
3.46
2.578
1.824
0.21
0.426
5.092
2.062
2.514
5.194
3.398
1.328
5.298
5.088
1.602
5.116
0.338
3.07
3.222
5.156
4.532
1.252
2.44
5.178
4.556
1.892
3.082
1.934
2.428
4.148
4.884
5.13
2.872
5.136
3.8
0
1.524
4.13
0.256
5.106
3.17
1.714
3.494
3.516
0.53
5.342
0.048
5.132
1.794
3.486
1.904
2.552
5.312
5.31
1.634
0.888
5.228
1.662
0.994
5.14
0.09
5.316
1.93
1.214
0.242
0.512
3.796
4.99
2.902
3.408
1.244
0.674
4.966
0.036
2.248
0.766
0.678
1.554
3.966
0.254
2.878
0.212
1.29
3.634
0.148
1.936
1.186
3.026
3.588
1.684
2.174
0.34
3.814
0.262
3.854
1.65
0.414
2.024
0.994
1.066
0.258
1.566
2.604
0.764
1.962
3.606
1.046
1.072
1.732
3.648
3.186
3.004
1.484
1.656
0.476
3.628
2.376
0.94
3.628
1.29
1.112
3.718
3
3.83
1.29
1.01
0.836
1.984
2.304
0.594
1.298
3.602
1.722
3.596
0.678
0.396
0.278
1.944
0.776
0.822
1.95
2.296
1.152
1.264
0.538
3.54
0.482
1.966
3.622
3.728
1.128
1.276
1.258
2.29
1.038
3.036
1.656
1.644
1.088
1.66
0.906
0.5
2.996
0.372
3.82
1.228
0.144
2.038
1.27
1.29
1.098
1.518
3.184
1.534
3.146
3.614
0.76
0.188
1.692
3.618
1.29
3.51
3.62
1.276
1.04
3.71
1.116
3.04
1.902
1.006
3.518
3.172
2.66
1.364
3.022
1.166
1.22
2.46
1.902
3.59
0.828
1.53
3.71
1.486
3.608
3.17
3.022
0.34
3.576
3.556
0.964
0.92
2.258
1.566
3.626
3.824
1.412
3.57
0.972
0.298
3.85
1.26
1.988
0.966
1.242
1.05
0.958
3.646
3.6
1.672
1.934
3.522
2.524
0.208
2.272
3.826
2.268
3.644
3.714
1.354
3.692
0.35
3.604
3.558
1.45
3.83
3.538
3.592
1.714
1.046
3.548
0.194
3.598
1.674
3.562
3.614
3.194
0.322
0.354
3.8
1.094
1.212
1.382
3.174
1.96
1.056
0.528
1.4
1.264
3.576
0.558
2.236
3.676
1.954
0.226
3.82
3.572
1.208
3.598
1.32
1.826
1.846
3.636
3.01
0.274
0.922
3.66
3.032
0.37
1.672
0.44
1.934
2.67
3.588
3.61
1.708
3.616
2.534
1.524
0
2.646
1.366
3.586
1.714
0.192
1.986
1.996
1.132
3.86
1.536
3.612
1.114
1.976
0.716
2.134
3.832
3.824
0.112
0.638
3.712
0.43
1.25
3.62
1.556
3.838
1.254
0.314
1.284
1.218
2.272
3.516
1.598
1.918
0.672
0.998
3.658
1.514
0.758
1.094
1.182
0.504
2.63
1.708
1.466
1.426
3.934
1.128
2.498
2.334
3.83
0.928
1.196
1.942
2.102
2.962
1.172
2.69
1.21
3.628
3.014
2.08
2.462
3.698
2.466
4.188
1.298
2.748
0.72
1.472
3.668
3.422
1.894
1.332
0.68
1.116
1.674
2.816
3.12
1.146
0.896
1.822
1.002
3.854
3.12
1.074
0.944
1.186
1.796
1.64
1.974
0.758
4.124
2.29
1.574
1.132
1.918
1.12
3.316
2.878
2.922
3.72
3.388
1.99
0.736
2.382
3.62
3.908
2.918
1.078
2.776
3.72
1.05
1.084
2.886
3.92
3.826
4.108
3.484
0.924
1.924
2.67
1.57
1.946
3.508
3.144
0.906
2.322
1.176
3.392
2.77
1.418
3.83
3.016
3.672
2.252
0.69
2.95
1.174
1.11
1.888
2.7
1.918
1.448
3.934
0.872
1.146
3.15
3.662
1.066
3.586
0.662
3.79
3.438
1.048
0.688
0.08
2.618
0.96
2.244
3.79
2.238
1.28
1.212
3.056
4.16
1.18
4.11
1.134
0.672
0.948
2.894
1.154
1.08
2.836
2.962
4.1
3.35
1.104
1.188
4.04
1.088
2.018
2.356
1.206
3.904
0.696
1.814
3.816
3.658
1.802
1.336
1.136
2.798
2.366
1.068
2.562
2.436
4.108
1.18
4.092
1.154
1.286
3.996
1.324
2.97
1.104
1.152
3.57
1.186
1.064
1.12
1.928
3.664
1.068
2.45
1.12
1.96
1.098
1.12
0.692
2.898
2.968
1.154
1.598
3.632
4.02
0.668
0.692
1.704
2.594
4.034
3.908
1.05
2.088
4.078
1.154
1.704
2.814
1.174
1.052
3.476
1.106
3.962
2.418
2.01
1.14
0.956
2.9
1.844
1.138
0.908
2.31
1.914
2.324
3.69
0.072
1.456
1.142
2.602
1.128
2.476
4.13
2.646
0
4.002
1.1
1.69
2.456
0.694
0.8
3.778
1.216
4.15
1.128
3.218
0.698
2.67
3.874
1.186
1.18
2.536
3.272
1.176
2.476
3.816
1.114
4.176
1.192
3.254
2.936
3.9
3.862
0.884
0.874
1.414
0.728
3.204
3.642
1.462
4.114
2.086
3.72
3.816
2.87
0.878
4.274
1.288
3.994
0.154
4.998
1.51
2.978
0.306
4.378
4.946
2.868
3.298
1.04
5.174
1.394
5.21
1.824
1.064
3.156
2.04
0.488
1.538
0.234
3.908
1.652
3.326
4.84
0.558
1.218
2.928
4.92
4.552
4.34
2.766
2.462
0.894
4.992
3.722
2.284
4.99
0.74
1.644
5.072
4.35
5.188
2.566
2.374
2.084
3.35
2.33
1.86
2.632
4.966
2.91
4.96
0.74
1.252
1.088
2.16
0.624
2.066
3.314
3.338
0.998
0.166
1.306
4.904
1.422
2.194
4.986
5.084
1.868
0.158
0.726
2.322
1.052
4.388
2.848
2.53
2.454
2.846
0.518
0.882
4.348
1.682
5.178
1.486
1.256
3.328
0.76
1.934
0.73
2.602
4.548
2.248
4.384
4.978
2.122
1.304
2.882
4.858
0.12
4.86
4.982
1.804
0.566
5.068
0.996
4.354
2.034
1.082
4.882
4.538
4.012
2.28
4.372
2.296
0.722
3.558
3.222
4.948
1.404
0.17
5.076
0.16
4.972
4.534
4.372
1.194
4.938
4.92
1.752
1.598
2.28
1.98
4.992
5.186
0.092
4.934
2.24
1.648
5.202
0.148
3.354
2.306
0.714
0.378
2.304
4.916
4.962
2.49
2.966
4.886
3.522
1.572
2.294
5.182
2.304
5.008
5.01
0.054
4.974
1.032
4.968
4.92
1.592
5.188
4.902
4.956
2.9
0.57
4.912
1.558
4.962
2.852
4.926
4.978
4.558
1.106
1.034
5.154
2.418
1.098
0.036
4.54
3.322
2.406
1.616
0.048
0.172
4.94
1.918
2.268
5.042
3.188
1.19
5.174
4.936
1.346
4.962
0.082
2.834
3
5
4.358
1.102
2.266
5.024
4.386
1.726
2.866
1.754
2.174
4.024
4.824
4.974
2.632
4.98
3.562
0.256
1.366
4.002
0
4.95
2.966
1.558
3.35
3.36
0.286
5.216
0.232
4.976
1.542
3.342
1.682
2.3
5.188
5.182
1.476
0.73
5.076
1.562
0.74
4.986
0.228
5.192
1.676
1.066
0.172
0.258
3.622
4.87
2.826
3.276
1.012
0.438
4.904
0.276
2.062
0.512
0.422
1.336
3.89
0.508
2.772
0.376
4.864
0.058
3.446
2.702
4.744
0.674
0.194
2.44
2.362
3.92
0.63
3.578
0.722
4.248
3.914
2.41
3.168
4.594
3.444
5.152
1.364
3.516
1.642
1.932
4.554
4.196
2.376
1.666
0.426
0.852
2.32
3.312
4.056
0.046
1.292
2.676
0.432
4.694
3.824
0.74
0.714
0.704
2.498
2.586
3.012
1.604
4.63
3.132
2.352
0.042
2.402
0.03
4.232
3.75
3.862
4.258
4.356
3.026
1.652
2.592
4.424
4.84
3.758
0.06
3.618
4.25
0.22
0.662
3.56
4.852
4.668
4.616
4.29
0.658
2.436
3.16
2.502
2.454
4.482
4.072
0.694
3.304
0.664
4.106
3.694
1.84
4.666
3.65
4.524
2.788
0.422
3.5
1.882
0.042
2.836
3.672
2.416
1.884
4.868
0.788
0.052
3.806
4.546
0.606
4.392
1.334
4.36
4.242
0.072
0.428
1.138
3.202
0.702
2.908
4.636
2.36
1.834
0.22
3.834
5.116
0.15
5.072
0.038
0.438
0.694
3.784
0.132
0.034
3.554
3.702
4.618
3.944
0.084
0.556
4.998
0.018
2.792
3.316
0.808
4.84
1.614
2.66
4.66
4.63
2.658
1.676
0.056
3.286
2.734
0.082
2.684
3.382
4.622
0.682
4.602
0.058
1.49
4.936
1.598
3.928
0.03
0.158
4.248
0.654
0.052
0.034
2.414
4.548
0.04
3.396
0.024
2.46
0.046
0.03
0.414
3.87
3.93
0.708
2.62
4.414
4.964
0.438
1.672
2.554
3.422
4.986
4.838
0.094
3.044
4.598
0.112
2.108
3.778
0.742
0.08
4.216
0.014
4.902
2.83
2.428
0.05
0.714
3.854
2.698
0.1
0.652
3.226
2.42
3.208
4.224
1.122
1.924
0.052
3.066
0.03
2.582
5.106
3.586
1.1
4.95
0
2.218
3.394
1.62
1.592
4.704
0.716
5.12
0.028
3.936
1.63
3.45
4.38
0.718
0.646
3.476
4.224
0.158
3.486
4.656
0.052
5.142
0.734
3.934
3.892
4.868
4.782
1.374
0.734
2.512
1.736
4.062
4.558
1.868
5.092
2.922
4.61
4.712
3.712
1.84
5.272
2.354
4.988
2.848
2.276
1.61
0.678
2.708
1.558
2.152
0.254
0.614
2.04
2.656
1.59
2.726
2.032
1.906
0.504
0.984
2.536
1.702
3.192
0.962
1.364
1.072
3.112
2.482
2.018
0.21
3.01
1.914
1.452
0.246
1.136
2.114
2.25
0.938
0.846
2.426
2.558
1.618
2.63
1.522
2.7
0.426
1.054
1.626
0.976
2.46
1.13
0.54
2.22
0.232
2.218
2.226
1.714
1.948
2.068
2.456
1.632
1.056
0.868
2.264
2.826
1.672
2.162
1.546
2.064
2.334
2.604
1.348
2.838
2.538
2.444
2.134
1.572
0.236
0.986
0.978
0.258
2.586
2.106
1.532
1.606
2.674
1.9
1.768
0.388
2.528
1.432
2.41
0.58
1.902
1.296
2.73
2.256
1.188
1.868
0.23
3.096
2.864
2.478
2.236
1.588
2.474
2.566
2.236
2.326
2.156
2.086
2.148
1.888
1.75
0.986
1.538
0.714
2.51
0.888
0.416
2.144
1.674
3.136
2.366
3.11
2.228
1.894
1.544
1.778
2.162
2.184
1.362
1.518
2.442
1.73
2.284
2.63
3.034
2.202
0.744
1.546
2.762
2.832
1.082
0.814
2.534
2.72
0.836
3.014
2.212
1.116
0.708
2.14
1.108
1.556
2.448
2.686
2.43
2.27
2.974
2.938
3.01
2.054
2.244
2.136
2.03
2.676
2.166
2.212
0.24
2.474
2.18
1.566
2.224
0.272
2.182
2.248
1.914
2.036
2.06
2.68
1.346
2.238
2.97
1.906
1.168
0.776
1.35
3.008
2.822
2.244
1.342
2.42
2.326
0.246
1.94
2.71
2.234
2.018
2.232
2.9
0.736
0.358
2.27
1.524
1.978
0.854
2.312
1.574
1.36
0.226
1.274
2.036
1.752
3.094
2.224
0.914
2.246
1.062
3.17
1.714
1.69
2.966
2.218
0
1.548
1.094
0.91
2.688
2.728
3.172
2.24
1.734
1.096
1.312
2.208
2.708
2.67
1.618
2.3
2.37
1.848
2.524
2.266
3.182
2.718
1.72
2.018
2.928
2.752
0.878
2.46
1.8
1.214
1.98
2.536
3.118
3.168
0.956
2.54
2.648
1.634
2.254
3.384
1.46
3.11
1.48
3.442
0.062
1.816
1.374
2.836
3.396
1.536
2.034
0.53
3.624
0.318
3.666
1.706
0.578
1.886
0.91
1.248
0.212
1.758
2.424
0.754
1.77
3.442
1.224
1.178
1.58
3.476
2.994
2.816
1.314
1.596
0.666
3.436
2.186
0.754
3.436
1.452
1.148
3.53
2.81
3.642
1.122
0.818
0.702
1.792
2.356
0.458
1.116
3.41
1.572
3.404
0.862
0.504
0.47
1.98
0.966
0.688
1.758
2.172
1.288
1.454
0.62
3.348
0.522
2.002
3.43
3.538
1.114
1.466
1.42
2.342
1.168
2.846
1.506
1.568
0.896
1.514
1.096
0.688
2.806
0.25
3.63
1.302
0.316
1.862
1.432
1.284
1.262
1.4
2.992
1.5
2.984
3.42
0.568
0.32
1.542
3.452
1.482
3.322
3.426
1.296
1.218
3.52
1.254
2.862
1.954
1.13
3.326
2.98
2.472
1.294
2.832
1.048
1.384
2.324
1.72
3.398
0.89
1.722
3.518
1.678
3.416
2.978
2.832
0.476
3.384
3.364
0.956
0.944
2.314
1.588
3.434
3.632
1.604
3.378
0.814
0.14
3.662
1.452
1.798
0.78
1.406
1.242
0.772
3.474
3.408
1.61
1.82
3.33
2.406
0.038
2.326
3.636
2.322
3.452
3.538
1.546
3.518
0.54
3.41
3.366
1.524
3.64
3.344
3.4
1.564
1.222
3.354
0.032
3.406
1.528
3.37
3.422
3
0.498
0.542
3.61
0.92
1.34
1.574
2.982
1.768
0.868
0.494
1.592
1.454
3.384
0.37
2.29
3.484
1.792
0.4
3.63
3.378
1.3
3.406
1.512
1.718
1.702
3.444
2.82
0.464
0.738
3.468
2.842
0.19
1.524
0.29
1.968
2.482
3.424
3.418
1.622
3.424
2.41
1.714
0.192
2.456
1.558
3.394
1.548
0
1.794
1.804
1.322
3.67
1.726
3.42
1.168
1.786
0.692
2.172
3.642
3.634
0.082
0.83
3.52
0.414
1.414
3.428
1.748
3.648
1.296
0.502
1.474
1.406
2.084
3.328
1.448
1.728
0.816
1.186
3.492
1.704
0.594
1.274
1.366
0.576
2.464
1.896
1.294
1.614
3.272
1.664
1.84
1.772
3.162
1.16
1.65
1.342
1.616
2.312
1.84
2.01
1.886
2.946
2.34
1.554
1.776
3.024
1.828
3.544
1.112
2.054
0.026
2.024
2.992
2.728
1.304
1.946
1.208
1.234
1.026
2.18
2.46
1.664
0.67
1.13
1.644
3.168
2.432
1.758
1.15
1.862
1.122
0.976
1.4
0.138
3.464
1.598
0.888
1.642
1.326
1.634
2.648
2.194
2.262
3.056
2.744
1.414
0.044
1.898
2.928
3.248
2.228
1.58
2.088
3.058
1.638
1.758
2.202
3.26
3.14
3.448
2.794
1.166
1.318
2.038
0.898
1.342
2.87
2.48
1.13
1.686
1.846
2.7
2.102
0.934
3.142
2.336
2.986
1.618
1.208
2.292
1.634
1.644
1.228
2.058
1.32
2.012
3.274
1.564
1.658
2.466
2.984
1.736
2.896
1.26
3.118
2.746
1.554
1.198
0.73
1.956
1.172
1.568
3.106
1.816
0.734
1.658
2.362
3.512
1.736
3.466
1.646
1.192
1.166
2.216
1.63
1.592
2.146
2.27
3.438
2.676
1.652
1.842
3.392
1.606
1.328
1.704
1.892
3.246
0.016
1.12
3.13
3.02
1.11
1.946
1.64
2.164
1.8
1.564
2.112
1.778
3.446
1.854
3.43
1.678
1.936
3.34
1.954
2.32
1.634
1.616
2.88
1.854
1.574
1.63
1.334
2.986
1.584
1.792
1.636
1.358
1.602
1.648
1.216
2.256
2.32
1.832
1.006
2.938
3.366
1.196
0.102
1.01
1.904
3.384
3.246
1.6
1.434
3.416
1.704
1.182
2.168
1.854
1.598
2.782
1.63
3.306
1.828
1.446
1.67
1.16
2.248
1.152
1.686
1.158
1.636
1.312
1.64
3.026
0.738
2.008
1.65
1.984
1.65
2.04
3.494
1.986
0.694
3.35
1.62
1.094
1.794
0
0.22
3.114
1.89
3.51
1.648
2.526
0.01
1.978
3.218
1.864
1.85
1.874
2.62
1.736
1.866
3.13
1.652
3.534
1.87
2.568
2.286
3.258
3.196
0.58
1.562
1.06
0.186
2.52
2.974
2.038
3.48
1.394
3.044
3.142
2.18
1.166
3.654
0.798
3.37
3.274
1.64
1.856
1.578
3.156
1.058
1.596
1.162
1.404
2.33
1.884
1.99
1.94
2.832
2.326
1.35
1.674
3.008
1.862
3.562
0.91
1.982
0.21
2.202
2.972
2.662
1.118
2.104
1.2
1.096
0.876
2.022
2.466
1.632
0.488
1.092
1.674
3.128
2.338
1.822
1.042
1.914
1.002
1.004
1.49
0.082
3.324
1.556
0.796
1.608
1.142
1.6
2.642
2.168
2.272
2.922
2.766
1.504
0.2
1.688
2.874
3.248
2.186
1.546
2.046
2.92
1.64
1.812
2.096
3.26
3.1
3.308
2.738
1.066
1.14
1.878
0.916
1.164
2.894
2.48
1.028
1.726
1.896
2.612
2.104
0.716
3.1
2.22
2.952
1.458
1.196
2.15
1.828
1.62
1.252
2.086
1.138
2.186
3.278
1.642
1.624
2.358
2.964
1.784
2.842
1.416
2.992
2.69
1.522
1.184
0.852
1.818
1.064
1.448
3.068
1.598
0.526
1.598
2.294
3.524
1.718
3.482
1.612
1.182
1.06
2.198
1.582
1.56
2.054
2.186
3.302
2.552
1.634
1.876
3.408
1.576
1.246
1.728
1.956
3.248
0.204
1.076
3.092
3.042
1.072
2.106
1.604
2.004
1.608
1.526
1.898
1.792
3.308
1.904
3.292
1.65
2.078
3.346
2.106
2.34
1.608
1.564
2.782
1.902
1.542
1.596
1.15
2.966
1.552
1.806
1.604
1.178
1.568
1.62
1.206
2.284
2.34
1.888
1.098
2.876
3.374
1.188
0.32
0.97
1.854
3.394
3.246
1.584
1.46
3.28
1.684
0.974
2.19
1.914
1.578
2.704
1.602
3.31
1.646
1.252
1.642
1.052
2.264
1.114
1.668
1.06
1.634
1.132
1.62
2.89
0.856
2.186
1.614
1.816
1.62
1.824
3.516
1.996
0.8
3.36
1.592
0.91
1.804
0.22
0
3.112
1.944
3.53
1.618
2.438
0.228
1.908
3.076
1.918
1.896
1.884
2.634
1.72
1.924
3.09
1.628
3.552
1.926
2.466
2.304
3.278
3.192
0.386
1.634
1.244
0.398
2.486
2.968
2.208
3.504
1.346
3.026
3.126
2.14
1.376
3.688
0.954
3.406
0.162
4.752
1.278
2.692
0.09
4.12
4.694
2.586
3.014
0.826
4.946
1.132
4.986
1.58
0.796
2.87
1.754
0.216
1.328
0.52
3.634
1.368
3.09
4.676
0.286
0.946
2.646
4.742
4.31
4.076
2.492
2.178
0.658
4.744
3.462
2.03
4.758
0.536
1.364
4.85
4.092
4.964
2.294
2.14
1.898
3.106
2.118
1.592
2.37
4.718
2.628
4.71
0.474
0.978
0.856
1.92
0.47
1.882
3.078
3.05
0.746
0.138
1.022
4.656
1.144
1.952
4.746
4.86
1.582
0.15
0.516
2.11
0.782
4.13
2.566
2.244
2.216
2.562
0.418
0.634
4.09
1.47
4.952
1.22
1.012
3.054
0.55
1.652
0.474
2.318
4.306
1.968
4.218
4.732
1.89
1.098
2.6
4.692
0.176
4.642
4.734
1.526
0.294
4.842
0.738
4.156
1.8
0.81
4.634
4.294
3.792
1.994
4.112
2.012
0.498
3.272
2.956
4.694
1.118
0.454
4.832
0.444
4.724
4.292
4.114
0.928
4.686
4.672
1.464
1.312
2.068
1.714
4.746
4.954
0.37
4.686
1.968
1.424
4.982
0.144
3.118
2.05
0.498
0.344
2.048
4.738
4.714
2.206
2.678
4.636
3.236
1.34
2.084
4.958
2.092
4.76
4.822
0.252
4.79
0.824
4.722
4.666
1.342
4.962
4.654
4.708
2.618
0.3
4.664
1.326
4.714
2.57
4.678
4.732
4.316
0.908
0.826
4.932
2.212
0.85
0.284
4.298
3.09
2.152
1.338
0.334
0.136
4.696
1.69
2.054
4.796
2.908
0.98
4.952
4.692
1.084
4.714
0.214
2.548
2.716
4.754
4.098
0.886
2.01
4.78
4.128
1.48
2.584
1.498
1.93
3.802
4.66
4.724
2.346
4.732
3.276
0.53
1.132
3.778
0.286
4.704
2.688
1.322
3.114
3.112
0
4.992
0.514
4.728
1.264
3.106
1.398
2.068
4.964
4.956
1.242
0.522
4.832
1.382
0.526
4.74
0.514
4.97
1.402
0.854
0.334
0.092
3.364
4.648
2.654
3.05
0.726
0.154
4.736
0.542
1.798
0.25
0.2
1.056
3.714
0.78
2.574
0.586
5.148
0.672
3.714
3.286
5.044
1.3
0.904
2.968
2.974
4.178
0.086
3.9
0.012
4.746
4.226
3
3.61
4.912
3.68
5.4
1.988
3.924
1.916
1.372
4.88
4.604
2.908
1.086
0.826
1.514
2.778
3.858
4.336
0.724
1.796
3.018
0.32
5.058
4.274
0.164
1.342
0.03
2.932
2.854
3.172
1.926
5.184
3.486
2.74
0.75
2.934
0.74
4.532
4.086
4.138
4.796
4.6
3.188
1.93
3.222
4.814
5.124
4.118
0.768
3.976
4.79
0.502
0.132
4.024
5.136
5.03
5.168
4.678
1.284
2.958
3.706
2.782
2.978
4.72
4.358
1.31
3.536
0.056
4.552
3.984
2.376
5.032
4.136
4.878
3.308
0.842
4.024
1.472
0.676
3.102
3.914
2.944
1.322
5.148
0.384
0.746
4.282
4.872
0.162
4.78
1.046
4.884
4.63
0.76
0.856
1.206
3.708
1.336
3.37
4.996
3.01
2.316
0.93
4.238
5.374
0.604
5.322
0.74
0.846
1.324
4.104
0.846
0.74
3.994
4.128
5.166
4.452
0.634
0.166
5.252
0.728
3.19
3.57
0.108
5.12
1.89
3.006
5.02
4.872
2.998
1.098
0.764
3.834
3.318
0.786
3.34
3.652
5.172
0.042
5.154
0.706
0.882
5.21
1
4.184
0.688
0.874
4.714
0.064
0.748
0.748
2.946
4.876
0.738
3.666
0.732
2.988
0.762
0.698
0.828
4.112
4.182
0.064
2.806
4.818
5.236
0.832
1.904
2.898
3.79
5.248
5.124
0.632
3.304
5.146
0.63
2.664
4.028
0.062
0.648
4.646
0.706
5.178
3.4
2.988
0.692
1.346
4.114
3.04
0.63
1.274
3.522
2.944
3.53
4.762
1.194
1.37
0.756
3.62
0.71
3.24
5.342
3.86
1.216
5.216
0.716
2.728
3.67
1.89
1.944
4.992
0
5.362
0.718
4.378
1.898
3.85
4.932
0.034
0.07
3.75
4.488
0.594
3.682
5.02
0.67
5.39
0.038
4.398
4.15
5.114
5.078
1.85
0.358
2.54
1.944
4.41
4.856
1.292
5.324
3.278
4.934
5.03
4.07
1.628
5.48
2.478
5.202
0.384
5.166
1.674
3.202
0.536
4.56
5.122
3.08
3.518
1.2
5.322
1.59
5.356
2.05
1.264
3.374
2.258
0.72
1.686
0.052
4.106
1.874
3.488
4.932
0.788
1.448
3.14
5.024
4.716
4.53
2.966
2.692
1.074
5.162
3.906
2.468
5.144
0.958
1.874
5.214
4.534
5.332
2.766
2.536
2.206
3.516
2.538
2.054
2.82
5.136
3.124
5.13
0.946
1.458
1.262
2.382
0.766
2.19
3.476
3.562
1.226
0.396
1.52
5.074
1.632
2.416
5.148
5.23
2.096
0.388
0.948
2.532
1.282
4.57
3.06
2.758
2.618
3.058
0.642
1.072
4.528
1.828
5.324
1.716
1.438
3.528
0.98
2.164
0.96
2.822
4.714
2.48
4.478
5.146
2.284
1.452
3.094
4.952
0.352
5
5.154
2.036
0.798
5.216
1.226
4.476
2.254
1.314
5.052
4.704
4.158
2.506
4.554
2.51
0.944
3.78
3.416
5.124
1.632
0.114
5.242
0.072
5.142
4.7
4.554
1.394
5.112
5.09
1.978
1.826
2.488
2.208
5.158
5.336
0.144
5.104
2.438
1.806
5.344
0.378
3.514
2.49
0.934
0.492
2.486
5.02
5.134
2.72
3.19
5.056
3.748
1.738
2.504
5.328
2.514
5.178
5.122
0.278
5.08
1.192
5.136
5.094
1.818
5.336
5.07
5.126
3.112
0.802
5.08
1.724
5.132
3.066
5.096
5.148
4.724
1.254
1.19
5.3
2.558
1.326
0.246
4.704
3.476
2.586
1.822
0.184
0.402
5.106
2.076
2.478
5.208
3.396
1.342
5.318
5.102
1.576
5.13
0.312
3.06
3.216
5.17
4.542
1.266
2.448
5.192
4.566
1.902
3.078
1.942
2.398
4.168
4.914
5.144
2.858
5.15
3.788
0.048
1.536
4.15
0.232
5.12
3.172
1.726
3.51
3.53
0.514
5.362
0
5.146
1.774
3.502
1.898
2.518
5.332
5.33
1.646
0.898
5.242
1.686
0.962
5.154
0.042
5.336
1.908
1.226
0.252
0.488
3.804
5.012
2.93
3.426
1.234
0.662
4.998
0.086
2.254
0.742
0.65
1.55
3.996
0.282
2.902
0.258
4.89
0.046
3.472
2.718
4.77
0.692
0.186
2.46
2.378
3.946
0.632
3.602
0.724
4.27
3.938
2.426
3.19
4.62
3.47
5.178
1.38
3.54
1.668
1.946
4.58
4.218
2.396
1.678
0.454
0.866
2.344
3.332
4.082
0.018
1.314
2.702
0.44
4.718
3.846
0.746
0.732
0.706
2.522
2.612
3.038
1.63
4.648
3.156
2.378
0.032
2.422
0.026
4.256
3.776
3.888
4.278
4.382
3.054
1.678
2.606
4.448
4.866
3.782
0.078
3.642
4.268
0.226
0.668
3.582
4.876
4.692
4.634
4.312
0.678
2.458
3.178
2.528
2.474
4.508
4.098
0.714
3.332
0.666
4.128
3.72
1.86
4.69
3.672
4.548
2.808
0.448
3.52
1.902
0.042
2.864
3.698
2.436
1.9
4.894
0.802
0.032
3.828
4.572
0.612
4.416
1.356
4.38
4.264
0.096
0.456
1.164
3.224
0.72
2.932
4.66
2.374
1.858
0.214
3.858
5.142
0.136
5.098
0.022
0.466
0.712
3.81
0.13
0.058
3.578
3.724
4.638
3.964
0.084
0.554
5.024
0.042
2.816
3.342
0.812
4.864
1.64
2.684
4.686
4.658
2.684
1.69
0.048
3.306
2.75
0.1
2.696
3.408
4.64
0.684
4.622
0.032
1.502
4.962
1.61
3.954
0.036
0.158
4.27
0.654
0.076
0.032
2.434
4.574
0.066
3.422
0.018
2.48
0.058
0.02
0.442
3.896
3.956
0.712
2.648
4.436
4.99
0.466
1.698
2.58
3.446
5.012
4.864
0.108
3.072
4.616
0.098
2.128
3.804
0.744
0.096
4.238
0.022
4.926
2.848
2.446
0.03
0.732
3.88
2.722
0.09
0.672
3.252
2.442
3.234
4.244
1.15
1.938
0.038
3.084
0.008
2.594
5.132
3.612
1.128
4.976
0.028
2.24
3.42
1.648
1.618
4.728
0.718
5.146
0
3.958
1.658
3.474
4.398
0.72
0.648
3.502
4.25
0.144
3.514
4.68
0.048
5.168
0.736
3.956
3.92
4.894
4.808
1.398
0.748
2.538
1.764
4.088
4.584
1.882
5.118
2.946
4.634
4.738
3.738
1.866
5.298
2.382
5.016
1.392
3.99
1.186
1.522
1.238
3.286
3.88
1.552
1.88
1.166
4.316
0.862
4.374
0.54
0.836
1.752
0.77
1.054
1.352
1.772
2.684
0.492
2.5
4.434
0.986
0.338
1.618
4.416
3.598
3.184
1.616
0.934
1.058
3.97
2.644
1.428
4.096
0.914
0.122
4.26
3.25
4.35
1.448
1.708
1.848
2.466
1.192
1
1.644
3.94
1.594
3.936
0.972
0.728
1.066
0.834
1.328
1.836
2.484
1.858
0.596
1.378
0.578
3.88
0.646
0.86
4.03
4.248
0.396
1.386
0.904
1.178
0.498
3.3
1.544
1.026
1.738
1.532
1.418
1.006
3.26
1.418
4.328
0.174
1.002
2.122
0.882
0.4
0.828
1.22
3.588
0.71
3.988
3.972
1.534
1.268
1.572
4.434
1.422
4.078
3.956
0.262
0.976
4.216
0.58
3.752
0.79
0.462
3.864
3.574
3.258
0.82
3.268
1.028
0.886
2.104
2.102
3.874
0.286
1.696
4.078
1.702
3.948
3.578
3.272
0.81
3.888
3.902
0.384
0.264
1.146
0.494
3.996
4.302
1.632
3.918
1.2
1.304
4.394
1.396
2.524
1.428
0.906
1.48
1.446
4.416
3.932
0.964
1.502
3.86
2.016
1.206
1.16
4.338
1.156
3.99
4.44
1.498
4.442
1.18
3.96
3.864
0.374
4.334
3.884
3.932
1.582
0.972
3.896
1.198
3.942
1.532
3.902
3.966
3.6
1.254
1.194
4.324
1.95
0.534
1.53
3.588
2.546
1.536
0.724
1.59
1.372
3.952
1.428
1.126
4.04
1.9
1.218
4.35
3.944
0.286
3.948
1.46
1.366
1.634
3.986
3.254
1.152
1.408
4.026
3.302
1.16
1.562
1.06
0.828
3.264
4.416
3.944
1.134
3.964
2.068
1.794
1.114
3.218
1.542
3.936
1.734
1.168
2.526
2.438
1.264
4.378
1.774
3.958
0
2.522
0.574
1.024
4.354
4.328
1.142
1.186
4.082
1.54
0.888
3.98
1.768
4.362
0.156
1.168
1.59
1.286
2.566
4.072
2.54
2.538
0.638
1.13
4.468
1.806
1.17
1.032
1.132
0.608
3.46
2.044
2.308
1.832
3.264
1.674
1.832
1.774
3.154
1.17
1.66
1.344
1.62
2.304
1.846
2.002
1.892
2.944
2.332
1.558
1.774
3.016
1.818
3.536
1.12
2.05
0.024
2.024
2.984
2.722
1.306
1.946
1.216
1.246
1.024
2.178
2.452
1.674
0.68
1.124
1.652
3.162
2.428
1.764
1.16
1.868
1.12
0.968
1.39
0.144
3.462
1.592
0.884
1.652
1.328
1.642
2.64
2.188
2.254
3.054
2.736
1.404
0.042
1.902
2.922
3.24
2.222
1.59
2.08
3.056
1.648
1.766
2.198
3.252
3.134
3.446
2.788
1.176
1.318
2.038
0.89
1.342
2.86
2.472
1.14
1.678
1.854
2.696
2.094
0.938
3.136
2.334
2.98
1.618
1.216
2.29
1.634
1.654
1.218
2.05
1.322
2.012
3.266
1.57
1.668
2.462
2.976
1.742
2.89
1.262
3.116
2.74
1.564
1.206
0.736
1.954
1.182
1.566
3.098
1.822
0.738
1.668
2.356
3.504
1.746
3.456
1.656
1.202
1.176
2.208
1.64
1.602
2.142
2.264
3.436
2.674
1.662
1.85
3.384
1.616
1.322
1.696
1.898
3.238
0.026
1.114
3.122
3.01
1.104
1.948
1.65
2.164
1.802
1.574
2.116
1.77
3.444
1.86
3.428
1.688
1.938
3.332
1.956
2.312
1.644
1.626
2.876
1.862
1.584
1.64
1.336
2.98
1.592
1.784
1.646
1.36
1.612
1.656
1.224
2.248
2.312
1.838
0.996
2.932
3.358
1.204
0.094
1.004
1.898
3.376
3.238
1.61
1.426
3.414
1.712
1.184
2.158
1.862
1.606
2.778
1.64
3.296
1.83
1.448
1.678
1.172
2.24
1.146
1.696
1.168
1.63
1.314
1.634
3.024
0.742
2.008
1.66
1.984
1.66
2.044
3.486
1.976
0.698
3.342
1.63
1.096
1.786
0.01
0.228
3.106
1.898
3.502
1.658
2.522
0
1.972
3.216
1.87
1.856
1.866
2.612
1.746
1.856
3.122
1.66
3.526
1.878
2.564
2.276
3.25
3.188
0.588
1.568
1.05
0.178
2.512
2.966
2.038
3.47
1.388
3.038
3.136
2.174
1.162
3.644
0.788
3.362
1.554
3.502
0.73
1.32
1.408
2.82
3.41
1.19
1.622
0.922
3.792
0.464
3.846
1.082
0.67
1.476
0.36
1.23
0.9
1.912
2.272
0.084
1.952
3.86
1.174
0.754
1.25
3.848
3.09
2.744
1.146
0.944
0.912
3.486
2.164
0.862
3.578
1.254
0.51
3.726
2.788
3.822
0.956
1.134
1.314
1.926
1.71
0.428
1.112
3.458
1.234
3.452
0.96
0.472
0.812
1.318
1.256
1.306
1.936
1.686
0.974
1.532
0.378
3.396
0.29
1.334
3.528
3.72
0.424
1.544
1.23
1.696
0.84
2.832
1.172
0.95
1.166
1.168
1.376
0.886
2.792
0.926
3.802
0.742
0.668
1.692
1.224
0.594
1.098
0.926
3.084
0.818
3.414
3.482
0.966
0.902
1.206
3.862
1.572
3.538
3.474
0.626
1.164
3.69
0.944
3.186
1.314
0.792
3.378
3.07
2.706
0.67
2.806
0.616
1.2
1.888
1.63
3.408
0.388
1.85
3.588
1.834
3.464
3.072
2.81
0.562
3.414
3.416
0.268
0.312
1.672
0.914
3.504
3.782
1.756
3.432
0.662
0.81
3.86
1.542
1.976
0.864
1.224
1.488
0.88
3.846
3.452
0.964
1.312
3.376
1.892
0.726
1.684
3.812
1.676
3.504
3.874
1.648
3.874
0.94
3.472
3.39
0.948
3.808
3.398
3.448
1.222
1.164
3.41
0.724
3.458
1.174
3.418
3.478
3.094
0.974
0.95
3.794
1.382
0.968
1.682
3.08
1.99
0.972
0.198
1.726
1.528
3.458
0.878
1.648
3.55
1.52
0.9
3.82
3.45
0.808
3.462
1.61
1.188
1.318
3.5
2.794
0.88
0.84
3.536
2.834
0.626
1.19
0.51
1.3
2.714
3.842
3.464
1.028
3.478
1.918
1.904
0.716
2.67
1.682
3.45
1.312
0.692
1.978
1.908
1.398
3.85
1.898
3.474
0.574
1.972
0
1.508
3.824
3.802
0.696
1.092
3.592
1.102
1.218
3.492
1.904
3.834
0.664
0.912
1.668
1.452
2.076
3.534
1.976
1.978
0.674
1.244
3.896
1.906
0.598
1.23
1.338
0.354
2.886
2.136
1.736
1.878
2.146
4.438
2.198
1.686
2.01
3.706
4.282
1.964
2.05
2.178
4.858
1.878
4.93
0.512
1.848
1.978
1.506
1.856
2.366
2.5
3.026
1.432
3.192
5.22
1.79
1.192
2.024
5.162
4.11
3.55
2.2
1.074
2.052
4.406
3.136
2.252
4.624
1.56
1.026
4.838
3.666
4.906
2.098
2.574
2.822
3.124
0.252
1.914
2.35
4.374
1.998
4.374
1.922
1.752
2.084
0.192
2.274
2.814
3.174
1.884
1.328
2.142
1.602
4.32
1.658
0.174
4.516
4.81
1.112
2.146
1.572
0.236
1.33
3.72
1.974
1.226
2.58
1.954
2.336
1.996
3.686
2.42
4.878
0.942
2.026
2.558
1.54
0.942
1.596
1.63
4.098
0.926
4.796
4.42
2.45
2.292
1.988
5.214
2.184
4.686
4.388
0.882
1.784
4.77
1.342
4.478
0.268
1.324
4.31
4.082
3.928
1.26
3.678
1.66
1.58
2.154
2.624
4.27
1.31
2.416
4.53
2.448
4.384
4.092
3.686
1.834
4.304
4.346
1.244
1.228
0.24
0.596
4.452
4.828
2.392
4.362
1.968
2.302
4.968
2.166
3.21
2.242
1.586
2.36
2.266
5.164
4.364
1.098
1.654
4.298
1.92
2.21
0.242
4.89
0.224
4.426
5.15
2.246
5.172
2.194
4.406
4.276
0.75
4.88
4.328
4.368
1.986
1.776
4.342
2.202
4.38
1.944
4.34
4.41
4.11
2.272
2.206
4.884
2.858
1.222
2.276
4.104
3.262
2.332
1.694
2.344
2.134
4.416
2.386
0.222
4.49
2.276
2.24
4.916
4.406
1.032
4.394
2.218
1.55
1.954
4.428
3.666
2.17
2.234
4.478
3.728
2.134
1.988
2.018
0.208
3.932
5.204
4.376
1.314
4.404
2.01
2.552
2.134
3.874
2.3
4.38
2.208
2.172
3.218
3.076
2.068
4.932
2.518
4.398
1.024
3.216
1.508
0
4.912
4.872
2.154
2.152
4.536
2.56
1.56
4.428
2.498
4.924
0.88
2.184
2.4
2.052
3.084
4.668
3.458
3.278
1.618
1.974
5.244
2.574
2.028
1.818
1.886
1.63
4.278
2.8
3.186
2.652
5.12
0.676
3.686
3.268
5.016
1.29
0.908
2.95
2.958
4.148
0.092
3.872
0.024
4.724
4.198
2.984
3.586
4.884
3.65
5.37
1.974
3.9
1.888
1.348
4.852
4.578
2.89
1.06
0.81
1.506
2.756
3.838
4.306
0.728
1.778
2.992
0.312
5.032
4.25
0.13
1.332
0.014
2.908
2.826
3.142
1.9
5.164
3.46
2.714
0.754
2.916
0.744
4.502
4.058
4.108
4.776
4.57
3.158
1.904
3.21
4.788
5.094
4.092
0.77
3.95
4.77
0.502
0.106
4.002
5.106
5.004
5.15
4.652
1.274
2.938
3.686
2.754
2.958
4.692
4.33
1.3
3.508
0.056
4.528
3.956
2.358
5.004
4.114
4.85
3.288
0.826
4.004
1.44
0.68
3.074
3.884
2.924
1.296
5.12
0.35
0.75
4.26
4.844
0.142
4.754
1.014
4.862
4.604
0.758
0.842
1.176
3.686
1.328
3.346
4.968
2.998
2.296
0.934
4.212
5.344
0.612
5.292
0.744
0.83
1.316
4.076
0.85
0.742
3.97
4.104
5.148
4.43
0.636
0.178
5.224
0.728
3.164
3.542
0.092
5.09
1.862
2.98
4.994
4.842
2.972
1.074
0.768
3.816
3.302
0.786
3.328
3.622
5.152
0.038
5.134
0.71
0.858
5.18
0.978
4.154
0.69
0.876
4.692
0.072
0.748
0.75
2.928
4.848
0.738
3.638
0.734
2.968
0.764
0.702
0.812
4.082
4.154
0.032
2.776
4.792
5.206
0.816
1.876
2.87
3.764
5.218
5.094
0.632
3.274
5.126
0.634
2.646
3.998
0.034
0.648
4.622
0.708
5.148
3.382
2.97
0.696
1.336
4.086
3.014
0.636
1.264
3.494
2.926
3.504
4.742
1.164
1.344
0.758
3.602
0.714
3.228
5.312
3.832
1.186
5.188
0.718
2.708
3.642
1.864
1.918
4.964
0.034
5.332
0.72
4.354
1.87
3.824
4.912
0
0.076
3.722
4.458
0.6
3.652
4.992
0.672
5.36
0.014
4.376
4.12
5.084
5.048
1.83
0.326
2.508
1.914
4.384
4.828
1.268
5.294
3.252
4.906
5.002
4.044
1.596
5.448
2.446
5.17
5.112
0.602
3.678
3.222
5.008
1.232
0.834
2.91
2.908
4.144
0.016
3.858
0.076
4.69
4.188
2.936
3.558
4.872
3.646
5.368
1.92
3.876
1.874
1.418
4.84
4.556
2.85
1.132
0.764
1.444
2.726
3.798
4.3
0.654
1.736
2.974
0.254
5.016
4.222
0.174
1.274
0.062
2.88
2.816
3.144
1.88
5.124
3.442
2.692
0.68
2.876
0.67
4.494
4.044
4.102
4.738
4.568
3.162
1.888
3.158
4.768
5.088
4.074
0.698
3.932
4.732
0.432
0.11
3.972
5.1
4.988
5.11
4.632
1.218
2.9
3.646
2.744
2.92
4.688
4.322
1.244
3.504
0.022
4.502
3.946
2.316
4.988
4.082
4.836
3.25
0.778
3.966
1.496
0.606
3.066
3.88
2.884
1.366
5.112
0.38
0.676
4.228
4.832
0.114
4.734
1.052
4.826
4.584
0.688
0.794
1.174
3.652
1.27
3.316
4.952
2.942
2.26
0.86
4.19
5.34
0.536
5.29
0.67
0.782
1.256
4.064
0.776
0.67
3.944
4.08
5.108
4.396
0.564
0.102
5.22
0.658
3.142
3.536
0.17
5.084
1.848
2.962
4.978
4.84
2.956
1.144
0.694
3.774
3.256
0.716
3.272
3.616
5.114
0.038
5.094
0.636
0.93
5.176
1.05
4.15
0.618
0.804
4.662
0.008
0.678
0.678
2.888
4.836
0.668
3.63
0.662
2.93
0.692
0.628
0.766
4.08
4.148
0.082
2.776
4.77
5.2
0.77
1.866
2.854
3.746
5.214
5.088
0.562
3.268
5.086
0.56
2.602
3.994
0.108
0.578
4.596
0.636
5.142
3.338
2.926
0.622
1.278
4.08
2.996
0.562
1.206
3.484
2.886
3.49
4.704
1.162
1.414
0.686
3.56
0.64
3.172
5.31
3.824
1.18
5.182
0.646
2.67
3.634
1.85
1.896
4.956
0.07
5.33
0.648
4.328
1.856
3.802
4.872
0.076
0
3.714
4.452
0.526
3.652
4.976
0.6
5.356
0.09
4.346
4.116
5.08
5.04
1.792
0.346
2.524
1.908
4.368
4.818
1.34
5.294
3.234
4.894
4.99
4.026
1.632
5.45
2.452
5.172
1.4
3.522
0.048
1.866
1.294
2.916
3.476
1.598
2.092
0.448
3.706
0.28
3.746
1.682
0.506
1.944
0.942
1.172
0.212
1.678
2.5
0.752
1.852
3.512
1.15
1.13
1.644
3.548
3.074
2.896
1.386
1.62
0.586
3.518
2.266
0.832
3.518
1.382
1.13
3.61
2.892
3.722
1.192
0.9
0.756
1.874
2.332
0.512
1.192
3.492
1.634
3.484
0.784
0.452
0.388
1.964
0.886
0.742
1.838
2.224
1.23
1.374
0.58
3.43
0.496
1.984
3.51
3.618
1.116
1.386
1.35
2.318
1.11
2.926
1.568
1.598
0.978
1.574
1.014
0.608
2.886
0.292
3.71
1.268
0.24
1.936
1.362
1.284
1.192
1.448
3.072
1.512
3.052
3.502
0.648
0.254
1.604
3.522
1.4
3.402
3.508
1.286
1.142
3.6
1.194
2.936
1.93
1.076
3.406
3.062
2.552
1.32
2.912
1.096
1.314
2.38
1.796
3.478
0.86
1.64
3.6
1.598
3.498
3.058
2.912
0.414
3.466
3.444
0.956
0.93
2.288
1.576
3.516
3.714
1.524
3.46
0.88
0.2
3.74
1.372
1.878
0.858
1.336
1.16
0.85
3.546
3.488
1.634
1.866
3.412
2.454
0.1
2.302
3.716
2.298
3.534
3.612
1.466
3.59
0.46
3.492
3.448
1.49
3.72
3.426
3.482
1.626
1.148
3.436
0.086
3.488
1.588
3.452
3.504
3.082
0.422
0.462
3.69
0.992
1.284
1.492
3.064
1.85
0.948
0.5
1.512
1.374
3.464
0.45
2.266
3.566
1.86
0.324
3.71
3.46
1.26
3.486
1.43
1.762
1.762
3.524
2.9
0.382
0.816
3.548
2.922
0.264
1.586
0.348
1.952
2.562
3.494
3.5
1.658
3.504
2.462
1.634
0.112
2.536
1.476
3.476
1.618
0.082
1.874
1.884
1.242
3.75
1.646
3.502
1.142
1.866
0.696
2.154
3.722
3.714
0
0.75
3.6
0.408
1.344
3.51
1.666
3.728
1.276
0.422
1.394
1.326
2.164
3.408
1.51
1.808
0.752
1.106
3.562
1.624
0.662
1.198
1.288
0.54
2.534
1.816
1.366
1.534
0.668
4.272
0.78
2.41
0.594
3.662
4.226
2.232
2.696
0.31
4.444
0.71
4.482
1.64
0.422
2.55
1.444
0.534
0.812
0.928
3.218
1.092
2.598
4.154
0.55
0.962
2.288
4.22
3.824
3.634
2.084
1.994
0.186
4.266
3.01
1.57
4.26
0.86
1.248
4.342
3.636
4.458
1.884
1.644
1.376
2.622
2.26
1.172
1.924
4.242
2.274
4.234
0.234
0.62
0.364
1.976
0.164
1.358
2.586
2.776
0.886
0.644
0.73
4.18
0.804
2.006
4.258
4.356
1.394
0.654
0.828
2.248
0.836
3.672
2.208
2.026
1.726
2.21
0.29
0.208
3.632
0.954
4.448
1.216
0.542
2.644
0.854
1.512
0.694
2.008
3.822
1.814
3.694
4.252
1.394
0.578
2.244
4.17
0.664
4.132
4.258
1.428
0.548
4.338
0.86
3.638
1.89
0.834
4.156
3.81
3.284
1.752
3.658
1.674
0.796
2.972
2.524
4.228
0.946
0.892
4.348
0.848
4.246
3.806
3.658
0.538
4.216
4.194
1.246
1.124
2.21
1.678
4.264
4.456
0.774
4.208
1.558
0.918
4.474
0.636
2.624
1.594
0.81
0.422
1.588
4.216
4.238
2.016
2.404
4.16
2.984
0.844
2.224
4.452
2.228
4.282
4.3
0.722
4.268
0.304
4.242
4.196
1.402
4.458
4.176
4.23
2.264
0.556
4.186
0.83
4.238
2.22
4.202
4.252
3.83
0.386
0.306
4.426
1.694
0.984
0.748
3.812
2.592
1.69
0.974
0.762
0.644
4.214
1.188
2.192
4.314
2.532
0.462
4.446
4.21
1.122
4.236
0.69
2.28
2.38
4.274
3.644
0.374
1.552
4.298
3.67
1.004
2.226
1.048
1.978
3.296
4.136
4.248
2.112
4.254
3.01
0.888
0.638
3.272
0.73
4.224
2.3
0.83
2.62
2.634
0.522
4.488
0.898
4.25
1.186
2.612
1.092
2.152
4.458
4.452
0.75
0
4.35
0.86
0.83
4.26
0.918
4.464
1.342
0.338
0.646
0.614
2.908
4.14
2.132
2.546
0.548
0.42
4.212
0.88
1.364
0.576
0.63
0.742
3.192
1.086
2.054
0.81
4.992
0.1
3.57
2.858
4.876
0.83
0.316
2.594
2.52
4.044
0.51
3.71
0.6
4.4
4.044
2.566
3.314
4.728
3.564
5.276
1.52
3.66
1.758
1.872
4.688
4.338
2.53
1.598
0.528
1.008
2.466
3.468
4.184
0.142
1.44
2.81
0.352
4.834
3.972
0.642
0.87
0.586
2.642
2.708
3.118
1.728
4.786
3.268
2.49
0.174
2.556
0.17
4.362
3.884
3.988
4.414
4.478
3.132
1.768
2.75
4.566
4.968
3.894
0.218
3.754
4.404
0.154
0.56
3.708
4.98
4.808
4.772
4.43
0.814
2.59
3.316
2.624
2.606
4.604
4.2
0.85
3.422
0.544
4.254
3.822
1.992
4.804
3.802
4.662
2.942
0.53
3.654
1.862
0.116
2.958
3.792
2.568
1.824
4.996
0.73
0.164
3.956
4.68
0.506
4.534
1.33
4.514
4.382
0.226
0.54
1.206
3.356
0.86
3.056
4.774
2.518
1.982
0.342
3.976
5.24
0.012
5.196
0.164
0.544
0.85
3.916
0.266
0.192
3.7
3.848
4.774
4.096
0.088
0.428
5.124
0.174
2.932
3.436
0.692
4.968
1.73
2.792
4.8
4.752
2.79
1.61
0.188
3.442
2.89
0.24
2.84
3.506
4.778
0.562
4.758
0.122
1.412
5.064
1.524
4.052
0.128
0.296
4.398
0.532
0.208
0.176
2.568
4.682
0.194
3.52
0.162
2.614
0.202
0.128
0.52
3.992
4.052
0.596
2.728
4.556
5.092
0.54
1.78
2.686
3.56
5.112
4.966
0.136
3.166
4.754
0.046
2.264
3.9
0.628
0.142
4.362
0.144
5.028
2.986
2.584
0.114
0.87
3.978
2.83
0.058
0.808
3.354
2.574
3.34
4.38
1.19
1.866
0.176
3.222
0.138
2.738
5.228
3.712
1.176
5.076
0.158
2.37
3.52
1.736
1.72
4.832
0.594
5.242
0.144
4.082
1.746
3.592
4.536
0.6
0.526
3.6
4.35
0
3.6
4.796
0.106
5.266
0.616
4.084
4.016
4.99
4.912
1.518
0.676
2.59
1.842
4.2
4.688
1.804
5.214
3.056
4.744
4.846
3.85
1.864
5.39
2.45
5.106
1.522
3.53
0.372
2.192
1.454
2.98
3.512
1.876
2.378
0.572
3.646
0.682
3.676
2.078
0.808
2.234
1.318
1.372
0.202
1.726
2.65
1.16
1.846
3.294
1.37
1.494
1.912
3.362
3.07
2.992
1.604
2.008
0.764
3.53
2.358
1.006
3.476
1.648
1.534
3.532
2.96
3.654
1.428
0.928
0.522
1.894
2.732
0.846
1.354
3.508
1.906
3.498
0.992
0.826
0.596
2.368
0.938
0.506
1.836
2.54
1.552
1.498
0.968
3.446
0.902
2.39
3.496
3.552
1.524
1.508
1.616
2.718
1.448
2.99
1.842
1.974
1.02
1.852
1.05
0.81
2.95
0.244
3.646
1.658
0.558
2.118
1.632
1.692
1.46
1.778
3.072
1.912
2.836
3.51
0.698
0.318
1.878
3.31
1.514
3.316
3.524
1.694
1.366
3.538
1.518
2.794
2.33
1.418
3.42
3.062
2.478
1.702
2.982
1.432
1.578
2.67
1.948
3.516
1.256
1.708
3.6
1.652
3.512
3.056
2.98
0.762
3.494
3.458
1.364
1.338
2.686
1.984
3.516
3.664
1.586
3.472
1.152
0.328
3.66
1.488
1.872
1.038
1.598
1.198
1.018
3.358
3.506
2.02
2.198
3.428
2.778
0.382
2.7
3.65
2.696
3.544
3.448
1.564
3.414
0.57
3.5
3.478
1.88
3.658
3.44
3.496
1.9
1.372
3.448
0.382
3.502
1.868
3.468
3.512
3.08
0.476
0.564
3.62
0.878
1.622
1.586
3.058
1.82
1.096
0.906
1.588
1.5
3.464
0.512
2.666
3.568
2.092
0.426
3.636
3.462
1.634
3.496
1.536
2.104
2.046
3.534
2.97
0.528
0.996
3.552
2.984
0.548
1.858
0.676
2.358
2.49
3.278
3.516
2.024
3.516
2.774
1.662
0.43
2.476
1.562
3.486
1.848
0.414
1.866
1.924
1.382
3.682
1.686
3.514
1.54
1.856
1.102
2.56
3.652
3.652
0.408
0.86
3.6
0
1.612
3.516
1.714
3.656
1.68
0.548
1.442
1.474
2.25
3.33
1.272
1.762
1.076
1.274
3.354
1.644
0.93
1.41
1.48
0.932
2.334
1.798
1.216
1.518
0.588
4.708
1.39
2.4
0.456
4.036
4.624
2.378
2.75
1.046
4.966
1.134
5.014
1.088
0.838
2.616
1.544
0.338
1.496
0.946
3.486
1.16
3.104
4.856
0.292
0.55
2.442
4.89
4.286
3.962
2.362
1.822
0.856
4.694
3.378
2.002
4.762
0.04
1.004
4.888
4.004
4.99
2.172
2.19
2.084
3.098
1.596
1.534
2.306
4.666
2.422
4.66
0.63
0.942
1.018
1.422
0.874
2.07
3.09
2.744
0.294
0.584
0.904
4.606
1.044
1.454
4.726
4.888
1.264
0.586
0.016
1.59
0.4
4.048
2.364
1.912
2.25
2.356
0.882
0.804
4.008
1.622
4.974
0.79
1.108
2.908
0.026
1.288
0.154
2.07
4.28
1.594
4.396
4.688
1.956
1.296
2.396
4.866
0.626
4.688
4.682
1.138
0.29
4.862
0.308
4.266
1.294
0.446
4.586
4.268
3.842
1.694
4.022
1.814
0.034
2.986
2.846
4.622
0.852
0.864
4.792
0.89
4.674
4.268
4.026
0.94
4.624
4.624
1.188
1.026
1.546
1.268
4.708
4.964
0.834
4.64
1.866
1.544
5.02
0.608
3.13
2.014
0.028
0.854
2.022
4.888
4.66
1.852
2.382
4.584
2.904
1.442
1.562
4.982
1.57
4.712
4.946
0.688
4.93
1.052
4.678
4.602
0.862
4.982
4.606
4.656
2.41
0.282
4.616
1.43
4.666
2.36
4.626
4.686
4.292
1.152
1.062
4.96
2.332
0.376
0.718
4.276
3.124
2.124
1.236
0.784
0.576
4.662
1.778
1.534
4.756
2.72
1.186
4.984
4.654
0.642
4.668
0.66
2.248
2.484
4.708
4.01
1.084
1.98
4.74
4.048
1.522
2.382
1.494
1.436
3.85
4.838
4.672
2.022
4.686
2.956
0.994
1.25
3.816
0.74
4.656
2.524
1.414
3.13
3.09
0.526
5.02
0.962
4.68
0.888
3.122
1.218
1.56
4.992
4.976
1.344
0.83
4.796
1.612
0
4.698
0.944
5
0.996
1.068
0.848
0.496
3.288
4.69
2.848
3.096
0.612
0.476
4.906
1.016
1.744
0.292
0.33
0.95
3.876
1.244
2.706
1.096
4.9
0.014
3.48
2.752
4.782
0.724
0.234
2.488
2.412
3.954
0.584
3.614
0.676
4.296
3.95
2.46
3.212
4.632
3.476
5.186
1.414
3.558
1.672
1.902
4.592
4.238
2.424
1.634
0.448
0.904
2.364
3.36
4.092
0.058
1.336
2.714
0.394
4.734
3.868
0.698
0.764
0.658
2.54
2.618
3.038
1.638
4.68
3.17
2.392
0.08
2.45
0.072
4.268
3.788
3.898
4.306
4.388
3.054
1.682
2.644
4.466
4.876
3.798
0.112
3.658
4.298
0.178
0.62
3.604
4.888
4.708
4.664
4.33
0.708
2.484
3.208
2.534
2.5
4.516
4.108
0.744
3.336
0.618
4.15
3.73
1.888
4.706
3.696
4.564
2.836
0.446
3.548
1.866
0.01
2.87
3.704
2.464
1.856
4.904
0.758
0.078
3.852
4.584
0.564
4.434
1.322
4.408
4.282
0.12
0.454
1.15
3.25
0.752
2.954
4.676
2.412
1.878
0.262
3.876
5.15
0.1
5.106
0.07
0.462
0.744
3.822
0.178
0.084
3.598
3.746
4.668
3.992
0.036
0.508
5.032
0.068
2.832
3.348
0.764
4.874
1.644
2.696
4.7
4.664
2.696
1.644
0.096
3.336
2.784
0.134
2.736
3.416
4.672
0.636
4.652
0.05
1.456
4.972
1.564
3.962
0.022
0.206
4.294
0.606
0.1
0.078
2.462
4.586
0.088
3.43
0.062
2.508
0.098
0.028
0.438
3.904
3.964
0.664
2.648
4.456
5
0.46
1.698
2.592
3.462
5.022
4.874
0.072
3.078
4.648
0.062
2.158
3.812
0.696
0.064
4.26
0.038
4.936
2.88
2.476
0.032
0.764
3.888
2.736
0.048
0.702
3.262
2.468
3.244
4.272
1.134
1.896
0.086
3.114
0.042
2.634
5.14
3.62
1.114
4.986
0.052
2.266
3.428
1.652
1.628
4.74
0.67
5.154
0.048
3.98
1.66
3.492
4.428
0.672
0.6
3.51
4.26
0.106
3.516
4.698
0
5.176
0.688
3.98
3.926
4.902
4.818
1.416
0.704
2.528
1.762
4.102
4.594
1.838
5.126
2.96
4.648
4.75
3.752
1.838
5.304
2.376
5.02
0.376
5.188
1.696
3.204
0.53
4.578
5.144
3.09
3.524
1.222
5.348
1.604
5.382
2.034
1.276
3.38
2.264
0.714
1.71
0.012
4.12
1.878
3.512
4.966
0.782
1.44
3.148
5.056
4.738
4.546
2.98
2.69
1.092
5.184
3.924
2.486
5.17
0.938
1.87
5.242
4.552
5.36
2.78
2.558
2.236
3.538
2.516
2.07
2.836
5.158
3.132
5.15
0.956
1.47
1.282
2.366
0.79
2.218
3.5
3.564
1.214
0.39
1.528
5.096
1.642
2.398
5.172
5.258
2.096
0.382
0.93
2.51
1.274
4.588
3.068
2.758
2.642
3.068
0.668
1.086
4.548
1.854
5.35
1.708
1.456
3.542
0.962
2.16
0.95
2.828
4.736
2.474
4.512
5.168
2.308
1.478
3.104
4.986
0.346
5.028
5.174
2.028
0.792
5.242
1.214
4.506
2.234
1.306
5.072
4.726
4.184
2.506
4.574
2.518
0.93
3.784
3.432
5.144
1.632
0.084
5.264
0.072
5.164
4.722
4.574
1.408
5.134
5.112
1.978
1.826
2.466
2.198
5.18
5.362
0.15
5.126
2.452
1.83
5.37
0.374
3.538
2.508
0.918
0.518
2.504
5.052
5.156
2.718
3.192
5.078
3.748
1.76
2.48
5.356
2.492
5.2
5.154
0.27
5.112
1.214
5.158
5.114
1.804
5.362
5.092
5.148
3.122
0.796
5.102
1.746
5.154
3.074
5.118
5.17
4.746
1.278
1.214
5.326
2.584
1.312
0.238
4.728
3.502
2.606
1.834
0.18
0.396
5.13
2.1
2.454
5.23
3.406
1.366
5.346
5.126
1.564
5.152
0.306
3.062
3.224
5.192
4.56
1.288
2.466
5.214
4.586
1.922
3.088
1.958
2.38
4.196
4.948
5.166
2.858
5.172
3.79
0.09
1.556
4.176
0.228
5.142
3.182
1.748
3.534
3.552
0.514
5.39
0.042
5.168
1.768
3.526
1.904
2.498
5.36
5.356
1.666
0.918
5.266
1.714
0.944
5.176
0
5.364
1.9
1.25
0.276
0.482
3.824
5.038
2.962
3.452
1.238
0.664
5.032
0.126
2.27
0.734
0.64
1.558
4.028
0.304
2.93
0.298
5.126
0.69
3.69
3.28
5.022
1.304
0.922
2.96
2.972
4.154
0.106
3.878
0.026
4.734
4.206
2.996
3.596
4.89
3.656
5.374
1.988
3.908
1.896
1.336
4.858
4.586
2.9
1.05
0.822
1.52
2.766
3.85
4.312
0.742
1.788
2.998
0.326
5.038
4.26
0.13
1.346
0.03
2.918
2.832
3.146
1.908
5.176
3.468
2.724
0.768
2.926
0.758
4.508
4.064
4.114
4.786
4.576
3.162
1.91
3.222
4.794
5.1
4.098
0.784
3.958
4.782
0.516
0.114
4.01
5.112
5.01
5.16
4.66
1.288
2.95
3.698
2.76
2.97
4.696
4.336
1.314
3.512
0.07
4.538
3.962
2.37
5.012
4.124
4.858
3.298
0.838
4.014
1.434
0.694
3.08
3.888
2.936
1.286
5.124
0.352
0.764
4.268
4.852
0.154
4.762
1.01
4.872
4.612
0.774
0.854
1.18
3.696
1.34
3.356
4.976
3.012
2.306
0.948
4.22
5.348
0.626
5.298
0.758
0.842
1.328
4.082
0.864
0.756
3.978
4.112
5.158
4.442
0.65
0.192
5.228
0.744
3.172
3.546
0.078
5.096
1.87
2.988
5
4.846
2.98
1.062
0.782
3.826
3.314
0.8
3.342
3.628
5.164
0.052
5.146
0.726
0.846
5.186
0.966
4.16
0.704
0.892
4.7
0.086
0.764
0.766
2.938
4.854
0.752
3.642
0.75
2.98
0.778
0.716
0.826
4.088
4.158
0.04
2.78
4.8
5.212
0.828
1.882
2.878
3.772
5.224
5.1
0.648
3.28
5.136
0.65
2.658
4.004
0.024
0.662
4.63
0.722
5.154
3.394
2.98
0.712
1.35
4.09
3.02
0.65
1.276
3.5
2.936
3.51
4.754
1.168
1.334
0.774
3.614
0.728
3.242
5.316
3.838
1.192
5.192
0.734
2.718
3.648
1.87
1.926
4.97
0.038
5.336
0.736
4.362
1.878
3.834
4.924
0.014
0.09
3.728
4.464
0.616
3.656
5
0.688
5.364
0
4.384
4.126
5.088
5.054
1.84
0.328
2.51
1.92
4.39
4.834
1.258
5.298
3.26
4.912
5.008
4.05
1.594
5.452
2.45
5.174
1.524
3.99
1.32
1.448
1.37
3.276
3.872
1.522
1.816
1.32
4.334
0.998
4.396
0.42
0.99
1.694
0.792
1.19
1.488
1.904
2.658
0.582
2.54
4.502
1.12
0.46
1.588
4.476
3.608
3.166
1.624
0.832
1.214
3.968
2.644
1.494
4.112
1.018
0.154
4.286
3.24
4.37
1.468
1.788
1.964
2.498
1.06
1.088
1.68
3.936
1.564
3.934
1.126
0.876
1.218
0.688
1.484
1.954
2.524
1.772
0.704
1.512
0.724
3.878
0.78
0.712
4.038
4.27
0.376
1.518
1.012
1.046
0.626
3.292
1.518
0.938
1.812
1.504
1.57
1.162
3.252
1.546
4.348
0.212
1.148
2.106
0.988
0.312
0.952
1.18
3.598
0.6
4.06
3.97
1.628
1.416
1.544
4.502
1.556
4.108
3.952
0.148
1.112
4.236
0.694
3.806
0.658
0.594
3.862
3.584
3.298
0.766
3.258
1.032
1
2.026
2.102
3.864
0.434
1.826
4.08
1.836
3.946
3.588
3.264
0.96
3.882
3.9
0.428
0.358
1.018
0.336
3.996
4.316
1.766
3.918
1.244
1.43
4.418
1.53
2.564
1.49
1.018
1.628
1.51
4.476
3.93
0.864
1.426
3.858
1.916
1.334
1.03
4.358
1.024
3.988
4.492
1.63
4.498
1.336
3.958
3.856
0.316
4.352
3.882
3.928
1.552
1.106
3.894
1.328
3.94
1.502
3.9
3.964
3.61
1.406
1.348
4.346
2.044
0.626
1.662
3.598
2.592
1.594
0.834
1.724
1.504
3.954
1.536
0.996
4.04
1.87
1.368
4.372
3.946
0.36
3.948
1.594
1.292
1.59
3.984
3.244
1.304
1.474
4.026
3.294
1.274
1.536
1.166
0.68
3.304
4.484
3.942
1.05
3.962
1.974
1.93
1.254
3.254
1.676
3.934
1.72
1.296
2.568
2.466
1.402
4.398
1.908
3.956
0.156
2.564
0.664
0.88
4.376
4.346
1.276
1.342
4.084
1.68
0.996
3.98
1.9
4.384
0
1.322
1.732
1.418
2.57
4.098
2.638
2.59
0.794
1.274
4.536
1.944
1.242
1.166
1.26
0.752
3.534
2.182
2.394
1.976
1.004
3.94
0.448
2.198
0.918
3.338
3.898
1.974
2.456
0.028
4.108
0.464
4.144
1.678
0.336
2.308
1.234
0.826
0.476
1.26
2.916
0.934
2.262
3.834
0.822
1.032
2.024
3.892
3.49
3.318
1.792
1.852
0.216
3.936
2.688
1.254
3.924
1.104
1.2
4.006
3.314
4.12
1.596
1.31
1.05
2.29
2.324
0.888
1.612
3.91
2.014
3.902
0.444
0.466
0.104
1.998
0.464
1.034
2.25
2.562
1.04
0.978
0.614
3.848
0.63
2.024
3.924
4.018
1.282
0.99
1.072
2.312
0.952
3.348
1.948
1.862
1.392
1.952
0.592
0.264
3.308
0.618
4.11
1.244
0.26
2.348
1.09
1.424
0.918
1.784
3.488
1.702
3.374
3.92
1.058
0.246
1.984
3.848
1
3.794
3.926
1.376
0.818
4
1.008
3.304
1.934
0.932
3.824
3.478
2.946
1.582
3.334
1.436
1.034
2.738
2.216
3.9
0.89
1.226
4.016
1.18
3.916
3.474
3.334
0.372
3.886
3.862
1.12
1.034
2.276
1.654
3.932
4.118
1.108
3.878
1.274
0.582
4.136
0.972
2.29
1.278
1.054
0.74
1.272
3.888
3.906
1.872
2.194
3.83
2.782
0.512
2.292
4.116
2.29
3.95
3.97
1.06
3.94
0.036
3.91
3.868
1.456
4.12
3.844
3.9
2.004
0.824
3.854
0.498
3.906
1.962
3.87
3.92
3.498
0.092
0.042
4.088
1.358
1.122
1.086
3.478
2.254
1.37
0.752
1.1
0.978
3.88
0.852
2.256
3.982
2.256
0.128
4.108
3.876
1.186
3.904
1.028
2.078
2.132
3.942
3.322
0.04
1.236
3.966
3.344
0.684
1.966
0.746
1.994
2.958
3.816
3.918
1.938
3.922
2.798
1.214
0.314
2.936
1.066
3.892
2.018
0.502
2.286
2.304
0.854
4.15
1.226
3.92
1.168
2.276
0.912
2.184
4.12
4.116
0.422
0.338
4.016
0.548
1.068
3.926
1.25
4.126
1.322
0
0.974
0.942
2.586
3.804
1.812
2.208
0.588
0.734
3.89
1.202
1.066
0.862
0.936
0.602
2.866
1.394
1.72
1.112
0.276
4.914
1.422
2.98
0.392
4.308
4.87
2.844
3.29
0.948
5.072
1.342
5.106
1.914
1.022
3.144
2.028
0.55
1.434
0.286
3.858
1.648
3.236
4.702
0.62
1.278
2.902
4.79
4.464
4.28
2.72
2.492
0.824
4.91
3.656
2.216
4.894
0.854
1.684
4.966
4.282
5.084
2.52
2.284
1.962
3.264
2.444
1.808
2.57
4.884
2.886
4.878
0.71
1.22
1.01
2.254
0.514
1.946
3.224
3.344
1.08
0.272
1.29
4.822
1.396
2.286
4.898
4.982
1.892
0.272
0.836
2.436
1.114
4.318
2.822
2.55
2.366
2.822
0.392
0.824
4.278
1.578
5.074
1.552
1.186
3.282
0.87
1.972
0.81
2.594
4.462
2.286
4.248
4.894
2.032
1.202
2.858
4.722
0.238
4.752
4.9
1.852
0.628
4.966
1.074
4.234
2.132
1.14
4.798
4.452
3.908
2.292
4.304
2.276
0.824
3.556
3.166
4.872
1.424
0.27
4.99
0.21
4.89
4.448
4.304
1.152
4.86
4.838
1.764
1.618
2.394
2.046
4.906
5.086
0.15
4.852
2.194
1.554
5.096
0.246
3.264
2.24
0.82
0.242
2.234
4.784
4.882
2.52
2.97
4.804
3.536
1.486
2.41
5.08
2.418
4.926
4.884
0.214
4.844
0.94
4.884
4.842
1.676
5.086
4.818
4.874
2.876
0.634
4.828
1.472
4.88
2.83
4.844
4.896
4.472
1.002
0.938
5.05
2.31
1.184
0.208
4.452
3.226
2.336
1.584
0.17
0.28
4.854
1.826
2.38
4.956
3.156
1.092
5.07
4.85
1.418
4.878
0.218
2.84
2.984
4.918
4.29
1.014
2.198
4.94
4.316
1.65
2.842
1.692
2.264
3.92
4.686
4.892
2.648
4.898
3.572
0.242
1.284
3.9
0.172
4.868
2.928
1.474
3.258
3.278
0.334
5.114
0.252
4.894
1.59
3.25
1.668
2.4
5.084
5.08
1.394
0.646
4.99
1.442
0.848
4.902
0.276
5.088
1.732
0.974
0
0.352
3.554
4.764
2.694
3.176
1.016
0.46
4.768
0.24
2.006
0.584
0.518
1.318
3.76
0.468
2.656
0.252
0.106
4.832
1.364
2.736
0.048
4.194
4.77
2.642
3.062
0.916
5.03
1.206
5.072
1.572
0.87
2.922
1.808
0.234
1.418
0.486
3.702
1.418
3.172
4.768
0.302
0.96
2.704
4.832
4.39
4.146
2.56
2.21
0.744
4.822
3.536
2.106
4.842
0.5
1.39
4.936
4.166
5.048
2.362
2.224
1.988
3.188
2.092
1.664
2.444
4.796
2.686
4.79
0.55
1.048
0.942
1.908
0.562
1.972
3.16
3.094
0.742
0.092
1.082
4.734
1.206
1.942
4.828
4.944
1.618
0.1
0.484
2.084
0.794
4.206
2.624
2.28
2.3
2.62
0.504
0.718
4.164
1.56
5.036
1.228
1.094
3.12
0.518
1.68
0.472
2.368
4.386
1.994
4.308
4.81
1.976
1.188
2.658
4.784
0.138
4.728
4.812
1.548
0.31
4.926
0.74
4.246
1.786
0.826
4.712
4.376
3.878
2.034
4.186
2.07
0.474
3.318
3.026
4.77
1.158
0.412
4.91
0.418
4.802
4.372
4.188
1
4.764
4.75
1.506
1.35
2.042
1.722
4.826
5.038
0.35
4.766
2.038
1.51
5.068
0.114
3.2
2.126
0.468
0.414
2.126
4.83
4.792
2.238
2.722
4.714
3.274
1.426
2.058
5.042
2.066
4.84
4.912
0.212
4.882
0.912
4.8
4.744
1.336
5.046
4.732
4.786
2.674
0.314
4.742
1.412
4.794
2.626
4.756
4.81
4.396
1
0.916
5.016
2.3
0.844
0.244
4.378
3.174
2.228
1.404
0.304
0.086
4.776
1.774
2.028
4.876
2.968
1.07
5.036
4.77
1.088
4.794
0.176
2.59
2.77
4.832
4.172
0.974
2.086
4.858
4.204
1.56
2.642
1.574
1.922
3.888
4.75
4.802
2.382
4.812
3.316
0.512
1.218
3.862
0.258
4.782
2.752
1.406
3.196
3.192
0.092
5.078
0.488
4.808
1.286
3.188
1.452
2.052
5.048
5.04
1.326
0.614
4.912
1.474
0.496
4.818
0.482
5.054
1.418
0.942
0.352
0
3.438
4.734
2.746
3.134
0.778
0.224
4.826
0.53
1.872
0.254
0.168
1.118
3.806
0.766
2.664
0.6
3.524
1.428
2.14
1.474
3.398
0.756
1.338
1.122
1.22
2.612
1.778
2.232
1.848
2.902
2.568
1.206
1.796
3.242
2.168
3.834
0.532
2.142
0.578
2.356
3.198
2.822
1.064
2.212
1.04
0.742
0.948
2.012
2.732
1.41
0.108
1.338
1.548
3.324
2.454
1.754
0.73
1.822
1.124
1.322
1.848
0.458
3.336
1.776
0.994
1.38
1.09
1.376
2.89
2.396
2.542
2.946
3.048
1.86
0.572
1.498
3.05
3.5
2.392
1.32
2.254
2.942
1.468
1.726
2.194
3.512
3.3
3.322
2.916
0.768
1.11
1.86
1.23
1.13
3.178
2.74
0.726
2.038
1.796
2.736
2.368
0.546
3.296
2.296
3.158
1.458
1.03
2.174
2.032
1.408
1.558
2.382
1.096
2.332
3.532
1.608
1.396
2.446
3.19
1.688
3.02
1.546
3.034
2.868
1.302
1.014
0.958
1.86
0.75
1.54
3.268
1.358
0.47
1.336
2.46
3.79
1.514
3.752
1.388
1.02
0.75
2.438
1.338
1.34
2.182
2.328
3.318
2.604
1.43
1.754
3.676
1.356
1.422
2.026
1.884
3.502
0.564
1.316
3.292
3.324
1.32
2.218
1.374
1.99
1.506
1.3
1.68
2.076
3.324
1.808
3.306
1.428
2.15
3.604
2.198
2.622
1.396
1.314
2.886
1.798
1.322
1.372
1.1
3.19
1.334
2.09
1.382
1.14
1.342
1.404
1.042
2.576
2.626
1.802
1.462
3.04
3.634
1.03
0.682
1.218
2.058
3.66
3.498
1.388
1.762
3.298
1.478
0.84
2.48
1.832
1.378
2.844
1.386
3.566
1.572
1.158
1.424
0.736
2.546
1.356
1.462
0.766
1.904
1.098
1.868
2.914
0.954
2.34
1.386
1.78
1.402
1.594
3.796
2.272
0.884
3.622
1.374
0.878
2.084
0.58
0.386
3.364
1.85
3.804
1.398
2.566
0.588
2.076
3.084
1.83
1.792
2.164
2.908
1.518
2.25
3.288
1.416
3.824
1.84
2.57
2.586
3.554
3.438
0
1.586
1.628
0.766
2.7
3.214
2.348
3.786
1.566
3.254
3.358
2.35
1.634
3.98
1.34
3.698
4.804
0.712
3.37
3.05
4.702
1.152
0.924
2.706
2.758
3.832
0.344
3.564
0.35
4.458
3.888
2.77
3.308
4.572
3.332
5.05
1.802
3.61
1.588
1.2
4.542
4.286
2.65
0.932
0.64
1.38
2.49
3.596
3.992
0.762
1.548
2.692
0.328
4.728
3.97
0.202
1.192
0.33
2.632
2.514
2.818
1.608
4.918
3.16
2.428
0.776
2.674
0.762
4.19
3.752
3.794
4.524
4.252
2.834
1.602
3.02
4.49
4.778
3.79
0.766
3.648
4.52
0.53
0.236
3.726
4.79
4.7
4.904
4.354
1.138
2.694
3.444
2.444
2.714
4.37
4.016
1.154
3.188
0.332
4.246
3.642
2.126
4.702
3.846
4.546
3.038
0.66
3.75
1.2
0.706
2.76
3.566
2.682
1.152
4.802
0.054
0.778
3.988
4.536
0.246
4.456
0.716
4.606
4.308
0.744
0.674
0.858
3.428
1.192
3.074
4.664
2.826
2.044
0.95
3.92
5.026
0.686
4.972
0.768
0.656
1.178
3.768
0.862
0.744
3.688
3.818
4.9
4.17
0.67
0.4
4.904
0.736
2.876
3.224
0.334
4.774
1.562
2.682
4.688
4.522
2.672
0.942
0.788
3.574
3.082
0.774
3.158
3.308
4.906
0.33
4.888
0.752
0.762
4.864
0.866
3.836
0.712
0.882
4.414
0.348
0.742
0.768
2.686
4.538
0.736
3.322
0.756
2.726
0.768
0.728
0.648
3.764
3.836
0.294
2.454
4.498
4.888
0.642
1.566
2.572
3.464
4.9
4.778
0.64
2.96
4.878
0.692
2.418
3.68
0.308
0.654
4.334
0.728
4.83
3.156
2.74
0.734
1.198
3.768
2.714
0.684
1.124
3.184
2.68
3.198
4.492
0.846
1.192
0.784
3.366
0.742
3.06
4.99
3.516
0.874
4.87
0.734
2.46
3.328
1.562
1.634
4.648
0.358
5.012
0.748
4.072
1.568
3.534
4.668
0.326
0.346
3.408
4.14
0.676
3.33
4.69
0.704
5.038
0.328
4.098
3.804
4.764
4.734
1.586
0
2.182
1.602
4.078
4.514
1.136
4.972
2.954
4.594
4.69
3.742
1.292
5.126
2.122
4.848
2.794
2.542
1.462
2.424
2.726
2.182
2.59
1.982
2.41
1.838
2.518
1.758
2.532
3.058
2.012
2.302
1.964
2.638
1.354
2.974
2.152
2.058
1.056
2.022
2.628
2.614
1.976
2.096
2.086
2.284
1.604
2.588
2.024
2.558
1.726
1.234
2.39
2.886
2.484
2.38
2.178
2.512
1.558
0.9
0.766
1.17
3.676
1.552
1.308
2.542
1.988
2.53
2.25
1.95
1.84
3.272
2.206
0.78
1.058
2.666
2.736
2.77
2.052
2.486
1.932
3.286
2.462
2.416
2.348
2.78
2.854
3.66
2.614
2.186
1.948
2.484
0.922
1.97
2.308
2.066
2.154
1.226
2.512
2.696
1.742
1.832
2.868
2.516
2.694
2.114
2.094
2.608
1.562
2.524
1.012
1.57
1.968
2.038
2.784
2.16
2.556
2.592
2.624
2.414
2.702
1.566
3.284
2.576
2.456
2.09
1.388
2.292
2.2
1.886
2.816
2.668
1.608
2.604
2.29
2.964
2.594
2.904
2.544
2.076
2.194
1.924
2.556
2.49
2.226
2.284
3.64
2.864
2.518
2.554
2.842
2.5
1.532
1.312
2.5
2.758
1.074
1.254
2.838
2.454
1.224
2.09
2.544
2.586
2.446
2.472
2.908
1.416
3.65
2.512
3.64
2.566
2.192
2.832
2.15
1.838
2.516
2.548
2.912
2.526
2.474
2.53
1.99
2.628
2.478
1.428
2.53
1.99
2.506
2.532
2.098
1.748
1.834
2.476
0.6
2.786
2.852
2.074
0.964
1.19
1.816
2.848
2.77
2.466
1.12
3.616
2.57
1.988
1.686
2.488
2.466
2.722
2.518
2.804
2.418
2.14
2.552
2.19
1.786
1.248
2.552
2.174
1.392
1.952
1.48
3.25
1.402
2.004
2.552
2.476
2.54
2.858
2.902
1.598
1.414
2.826
2.512
1.8
1.448
1.06
1.244
2.654
2.54
2.93
2.538
2.54
1.05
1.976
3.458
2.508
2.524
1.51
2.132
2.59
1.272
2.848
2.528
2.962
2.51
2.638
1.812
2.694
2.746
1.628
2.182
0
0.878
2.262
2.546
2.08
2.878
1.432
2.672
2.748
2.004
1.066
3.002
0.34
2.736
3.206
1.776
1.77
1.892
3.102
1.32
1.782
1.454
1.762
2.236
1.898
1.966
1.938
2.98
2.288
1.692
1.808
2.972
1.742
3.462
1.298
2.058
0.19
1.946
2.942
2.72
1.422
1.89
1.314
1.408
1.112
2.26
2.392
1.782
0.856
1.116
1.718
3.134
2.45
1.802
1.312
1.914
1.182
0.912
1.276
0.316
3.52
1.58
0.928
1.76
1.442
1.752
2.588
2.156
2.194
3.11
2.662
1.29
0.2
2.042
2.908
3.18
2.202
1.7
2.062
3.114
1.734
1.812
2.234
3.192
3.106
3.504
2.774
1.324
1.426
2.124
0.846
1.45
2.784
2.416
1.29
1.598
1.902
2.712
2.042
1.094
3.11
2.376
2.95
1.706
1.316
2.356
1.534
1.756
1.16
1.974
1.432
1.938
3.206
1.596
1.776
2.498
2.934
1.792
2.874
1.216
3.164
2.728
1.674
1.308
0.746
2.02
1.334
1.618
3.07
1.976
0.884
1.792
2.356
3.434
1.844
3.384
1.764
1.3
1.328
2.168
1.756
1.71
2.164
2.278
3.492
2.722
1.762
1.91
3.314
1.722
1.346
1.628
1.934
3.176
0.204
1.112
3.094
2.936
1.098
1.892
1.76
2.246
1.92
1.684
2.264
1.708
3.502
1.908
3.486
1.794
1.902
3.268
1.91
2.242
1.748
1.744
2.9
1.912
1.692
1.75
1.45
2.938
1.7
1.722
1.752
1.468
1.722
1.762
1.324
2.174
2.242
1.882
0.886
2.926
3.294
1.302
0.086
1.004
1.886
3.308
3.18
1.708
1.36
3.47
1.812
1.326
2.086
1.902
1.706
2.784
1.746
3.234
1.938
1.57
1.784
1.324
2.172
1.138
1.796
1.314
1.584
1.422
1.602
3.082
0.756
1.928
1.77
2.078
1.766
2.194
3.408
1.918
0.728
3.276
1.736
1.214
1.728
0.186
0.398
3.05
1.944
3.426
1.764
2.538
0.178
1.978
3.278
1.914
1.908
1.808
2.546
1.842
1.762
3.096
1.762
3.452
1.92
2.59
2.208
3.176
3.134
0.766
1.602
0.878
0
2.484
2.914
1.966
3.392
1.382
2.994
3.09
2.154
1.042
3.558
0.636
3.276
0.88
4.114
0.8
1.968
0.732
3.454
4.038
1.864
2.288
0.578
4.358
0.524
4.406
1.108
0.27
2.144
1.03
0.556
0.93
1.244
2.934
0.642
2.494
4.256
0.504
0.444
1.926
4.284
3.686
3.394
1.796
1.484
0.432
4.102
2.794
1.396
4.156
0.652
0.706
4.276
3.424
4.382
1.6
1.576
1.508
2.492
1.744
0.932
1.71
4.074
1.908
4.068
0.338
0.33
0.502
1.44
0.692
1.492
2.48
2.33
0.478
0.86
0.31
4.012
0.446
1.468
4.124
4.278
0.882
0.87
0.622
1.734
0.37
3.466
1.846
1.536
1.638
1.842
0.788
0.378
3.424
1.042
4.366
0.676
0.53
2.354
0.628
0.98
0.468
1.592
3.68
1.29
3.798
4.094
1.344
0.764
1.88
4.264
0.9
4.078
4.09
0.886
0.494
4.254
0.444
3.654
1.362
0.346
3.992
3.668
3.23
1.276
3.444
1.29
0.586
2.548
2.272
4.036
0.416
1.18
4.196
1.168
4.08
3.668
3.446
0.34
4.036
4.03
0.748
0.606
1.696
1.132
4.112
4.358
1.09
4.046
1.282
0.952
4.41
0.87
2.52
1.41
0.61
0.866
1.414
4.282
4.068
1.51
1.956
3.992
2.52
0.848
1.712
4.374
1.712
4.12
4.338
0.978
4.322
0.59
4.082
4.014
0.876
4.374
4.012
4.064
1.896
0.494
4.022
0.834
4.072
1.848
4.034
4.092
3.69
0.68
0.602
4.352
1.728
0.544
1.01
3.674
2.512
1.518
0.644
1.058
0.856
4.064
1.172
1.676
4.16
2.192
0.676
4.374
4.058
0.602
4.074
0.938
1.826
1.992
4.114
3.43
0.586
1.374
4.144
3.464
0.912
1.864
0.882
1.44
3.238
4.238
4.08
1.632
4.092
2.556
1.244
0.672
3.204
1.012
4.062
1.98
0.816
2.52
2.486
0.726
4.41
1.234
4.088
0.638
2.512
0.674
1.618
4.384
4.368
0.752
0.548
4.2
1.076
0.612
4.102
1.238
4.39
0.794
0.588
1.016
0.778
2.7
4.078
2.262
2.484
0
0.574
4.304
1.25
1.142
0.56
0.668
0.352
3.276
1.484
2.104
1.242
0.314
4.608
1.146
2.54
0.188
3.97
4.546
2.432
2.86
0.708
4.81
0.982
4.85
1.476
0.646
2.718
1.602
0.138
1.206
0.672
3.482
1.214
2.95
4.568
0.19
0.824
2.492
4.626
4.166
3.924
2.34
2.036
0.528
4.598
3.312
1.882
4.618
0.498
1.226
4.716
3.942
4.826
2.14
2.002
1.784
2.964
2.04
1.442
2.222
4.572
2.474
4.566
0.328
0.826
0.724
1.818
0.414
1.768
2.938
2.902
0.646
0.292
0.868
4.51
0.99
1.85
4.604
4.724
1.438
0.302
0.47
2.032
0.662
3.982
2.412
2.098
2.078
2.41
0.406
0.498
3.942
1.346
4.814
1.098
0.872
2.902
0.502
1.514
0.386
2.164
4.162
1.828
4.108
4.586
1.754
0.98
2.446
4.582
0.33
4.508
4.588
1.392
0.194
4.704
0.634
4.032
1.706
0.684
4.488
4.152
3.658
1.844
3.964
1.858
0.444
3.12
2.804
4.546
0.972
0.608
4.686
0.594
4.578
4.15
3.964
0.778
4.54
4.526
1.316
1.164
1.99
1.592
4.602
4.816
0.518
4.542
1.816
1.294
4.848
0.298
2.978
1.902
0.45
0.388
1.902
4.622
4.568
2.064
2.528
4.49
3.088
1.206
2.006
4.82
2.012
4.616
4.702
0.406
4.674
0.706
4.576
4.52
1.236
4.824
4.508
4.562
2.464
0.204
4.518
1.192
4.57
2.416
4.532
4.586
4.174
0.798
0.712
4.796
2.086
0.754
0.438
4.156
2.954
2.004
1.186
0.484
0.288
4.552
1.556
1.974
4.652
2.754
0.862
4.816
4.548
0.968
4.57
0.366
2.398
2.562
4.608
3.95
0.762
1.862
4.636
3.98
1.338
2.43
1.35
1.828
3.668
4.55
4.578
2.198
4.588
3.126
0.674
0.998
3.642
0.438
4.558
2.536
1.186
2.974
2.968
0.154
4.856
0.662
4.584
1.13
2.966
1.244
1.974
4.828
4.818
1.106
0.42
4.688
1.274
0.476
4.594
0.664
4.834
1.274
0.734
0.46
0.224
3.214
4.514
2.546
2.914
0.574
0
4.624
0.684
1.65
0.186
0.212
0.902
3.6
0.92
2.452
0.704
4.874
1.846
3.516
3.782
4.806
2.182
2.058
3.372
3.564
3.918
1.35
3.784
1.282
4.936
4.068
3.536
3.764
4.714
3.424
5.044
2.724
3.98
2.062
0.094
4.7
4.61
3.328
0.208
1.692
2.41
3.062
4.216
4.102
1.896
2.354
3.042
1.452
4.944
4.388
1.18
2.214
1.282
3.146
2.766
2.84
2.146
5.486
3.476
2.894
1.912
3.35
1.898
4.324
3.98
3.912
5.076
4.286
2.858
2.08
3.844
4.766
4.85
4.06
1.898
3.926
5.08
1.664
1.264
4.188
4.862
4.912
5.47
4.636
2.17
3.348
4.076
2.73
3.372
4.386
4.14
2.174
3.29
1.318
4.638
3.8
2.876
4.924
4.336
4.754
3.656
1.712
4.322
0.52
1.842
2.972
3.646
3.348
0.05
4.864
1.082
1.914
4.452
4.696
1.31
4.73
0.802
5.126
4.594
1.876
1.724
1.39
3.984
2.222
3.584
4.876
3.698
2.722
2.084
4.258
5.038
1.816
4.974
1.904
1.702
2.208
3.968
1.996
1.878
4.108
4.206
5.458
4.684
1.804
1.438
4.916
1.872
3.3
3.362
1.188
4.84
2.048
3.044
4.898
4.53
3.026
0.196
1.924
4.202
3.812
1.906
4.024
3.462
5.466
1.302
5.452
1.886
0.414
4.912
0.294
3.918
1.848
2.016
4.838
1.336
1.876
1.904
3.36
4.7
1.87
3.476
1.89
3.388
1.902
1.864
1.704
3.828
3.912
1.256
2.576
4.8
4.93
1.688
1.984
2.942
3.774
4.924
4.852
1.776
3.134
5.436
1.824
3.16
3.764
1.236
1.788
4.694
1.862
4.884
3.854
3.456
1.868
2.224
3.864
3.062
1.818
2.154
3.398
3.342
3.456
5.048
1.392
0.104
1.92
4.02
1.878
3.936
4.966
3.658
1.462
4.904
1.868
3.118
3.492
2.038
2.208
4.736
1.292
4.998
1.882
4.468
2.038
3.896
5.244
1.268
1.34
3.562
4.212
1.804
3.354
4.906
1.838
5.032
1.258
4.536
3.89
4.768
4.826
2.348
1.136
2.08
1.966
4.304
4.624
0
4.942
3.3
4.746
4.824
4.01
1.028
5.046
2.202
4.79
0.43
5.138
1.65
3.216
0.578
4.538
5.098
3.084
3.528
1.174
5.286
1.582
5.318
2.1
1.262
3.384
2.266
0.754
1.652
0.134
4.096
1.886
3.458
4.874
0.824
1.486
3.142
4.97
4.686
4.514
2.958
2.72
1.06
5.134
3.888
2.45
5.11
1.014
1.906
5.176
4.514
5.294
2.758
2.508
2.162
3.488
2.602
2.046
2.804
5.11
3.126
5.102
0.948
1.458
1.244
2.436
0.738
2.144
3.446
3.578
1.272
0.438
1.528
5.048
1.636
2.47
5.118
5.194
2.12
0.432
1.002
2.594
1.322
4.55
3.062
2.782
2.592
3.062
0.61
1.062
4.508
1.794
5.286
1.758
1.422
3.52
1.036
2.194
1.004
2.832
4.684
2.51
4.422
5.118
2.256
1.422
3.098
4.896
0.394
4.96
5.126
2.07
0.834
5.178
1.27
4.428
2.31
1.35
5.024
4.674
4.12
2.524
4.534
2.514
0.998
3.794
3.402
5.102
1.654
0.196
5.214
0.136
5.116
4.67
4.534
1.39
5.088
5.062
1.996
1.848
2.552
2.252
5.13
5.302
0.182
5.076
2.432
1.778
5.304
0.418
3.484
2.472
0.99
0.462
2.468
4.966
5.108
2.746
3.206
5.03
3.768
1.714
2.566
5.292
2.578
5.15
5.07
0.328
5.028
1.166
5.108
5.068
1.868
5.298
5.044
5.1
3.116
0.838
5.054
1.7
5.106
3.07
5.07
5.12
4.694
1.222
1.164
5.262
2.518
1.374
0.3
4.674
3.444
2.568
1.824
0.232
0.446
5.078
2.048
2.54
5.18
3.396
1.314
5.28
5.074
1.618
5.104
0.358
3.076
3.222
5.142
4.522
1.24
2.43
5.164
4.546
1.882
3.08
1.926
2.45
4.13
4.858
5.118
2.88
5.122
3.806
0.036
1.514
4.114
0.276
5.092
3.168
1.704
3.48
3.504
0.542
5.324
0.086
5.118
1.806
3.47
1.906
2.574
5.294
5.294
1.624
0.88
5.214
1.644
1.016
5.126
0.126
5.298
1.944
1.202
0.24
0.53
3.786
4.972
2.878
3.392
1.25
0.684
4.942
0
2.242
0.782
0.696
1.556
3.942
0.238
2.858
0.176
1.96
2.972
0.656
1.27
1.832
2.322
2.902
0.95
1.452
1.09
3.224
0.668
3.274
1.652
1.004
1.304
0.536
1.676
0.762
2.28
1.854
0.68
1.368
3.264
1.634
1.338
0.99
3.25
2.542
2.278
0.726
1.202
1.182
2.96
1.664
0.266
3.018
1.782
1.092
3.15
2.294
3.25
0.53
0.55
0.89
1.354
2.252
0.21
0.572
2.932
0.984
2.926
1.326
0.83
1.004
1.844
1.516
0.886
1.352
1.612
1.536
1.936
0.842
2.872
0.7
1.856
2.982
3.148
0.92
1.948
1.756
2.236
1.4
2.334
0.918
1.128
0.57
0.926
1.648
1.184
2.292
0.688
3.234
1.34
0.824
1.282
1.756
1.086
1.606
0.862
2.538
1.186
2.82
2.952
0.442
0.914
0.954
3.264
1.97
2.956
2.95
1.174
1.626
3.122
1.502
2.588
1.866
1.354
2.85
2.526
2.118
0.892
2.314
0.532
1.722
1.742
1.162
2.9
0.974
2.232
3.054
2.198
2.94
2.526
2.316
0.872
2.898
2.888
0.814
0.906
2.216
1.436
2.97
3.22
2.122
2.904
0.224
0.608
3.284
1.94
1.392
0.272
1.746
1.786
0.284
3.248
2.928
1.206
1.276
2.852
1.852
0.604
2.226
3.24
2.216
2.978
3.278
2.042
3.276
1.104
2.94
2.876
1.54
3.24
2.87
2.922
0.976
1.628
2.882
0.614
2.932
0.942
2.894
2.95
2.548
1.08
1.108
3.222
0.834
1.546
2.072
2.532
1.398
0.382
0.51
2.102
1.934
2.922
0.474
2.192
3.018
1.198
0.984
3.246
2.916
1.404
2.934
2.004
1.192
1.12
2.972
2.3
1.026
0.244
3.002
2.332
0.406
0.934
0.32
1.822
2.126
3.246
2.94
1.154
2.95
1.846
2.248
0.758
2.086
2.062
2.922
0.956
0.594
1.394
1.346
1.798
3.278
2.254
2.946
1.17
1.388
0.598
2.028
3.252
3.234
0.662
[truncated: 440,017 more chars]
