# Supplementary material for: Reliable Facility Location Problem with Facility Protection
Source: PLoS One. 2016 Sep 1;11(9):e0161532. doi: 10.1371/journal.pone.0161532 (PMC5008800; doi:10.1371/journal.pone.0161532)
Supplement: S1 Dataset — The computational experiment dataset. Includes the 49,88,150 and 263 nodes datasets, and each dataset contains 20 randomly generated instances. The case example dataset. Includes the information on the Hunan case example. (ZIP) [file pone.0161532.s001.zip › Supporting Information/S1_dataset/49nodesDataset/16-testData]

49
demand
2.976e+007
1.79905e+007
1.69865e+007
1.29379e+007
1.18816e+007
1.14306e+007
1.08471e+007
9.2953e+006
7.73019e+006
6.62864e+006
6.47822e+006
6.18736e+006
6.01643e+006
5.54416e+006
5.11707e+006
4.89177e+006
4.87719e+006
4.86669e+006
4.78147e+006
4.3751e+006
4.21997e+006
4.04059e+006
3.6853e+006
3.66523e+006
3.4867e+006
3.29439e+006
3.28712e+006
3.14559e+006
2.84232e+006
2.77676e+006
2.57322e+006
2.47757e+006
2.35073e+006
1.79348e+006
1.72285e+006
1.57839e+006
1.51507e+006
1.22793e+006
1.20183e+006
1.10925e+006
1.00675e+006
1.00346e+006
799065
696004
666168
638800
606900
562758
453588
failure_probability
0.0161473
0.0359371
0.0480117
0.0016419
0.0336589
0.0464522
0.0438337
0.0325633
0.0342708
0.0188849
0.0405347
0.0400037
0.000662252
0.00952483
0.031286
0.033346
0.0130131
0.0278665
0.0125309
0.0234718
0.0130146
0.000798059
0.0226722
0.012978
0.0144887
0.0470489
0.0499817
0.0286767
0.0371166
0.032197
0.0488159
0.0291955
0.0149052
0.0495666
0.0282022
0.0454863
0.00590228
0.0472976
0.00184179
0.0370556
0.00475631
0.0469405
0.0136067
0.0217322
0.0346644
0.0238548
0.0275781
0.0117847
0.020275
fixedCost_unreliableFacilites
5.1092e+007
3.10838e+007
2.93771e+007
2.24945e+007
2.06988e+007
1.9932e+007
1.89401e+007
1.6302e+007
1.36413e+007
1.17687e+007
1.1513e+007
1.10185e+007
1.07279e+007
9.92507e+006
9.19902e+006
8.81601e+006
8.79121e+006
8.77338e+006
8.6285e+006
7.93767e+006
7.67395e+006
7.369e+006
6.765e+006
6.73089e+006
6.4274e+006
6.10047e+006
6.0881e+006
5.84749e+006
5.33195e+006
5.22048e+006
4.87447e+006
4.71188e+006
4.49623e+006
3.54891e+006
3.42885e+006
3.18325e+006
3.07562e+006
2.58748e+006
2.54312e+006
2.38573e+006
2.21147e+006
2.20589e+006
1.85841e+006
1.68321e+006
1.63249e+006
1.58596e+006
1.53173e+006
1.45669e+006
1.2711e+006
fixedCost_reliableFacilites
5.11728e+007
3.12635e+007
2.96171e+007
2.25027e+007
2.08671e+007
2.01643e+007
1.91593e+007
1.64648e+007
1.38127e+007
1.18631e+007
1.17156e+007
1.12185e+007
1.07312e+007
9.97269e+006
9.35545e+006
8.98274e+006
8.85628e+006
8.91271e+006
8.69115e+006
8.05503e+006
7.73903e+006
7.37299e+006
6.87836e+006
6.79578e+006
6.49984e+006
6.33571e+006
6.33801e+006
5.99088e+006
5.51753e+006
5.38147e+006
5.11855e+006
4.85785e+006
4.57076e+006
3.79674e+006
3.56986e+006
3.41069e+006
3.10513e+006
2.82397e+006
2.55233e+006
2.57101e+006
2.23525e+006
2.44059e+006
1.92644e+006
1.79187e+006
1.80581e+006
1.70523e+006
1.66962e+006
1.51561e+006
1.37247e+006
travelCostPrimaryAssignment
0
4.966
2.924
4.348
4.714
3.396
4.09
3.882
4.934
4.686
4.158
4.744
5.252
3.764
3.15
3.39
3.8
1.18
4.794
3.036
3.614
4.026
3.938
1.258
4.526
1.784
5.102
2.67
0.894
2.962
3.604
2.768
3.258
4.276
1.058
2.644
1.754
5.328
0.202
5.176
0.884
5.228
1.466
2.324
4.892
2.38
4.744
5.052
1.802
4.966
0
3.144
2.046
0.46
1.692
1.022
1.092
0.352
1.078
1.684
0.808
0.286
1.342
2.006
1.578
1.648
4.768
0.584
1.946
2.55
1.972
1.316
4.308
1.416
3.236
0.168
2.72
4.844
2.032
2.29
2.336
2.276
1.016
3.908
2.366
3.554
0.468
4.764
0.24
4.234
0.27
3.76
2.656
0.516
2.694
0.62
0.254
3.176
2.924
3.144
0
1.604
2.718
1.598
2.134
2.25
2.922
2.334
1.632
2.524
3.388
1.85
1.306
1.992
1.502
3.536
2.688
2.086
0.79
1.382
1.828
1.736
2.036
1.534
3.2
0.714
3.402
1.624
0.932
1.23
0.876
2.144
2.148
1.458
1.206
3.612
2.77
3.384
2.734
3.326
2.72
1.964
2.796
2.302
2.632
3.352
1.692
4.348
2.046
1.604
0
1.592
1.424
1.326
1.694
1.722
0.986
0.458
1.25
2.202
1.304
1.438
1.832
0.84
4.686
1.47
2.22
0.816
0.352
1.07
3.274
0.634
2.65
2.026
1.682
4.628
1.854
0.744
1.754
1.108
1.132
3.398
1.994
2.606
2.488
4.17
2.252
3.932
2.122
3.704
2.598
1.558
2.864
1.428
2.296
2.722
4.714
0.46
2.718
1.592
0
1.35
0.646
0.862
0.224
0.646
1.224
0.384
0.672
0.982
1.648
1.346
1.214
4.624
0.184
1.768
2.098
1.512
0.902
3.97
0.968
2.95
0.484
2.34
4.674
1.754
1.844
2.004
1.858
0.572
3.658
2.076
3.214
0.92
4.514
0.684
4.032
0.608
3.6
2.452
0.212
2.544
0.19
0.706
2.914
3.396
1.692
1.598
1.424
1.35
0
0.706
0.666
1.574
1.318
1.012
1.348
1.968
0.372
0.32
0.456
0.588
3.456
1.408
0.796
1.3
1.092
0.558
2.622
1.25
1.616
1.794
1.046
3.456
0.484
1.032
0.654
0.76
0.882
2.348
0.756
1.868
2.132
3.198
1.928
2.78
1.924
2.432
1.264
1.508
1.478
1.354
1.854
1.602
4.09
1.022
2.134
1.326
0.646
0.706
0
0.41
0.87
0.744
0.874
0.684
1.286
0.336
1.004
0.788
0.67
4.07
0.706
1.236
1.606
1.118
0.32
3.324
0.854
2.316
1.104
1.704
4.096
1.132
1.33
1.36
1.26
0.27
3.034
1.444
2.568
1.482
3.89
1.262
3.438
1.234
3.04
1.872
0.804
2.012
0.654
1.218
2.288
3.882
1.092
2.25
1.694
0.862
0.666
0.41
0
1.07
1.142
1.236
1.034
1.378
0.438
0.984
0.492
0.934
3.764
0.986
0.906
1.844
1.444
0.626
3.23
1.262
2.144
1.22
1.71
3.812
0.942
1.562
1.268
1.386
0.676
2.822
1.276
2.48
1.5
3.68
1.314
3.176
1.348
2.738
1.594
1.062
1.684
0.948
1.22
2.086
4.934
0.352
2.922
1.722
0.224
1.574
0.87
1.07
0
0.742
1.39
0.472
0.486
1.206
1.872
1.558
1.418
4.826
0.254
1.972
2.28
1.68
1.116
4.194
1.088
3.172
0.304
2.56
4.88
1.974
2.034
2.228
2.07
0.778
3.876
2.298
3.438
0.766
4.734
0.53
4.244
0.412
3.804
2.664
0.168
2.746
0.302
0.602
3.134
4.686
1.078
2.334
0.986
0.646
1.318
0.744
1.142
0.742
0
0.714
0.27
1.216
0.982
1.536
1.52
0.91
4.766
0.496
1.97
1.62
0.996
0.758
3.792
0.352
2.904
1.042
2.114
4.774
1.796
1.406
1.918
1.552
0.478
3.65
2.068
3.052
1.506
4.49
1.272
4.098
1.138
3.74
2.566
0.576
2.736
0.462
1.332
2.91
4.158
1.684
1.632
0.458
1.224
1.012
0.874
1.236
1.39
0.714
0
0.938
1.876
0.852
1.092
1.394
0.428
4.388
1.138
1.8
0.908
0.29
0.614
3.172
0.408
2.404
1.69
1.506
4.356
1.474
0.7
1.448
0.916
0.706
3.162
1.662
2.456
2.144
3.97
1.906
3.662
1.802
3.384
2.242
1.238
2.484
1.088
1.926
2.448
4.744
0.808
2.524
1.25
0.384
1.348
0.684
1.034
0.472
0.27
0.938
0
0.952
0.986
1.606
1.47
1.046
4.754
0.226
1.916
1.842
1.226
0.812
3.908
0.616
2.962
0.776
2.24
4.778
1.806
1.61
1.984
1.704
0.466
3.696
2.104
3.158
1.238
4.546
1.004
4.114
0.876
3.724
2.554
0.31
2.694
0.196
1.062
2.95
5.252
0.286
3.388
2.202
0.672
1.968
1.286
1.378
0.486
1.216
1.876
0.952
0
1.614
2.28
1.864
1.886
5.044
0.74
2.23
2.764
2.166
1.566
4.588
1.568
3.522
0.188
2.99
5.124
2.318
2.514
2.616
2.526
1.244
4.196
2.652
3.834
0.304
5.05
0.136
4.518
0.082
4.04
2.942
0.644
2.974
0.788
0.31
3.464
3.764
1.342
1.85
1.304
0.982
0.372
0.336
0.438
1.206
0.982
0.852
0.986
1.614
0
0.668
0.566
0.504
3.786
1.036
1.006
1.406
1.026
0.258
2.988
0.982
1.986
1.434
1.378
3.798
0.822
1.126
1.024
0.976
0.522
2.712
1.12
2.232
1.794
3.564
1.58
3.132
1.564
2.758
1.584
1.136
1.758
0.982
1.524
1.966
3.15
2.006
1.306
1.438
1.648
0.32
1.004
0.984
1.872
1.536
1.092
1.606
2.28
0.668
0
0.688
0.68
3.3
1.69
0.886
1.13
1.086
0.796
2.322
1.404
1.368
2.102
0.728
3.276
0.442
0.892
0.382
0.532
1.142
2.118
0.57
1.566
2.45
2.954
2.242
2.588
2.232
2.294
1.162
1.794
1.432
1.634
2.174
1.382
3.39
1.578
1.992
1.832
1.346
0.456
0.788
0.492
1.558
1.52
1.394
1.47
1.864
0.566
0.688
0
0.994
3.29
1.456
0.45
1.756
1.52
0.826
2.778
1.548
1.666
1.71
1.364
3.33
0.48
1.49
0.862
1.198
1.042
2.332
0.812
2.038
1.966
3.188
1.794
2.686
1.836
2.262
1.106
1.54
1.224
1.412
1.686
1.6
3.8
1.648
1.502
0.84
1.214
0.588
0.67
0.934
1.418
0.91
0.428
1.046
1.886
0.504
0.68
0.994
0
3.978
1.19
1.382
0.936
0.53
0.35
2.882
0.728
2.028
1.698
1.206
3.956
1.048
0.66
1.052
0.658
0.642
2.784
1.248
2.142
2.116
3.61
1.886
3.266
1.822
2.968
1.818
1.298
2.056
1.134
1.866
2.056
1.18
4.768
3.536
4.686
4.624
3.456
4.07
3.764
4.826
4.766
4.388
4.754
5.044
3.786
3.3
3.29
3.978
0
4.746
2.858
4.076
4.336
4.012
2.182
4.696
2.062
4.924
3.064
0.292
2.972
3.986
2.942
3.584
4.304
1.39
2.732
2.348
5.046
1.136
4.942
0.802
5.038
1.03
2.202
4.826
2.082
4.702
4.792
1.966
4.794
0.584
2.688
1.47
0.184
1.408
0.706
0.986
0.254
0.496
1.138
0.226
0.74
1.036
1.69
1.456
1.19
4.746
0
1.89
2.032
1.428
0.91
4.008
0.838
3.02
0.558
2.356
4.784
1.836
1.79
2.056
1.846
0.56
3.74
2.15
3.254
1.018
4.594
0.782
4.134
0.664
3.718
2.56
0.108
2.67
0.056
0.836
2.994
3.036
1.946
2.086
2.22
1.768
0.796
1.236
0.906
1.972
1.97
1.8
1.916
2.23
1.006
0.886
0.45
1.382
2.858
1.89
0
2.016
1.888
1.262
2.56
1.988
1.396
2.092
1.39
2.91
0.468
1.772
0.858
1.416
1.492
1.986
0.676
1.86
2.292
2.834
2.146
2.288
2.214
1.834
0.714
1.968
0.78
1.848
2.016
1.29
3.614
2.55
0.79
0.816
2.098
1.3
1.606
1.844
2.28
1.62
0.908
1.842
2.764
1.406
1.13
1.756
0.936
4.076
2.032
2.016
0
0.628
1.286
2.488
1.294
2.014
2.576
1.014
3.984
1.562
0.28
1.294
0.608
1.536
2.728
1.562
1.86
3.016
3.446
2.782
3.292
2.692
3.156
2.17
2.136
2.484
1.98
2.78
2.124
4.026
1.972
1.382
0.352
1.512
1.092
1.118
1.444
1.68
0.996
0.29
1.226
2.166
1.026
1.086
1.52
0.53
4.336
1.428
1.888
0.628
0
0.822
2.988
0.666
2.31
1.98
1.356
4.284
1.508
0.458
1.402
0.772
0.98
3.062
1.64
2.296
2.432
3.844
2.194
3.586
2.092
3.352
2.246
1.528
2.514
1.378
2.212
2.376
3.938
1.316
1.828
1.07
0.902
0.558
0.32
0.626
1.116
0.758
0.614
0.812
1.566
0.258
0.796
0.826
0.35
4.012
0.91
1.262
1.286
0.822
0
3.102
0.726
2.156
1.38
1.448
4.014
1.038
1.01
1.174
0.96
0.352
2.898
1.31
2.35
1.782
3.742
1.556
3.34
1.508
2.986
1.814
1.016
2.004
0.854
1.526
2.154
1.258
4.308
1.736
3.274
3.97
2.622
3.324
3.23
4.194
3.792
3.172
3.908
4.588
2.988
2.322
2.778
2.882
2.182
4.008
2.56
2.488
2.988
3.102
0
3.568
1.172
4.416
1.678
1.958
2.3
2.536
1.972
2.258
3.454
1
1.966
0.756
4.73
1.152
4.538
1.46
4.546
1.804
1.954
4.114
2.182
3.952
4.45
1.32
4.526
1.416
2.036
0.634
0.968
1.25
0.854
1.262
1.088
0.352
0.408
0.616
1.568
0.982
1.404
1.548
0.728
4.696
0.838
1.988
1.294
0.666
0.726
3.568
0
2.756
1.392
1.896
4.68
1.734
1.104
1.78
1.31
0.602
3.512
1.966
2.844
1.854
4.336
1.618
3.992
1.488
3.678
2.514
0.924
2.722
0.798
1.668
2.784
1.784
3.236
1.534
2.65
2.95
1.616
2.316
2.144
3.172
2.904
2.404
2.962
3.522
1.986
1.368
1.666
2.028
2.062
3.02
1.396
2.014
2.31
2.156
1.172
2.756
0
3.36
1
1.98
1.204
1.932
0.986
1.542
2.494
0.756
0.874
0.578
3.632
1.588
3.458
1.284
3.49
1.186
0.788
3.118
1.056
2.968
3.352
0.19
5.102
0.168
3.2
2.026
0.484
1.794
1.104
1.22
0.304
1.042
1.69
0.776
0.188
1.434
2.102
1.71
1.698
4.924
0.558
2.092
2.576
1.98
1.38
4.416
1.392
3.36
0
2.808
4.996
2.156
2.326
2.442
2.34
1.056
4.042
2.488
3.66
0.464
4.9
0.232
4.38
0.13
3.914
2.8
0.468
2.848
0.604
0.346
3.308
2.67
2.72
0.714
1.682
2.34
1.046
1.704
1.71
2.56
2.114
1.506
2.24
2.99
1.378
0.728
1.364
1.206
3.064
2.356
1.39
1.014
1.356
1.448
1.678
1.896
1
2.808
0
2.976
0.944
0.944
0.532
0.592
1.798
1.728
0.744
0.948
3.17
2.49
2.958
2.282
2.936
2.15
1.266
2.464
1.602
2.3
2.896
1.112
0.894
4.844
3.402
4.628
4.674
3.456
4.096
3.812
4.88
4.774
4.356
4.778
5.124
3.798
3.276
3.33
3.956
0.292
4.784
2.91
3.984
4.284
4.014
1.958
4.68
1.98
4.996
2.976
0
2.978
3.912
2.908
3.52
4.322
1.26
2.714
2.2
5.146
0.866
5.028
0.696
5.114
1.084
2.226
4.87
2.15
4.738
4.884
1.91
2.962
2.032
1.624
1.854
1.754
0.484
1.132
0.942
1.974
1.796
1.474
1.806
2.318
0.822
0.442
0.48
1.048
2.972
1.836
0.468
1.562
1.508
1.038
2.3
1.734
1.204
2.156
0.944
2.978
0
1.334
0.414
0.958
1.344
1.904
0.336
1.56
2.438
2.76
2.256
2.31
2.284
1.948
0.78
1.932
1.012
1.786
2.156
1.16
3.604
2.29
0.932
0.744
1.844
1.032
1.33
1.562
2.034
1.406
0.7
1.61
2.514
1.126
0.892
1.49
0.66
3.986
1.79
1.772
0.28
0.458
1.01
2.536
1.104
1.932
2.326
0.944
3.912
1.334
0
1.114
0.414
1.276
2.67
1.376
1.86
2.758
3.428
2.524
3.216
2.444
3.032
1.99
1.896
2.292
1.736
2.516
2.02
2.768
2.336
1.23
1.754
2.004
0.654
1.36
1.268
2.228
1.918
1.448
1.984
2.616
1.024
0.382
0.862
1.052
2.942
2.056
0.858
1.294
1.402
1.174
1.972
1.78
0.986
2.442
0.532
2.908
0.414
1.114
0
0.702
1.518
1.736
0.268
1.218
2.764
2.572
2.568
2.216
2.574
1.952
0.878
2.16
1.19
2.004
2.484
1.004
3.258
2.276
0.876
1.108
1.858
0.76
1.26
1.386
2.07
1.552
0.916
1.704
2.526
0.976
0.532
1.198
0.658
3.584
1.846
1.416
0.608
0.772
0.96
2.258
1.31
1.542
2.34
0.592
3.52
0.958
0.414
0.702
0
1.29
2.29
0.966
1.54
2.74
3.074
2.514
2.824
2.466
2.622
1.58
1.954
1.886
1.79
2.478
1.618
4.276
1.016
2.144
1.132
0.572
0.882
0.27
0.676
0.778
0.478
0.706
0.466
1.244
0.522
1.142
1.042
0.642
4.304
0.56
1.492
1.536
0.98
0.352
3.454
0.602
2.494
1.056
1.798
4.322
1.344
1.276
1.518
1.29
0
3.23
1.638
2.702
1.484
4.078
1.25
3.654
1.18
3.276
2.104
0.668
2.262
0.504
1.244
2.484
1.058
3.908
2.148
3.398
3.658
2.348
3.034
2.822
3.876
3.65
3.162
3.696
4.196
2.712
2.118
2.332
2.784
1.39
3.74
1.986
2.728
3.062
2.898
1
3.512
0.756
4.042
1.728
1.26
1.904
2.67
1.736
2.29
3.23
0
1.592
0.958
4.276
0.858
4.12
0.588
4.168
0.804
1.28
3.836
1.388
3.69
3.998
0.746
2.644
2.366
1.458
1.994
2.076
0.756
1.444
1.276
2.298
2.068
1.662
2.104
2.652
1.12
0.57
0.812
1.248
2.732
2.15
0.676
1.562
1.64
1.31
1.966
1.966
0.874
2.488
0.744
2.714
0.336
1.376
0.268
0.966
1.638
1.592
0
1.23
2.774
2.446
2.592
2.032
2.616
1.724
0.614
2.248
0.922
2.098
2.492
0.846
1.754
3.554
1.206
2.606
3.214
1.868
2.568
2.48
3.438
3.052
2.456
3.158
3.834
2.232
1.566
2.038
2.142
2.348
3.254
1.86
1.86
2.296
2.35
0.756
2.844
0.578
3.66
0.948
2.2
1.56
1.86
1.218
1.54
2.702
0.958
1.23
0
3.98
1.586
3.786
1.546
3.79
1.634
1.34
3.36
1.628
3.198
3.7
0.766
5.328
0.468
3.612
2.488
0.92
2.132
1.482
1.5
0.766
1.506
2.144
1.238
0.304
1.794
2.45
1.966
2.116
5.046
1.018
2.292
3.016
2.432
1.782
4.73
1.854
3.632
0.464
3.17
5.146
2.438
2.758
2.764
2.74
1.484
4.276
2.774
3.98
0
5.126
0.238
4.562
0.386
4.062
3.006
0.93
3.002
1.062
0.282
3.558
0.202
4.764
2.77
4.17
4.514
3.198
3.89
3.68
4.734
4.49
3.97
4.546
5.05
3.564
2.954
3.188
3.61
1.136
4.594
2.834
3.446
3.844
3.742
1.152
4.336
1.588
4.9
2.49
0.866
2.76
3.428
2.572
3.074
4.078
0.858
2.446
1.586
5.126
0
4.974
0.716
5.026
1.292
2.122
4.69
2.182
4.544
4.85
1.602
5.176
0.24
3.384
2.252
0.684
1.928
1.262
1.314
0.53
1.272
1.906
1.004
0.136
1.58
2.242
1.794
1.886
4.942
0.782
2.146
2.782
2.194
1.556
4.538
1.618
3.458
0.232
2.958
5.028
2.256
2.524
2.568
2.514
1.25
4.12
2.592
3.786
0.238
4.974
0
4.428
0.196
3.942
2.858
0.698
2.878
0.824
0.176
3.392
0.884
4.234
2.734
3.932
4.032
2.78
3.438
3.176
4.244
4.098
3.662
4.114
4.518
3.132
2.588
2.686
3.266
0.802
4.134
2.288
3.292
3.586
3.34
1.46
3.992
1.284
4.38
2.282
0.696
2.31
3.216
2.216
2.824
3.654
0.588
2.032
1.546
4.562
0.716
4.428
0
4.5
0.582
1.582
4.222
1.566
4.086
4.294
1.214
5.228
0.27
3.326
2.122
0.608
1.924
1.234
1.348
0.412
1.138
1.802
0.876
0.082
1.564
2.232
1.836
1.822
5.038
0.664
2.214
2.692
2.092
1.508
4.546
1.488
3.49
0.13
2.936
5.114
2.284
2.444
2.574
2.466
1.18
4.168
2.616
3.79
0.386
5.026
0.196
4.5
0
4.03
2.922
0.566
2.964
0.714
0.358
3.434
1.466
3.76
2.72
3.704
3.6
2.432
3.04
2.738
3.804
3.74
3.384
3.724
4.04
2.758
2.294
2.262
2.968
1.03
3.718
1.834
3.156
3.352
2.986
1.804
3.678
1.186
3.914
2.15
1.084
1.948
3.032
1.952
2.622
3.276
0.804
1.724
1.634
4.062
1.292
3.942
0.582
4.03
0
1.174
3.8
1.066
3.674
3.8
1.042
2.324
2.656
1.964
2.598
2.452
1.264
1.872
1.594
2.664
2.566
2.242
2.554
2.942
1.584
1.162
1.106
1.818
2.202
2.56
0.714
2.17
2.246
1.814
1.954
2.514
0.788
2.8
1.266
2.226
0.78
1.99
0.878
1.58
2.104
1.28
0.614
1.34
3.006
2.122
2.858
1.582
2.922
1.174
0
2.644
0.338
2.512
2.73
0.636
4.892
0.516
2.796
1.558
0.212
1.508
0.804
1.062
0.168
0.576
1.238
0.31
0.644
1.136
1.794
1.54
1.298
4.826
0.108
1.968
2.136
1.528
1.016
4.114
0.924
3.118
0.468
2.464
4.87
1.932
1.896
2.16
1.954
0.668
3.836
2.248
3.36
0.93
4.69
0.698
4.222
0.566
3.8
2.644
0
2.748
0.164
0.768
3.09
2.38
2.694
2.302
2.864
2.544
1.478
2.012
1.684
2.746
2.736
2.484
2.694
2.974
1.758
1.432
1.224
2.056
2.082
2.67
0.78
2.484
2.514
2.004
2.182
2.722
1.056
2.848
1.602
2.15
1.012
2.292
1.19
1.886
2.262
1.388
0.922
1.628
3.002
2.182
2.878
1.566
2.964
1.066
0.338
2.748
0
2.628
2.736
0.878
4.744
0.62
2.632
1.428
0.19
1.354
0.654
0.948
0.302
0.462
1.088
0.196
0.788
0.982
1.634
1.412
1.134
4.702
0.056
1.848
1.98
1.378
0.854
3.952
0.798
2.968
0.604
2.3
4.738
1.786
1.736
2.004
1.79
0.504
3.69
2.098
3.198
1.062
4.544
0.824
4.086
0.714
3.674
2.512
0.164
2.628
0
0.872
2.944
5.052
0.254
3.352
2.296
0.706
1.854
1.218
1.22
0.602
1.332
1.926
1.062
0.31
1.524
2.174
1.686
1.866
4.792
0.836
2.016
2.78
2.212
1.526
4.45
1.668
3.352
0.346
2.896
4.884
2.156
2.516
2.484
2.478
1.244
3.998
2.492
3.7
0.282
4.85
0.176
4.294
0.358
3.8
2.73
0.768
2.736
0.872
0
3.278
1.802
3.176
1.692
2.722
2.914
1.602
2.288
2.086
3.134
2.91
2.448
2.95
3.464
1.966
1.382
1.6
2.056
1.966
2.994
1.29
2.124
2.376
2.154
1.32
2.784
0.19
3.308
1.112
1.91
1.16
2.02
1.004
1.618
2.484
0.746
0.846
0.766
3.558
1.602
3.392
1.214
3.434
1.042
0.636
3.09
0.878
2.944
3.278
0
travelCostBackupAssignment
0
6.2075
3.655
5.435
5.8925
4.245
5.1125
4.8525
6.1675
5.8575
5.1975
5.93
6.565
4.705
3.9375
4.2375
4.75
1.475
5.9925
3.795
4.5175
5.0325
4.9225
1.5725
5.6575
2.23
6.3775
3.3375
1.1175
3.7025
4.505
3.46
4.0725
5.345
1.3225
3.305
2.1925
6.66
0.2525
6.47
1.105
6.535
1.8325
2.905
6.115
2.975
5.93
6.315
2.2525
6.2075
0
3.93
2.5575
0.575
2.115
1.2775
1.365
0.44
1.3475
2.105
1.01
0.3575
1.6775
2.5075
1.9725
2.06
5.96
0.73
2.4325
3.1875
2.465
1.645
5.385
1.77
4.045
0.21
3.4
6.055
2.54
2.8625
2.92
2.845
1.27
4.885
2.9575
4.4425
0.585
5.955
0.3
5.2925
0.3375
4.7
3.32
0.645
3.3675
0.775
0.3175
3.97
3.655
3.93
0
2.005
3.3975
1.9975
2.6675
2.8125
3.6525
2.9175
2.04
3.155
4.235
2.3125
1.6325
2.49
1.8775
4.42
3.36
2.6075
0.9875
1.7275
2.285
2.17
2.545
1.9175
4
0.8925
4.2525
2.03
1.165
1.5375
1.095
2.68
2.685
1.8225
1.5075
4.515
3.4625
4.23
3.4175
4.1575
3.4
2.455
3.495
2.8775
3.29
4.19
2.115
5.435
2.5575
2.005
0
1.99
1.78
1.6575
2.1175
2.1525
1.2325
0.5725
1.5625
2.7525
1.63
1.7975
2.29
1.05
5.8575
1.8375
2.775
1.02
0.44
1.3375
4.0925
0.7925
3.3125
2.5325
2.1025
5.785
2.3175
0.93
2.1925
1.385
1.415
4.2475
2.4925
3.2575
3.11
5.2125
2.815
4.915
2.6525
4.63
3.2475
1.9475
3.58
1.785
2.87
3.4025
5.8925
0.575
3.3975
1.99
0
1.6875
0.8075
1.0775
0.28
0.8075
1.53
0.48
0.84
1.2275
2.06
1.6825
1.5175
5.78
0.23
2.21
2.6225
1.89
1.1275
4.9625
1.21
3.6875
0.605
2.925
5.8425
2.1925
2.305
2.505
2.3225
0.715
4.5725
2.595
4.0175
1.15
5.6425
0.855
5.04
0.76
4.5
3.065
0.265
3.18
0.2375
0.8825
3.6425
4.245
2.115
1.9975
1.78
1.6875
0
0.8825
0.8325
1.9675
1.6475
1.265
1.685
2.46
0.465
0.4
0.57
0.735
4.32
1.76
0.995
1.625
1.365
0.6975
3.2775
1.5625
2.02
2.2425
1.3075
4.32
0.605
1.29
0.8175
0.95
1.1025
2.935
0.945
2.335
2.665
3.9975
2.41
3.475
2.405
3.04
1.58
1.885
1.8475
1.6925
2.3175
2.0025
5.1125
1.2775
2.6675
1.6575
0.8075
0.8825
0
0.5125
1.0875
0.93
1.0925
0.855
1.6075
0.42
1.255
0.985
0.8375
5.0875
0.8825
1.545
2.0075
1.3975
0.4
4.155
1.0675
2.895
1.38
2.13
5.12
1.415
1.6625
1.7
1.575
0.3375
3.7925
1.805
3.21
1.8525
4.8625
1.5775
4.2975
1.5425
3.8
2.34
1.005
2.515
0.8175
1.5225
2.86
4.8525
1.365
2.8125
2.1175
1.0775
0.8325
0.5125
0
1.3375
1.4275
1.545
1.2925
1.7225
0.5475
1.23
0.615
1.1675
4.705
1.2325
1.1325
2.305
1.805
0.7825
4.0375
1.5775
2.68
1.525
2.1375
4.765
1.1775
1.9525
1.585
1.7325
0.845
3.5275
1.595
3.1
1.875
4.6
1.6425
3.97
1.685
3.4225
1.9925
1.3275
2.105
1.185
1.525
2.6075
6.1675
0.44
3.6525
2.1525
0.28
1.9675
1.0875
1.3375
0
0.9275
1.7375
0.59
0.6075
1.5075
2.34
1.9475
1.7725
6.0325
0.3175
2.465
2.85
2.1
1.395
5.2425
1.36
3.965
0.38
3.2
6.1
2.4675
2.5425
2.785
2.5875
0.9725
4.845
2.8725
4.2975
0.9575
5.9175
0.6625
5.305
0.515
4.755
3.33
0.21
3.4325
0.3775
0.7525
3.9175
5.8575
1.3475
2.9175
1.2325
0.8075
1.6475
0.93
1.4275
0.9275
0
0.8925
0.3375
1.52
1.2275
1.92
1.9
1.1375
5.9575
0.62
2.4625
2.025
1.245
0.9475
4.74
0.44
3.63
1.3025
2.6425
5.9675
2.245
1.7575
2.3975
1.94
0.5975
4.5625
2.585
3.815
1.8825
5.6125
1.59
5.1225
1.4225
4.675
3.2075
0.72
3.42
0.5775
1.665
3.6375
5.1975
2.105
2.04
0.5725
1.53
1.265
1.0925
1.545
1.7375
0.8925
0
1.1725
2.345
1.065
1.365
1.7425
0.535
5.485
1.4225
2.25
1.135
0.3625
0.7675
3.965
0.51
3.005
2.1125
1.8825
5.445
1.8425
0.875
1.81
1.145
0.8825
3.9525
2.0775
3.07
2.68
4.9625
2.3825
4.5775
2.2525
4.23
2.8025
1.5475
3.105
1.36
2.4075
3.06
5.93
1.01
3.155
1.5625
0.48
1.685
0.855
1.2925
0.59
0.3375
1.1725
0
1.19
1.2325
2.0075
1.8375
1.3075
5.9425
0.2825
2.395
2.3025
1.5325
1.015
4.885
0.77
3.7025
0.97
2.8
5.9725
2.2575
2.0125
2.48
2.13
0.5825
4.62
2.63
3.9475
1.5475
5.6825
1.255
5.1425
1.095
4.655
3.1925
0.3875
3.3675
0.245
1.3275
3.6875
6.565
0.3575
4.235
2.7525
0.84
2.46
1.6075
1.7225
0.6075
1.52
2.345
1.19
0
2.0175
2.85
2.33
2.3575
6.305
0.925
2.7875
3.455
2.7075
1.9575
5.735
1.96
4.4025
0.235
3.7375
6.405
2.8975
3.1425
3.27
3.1575
1.555
5.245
3.315
4.7925
0.38
6.3125
0.17
5.6475
0.1025
5.05
3.6775
0.805
3.7175
0.985
0.3875
4.33
4.705
1.6775
2.3125
1.63
1.2275
0.465
0.42
0.5475
1.5075
1.2275
1.065
1.2325
2.0175
0
0.835
0.7075
0.63
4.7325
1.295
1.2575
1.7575
1.2825
0.3225
3.735
1.2275
2.4825
1.7925
1.7225
4.7475
1.0275
1.4075
1.28
1.22
0.6525
3.39
1.4
2.79
2.2425
4.455
1.975
3.915
1.955
3.4475
1.98
1.42
2.1975
1.2275
1.905
2.4575
3.9375
2.5075
1.6325
1.7975
2.06
0.4
1.255
1.23
2.34
1.92
1.365
2.0075
2.85
0.835
0
0.86
0.85
4.125
2.1125
1.1075
1.4125
1.3575
0.995
2.9025
1.755
1.71
2.6275
0.91
4.095
0.5525
1.115
0.4775
0.665
1.4275
2.6475
0.7125
1.9575
3.0625
3.6925
2.8025
3.235
2.79
2.8675
1.4525
2.2425
1.79
2.0425
2.7175
1.7275
4.2375
1.9725
2.49
2.29
1.6825
0.57
0.985
0.615
1.9475
1.9
1.7425
1.8375
2.33
0.7075
0.86
0
1.2425
4.1125
1.82
0.5625
2.195
1.9
1.0325
3.4725
1.935
2.0825
2.1375
1.705
4.1625
0.6
1.8625
1.0775
1.4975
1.3025
2.915
1.015
2.5475
2.4575
3.985
2.2425
3.3575
2.295
2.8275
1.3825
1.925
1.53
1.765
2.1075
2
4.75
2.06
1.8775
1.05
1.5175
0.735
0.8375
1.1675
1.7725
1.1375
0.535
1.3075
2.3575
0.63
0.85
1.2425
0
4.9725
1.4875
1.7275
1.17
0.6625
0.4375
3.6025
0.91
2.535
2.1225
1.5075
4.945
1.31
0.825
1.315
0.8225
0.8025
3.48
1.56
2.6775
2.645
4.5125
2.3575
4.0825
2.2775
3.71
2.2725
1.6225
2.57
1.4175
2.3325
2.57
1.475
5.96
4.42
5.8575
5.78
4.32
5.0875
4.705
6.0325
5.9575
5.485
5.9425
6.305
4.7325
4.125
4.1125
4.9725
0
5.9325
3.5725
5.095
5.42
5.015
2.7275
5.87
2.5775
6.155
3.83
0.365
3.715
4.9825
3.6775
4.48
5.38
1.7375
3.415
2.935
6.3075
1.42
6.1775
1.0025
6.2975
1.2875
2.7525
6.0325
2.6025
5.8775
5.99
2.4575
5.9925
0.73
3.36
1.8375
0.23
1.76
0.8825
1.2325
0.3175
0.62
1.4225
0.2825
0.925
1.295
2.1125
1.82
1.4875
5.9325
0
2.3625
2.54
1.785
1.1375
5.01
1.0475
3.775
0.6975
2.945
5.98
2.295
2.2375
2.57
2.3075
0.7
4.675
2.6875
4.0675
1.2725
5.7425
0.9775
5.1675
0.83
4.6475
3.2
0.135
3.3375
0.07
1.045
3.7425
3.795
2.4325
2.6075
2.775
2.21
0.995
1.545
1.1325
2.465
2.4625
2.25
2.395
2.7875
1.2575
1.1075
0.5625
1.7275
3.5725
2.3625
0
2.52
2.36
1.5775
3.2
2.485
1.745
2.615
1.7375
3.6375
0.585
2.215
1.0725
1.77
1.865
2.4825
0.845
2.325
2.865
3.5425
2.6825
2.86
2.7675
2.2925
0.8925
2.46
0.975
2.31
2.52
1.6125
4.5175
3.1875
0.9875
1.02
2.6225
1.625
2.0075
2.305
2.85
2.025
1.135
2.3025
3.455
1.7575
1.4125
2.195
1.17
5.095
2.54
2.52
0
0.785
1.6075
3.11
1.6175
2.5175
3.22
1.2675
4.98
1.9525
0.35
1.6175
0.76
1.92
3.41
1.9525
2.325
3.77
4.3075
3.4775
4.115
3.365
3.945
2.7125
2.67
3.105
2.475
3.475
2.655
5.0325
2.465
1.7275
0.44
1.89
1.365
1.3975
1.805
2.1
1.245
0.3625
1.5325
2.7075
1.2825
1.3575
1.9
0.6625
5.42
1.785
2.36
0.785
0
1.0275
3.735
0.8325
2.8875
2.475
1.695
5.355
1.885
0.5725
1.7525
0.965
1.225
3.8275
2.05
2.87
3.04
4.805
2.7425
4.4825
2.615
4.19
2.8075
1.91
3.1425
1.7225
2.765
2.97
4.9225
1.645
2.285
1.3375
1.1275
0.6975
0.4
0.7825
1.395
0.9475
0.7675
1.015
1.9575
0.3225
0.995
1.0325
0.4375
5.015
1.1375
1.5775
1.6075
1.0275
0
3.8775
0.9075
2.695
1.725
1.81
5.0175
1.2975
1.2625
1.4675
1.2
0.44
3.6225
1.6375
2.9375
2.2275
4.6775
1.945
4.175
1.885
3.7325
2.2675
1.27
2.505
1.0675
1.9075
2.6925
1.5725
5.385
2.17
4.0925
4.9625
3.2775
4.155
4.0375
5.2425
4.74
3.965
4.885
5.735
3.735
2.9025
3.4725
3.6025
2.7275
5.01
3.2
3.11
3.735
3.8775
0
4.46
1.465
5.52
2.0975
2.4475
2.875
3.17
2.465
2.8225
4.3175
1.25
2.4575
0.945
5.9125
1.44
5.6725
1.825
5.6825
2.255
2.4425
5.1425
2.7275
4.94
5.5625
1.65
5.6575
1.77
2.545
0.7925
1.21
1.5625
1.0675
1.5775
1.36
0.44
0.51
0.77
1.96
1.2275
1.755
1.935
0.91
5.87
1.0475
2.485
1.6175
0.8325
0.9075
4.46
0
3.445
1.74
2.37
5.85
2.1675
1.38
2.225
1.6375
0.7525
4.39
2.4575
3.555
2.3175
5.42
2.0225
4.99
1.86
4.5975
3.1425
1.155
3.4025
0.9975
2.085
3.48
2.23
4.045
1.9175
3.3125
3.6875
2.02
2.895
2.68
3.965
3.63
3.005
3.7025
4.4025
2.4825
1.71
2.0825
2.535
2.5775
3.775
1.745
2.5175
2.8875
2.695
1.465
3.445
0
4.2
1.25
2.475
1.505
2.415
1.2325
1.9275
3.1175
0.945
1.0925
0.7225
4.54
1.985
4.3225
1.605
4.3625
1.4825
0.985
3.8975
1.32
3.71
4.19
0.2375
6.3775
0.21
4
2.5325
0.605
2.2425
1.38
1.525
0.38
1.3025
2.1125
0.97
0.235
1.7925
2.6275
2.1375
2.1225
6.155
0.6975
2.615
3.22
2.475
1.725
5.52
1.74
4.2
0
3.51
6.245
2.695
2.9075
3.0525
2.925
1.32
5.0525
3.11
4.575
0.58
6.125
0.29
5.475
0.1625
4.8925
3.5
0.585
3.56
0.755
0.4325
4.135
3.3375
3.4
0.8925
2.1025
2.925
1.3075
2.13
2.1375
3.2
2.6425
1.8825
2.8
3.7375
1.7225
0.91
1.705
1.5075
3.83
2.945
1.7375
1.2675
1.695
1.81
2.0975
2.37
1.25
3.51
0
3.72
1.18
1.18
0.665
0.74
2.2475
2.16
0.93
1.185
3.9625
3.1125
3.6975
2.8525
3.67
2.6875
1.5825
3.08
2.0025
2.875
3.62
1.39
1.1175
6.055
4.2525
5.785
5.8425
4.32
5.12
4.765
6.1
5.9675
5.445
5.9725
6.405
4.7475
4.095
4.1625
4.945
0.365
5.98
3.6375
4.98
5.355
5.0175
2.4475
5.85
2.475
6.245
3.72
0
3.7225
4.89
3.635
4.4
5.4025
1.575
3.3925
2.75
6.4325
1.0825
6.285
0.87
6.3925
1.355
2.7825
6.0875
2.6875
5.9225
6.105
2.3875
3.7025
2.54
2.03
2.3175
2.1925
0.605
1.415
1.1775
2.4675
2.245
1.8425
2.2575
2.8975
1.0275
0.5525
0.6
1.31
3.715
2.295
0.585
1.9525
1.885
1.2975
2.875
2.1675
1.505
2.695
1.18
3.7225
0
1.6675
0.5175
1.1975
1.68
2.38
0.42
1.95
3.0475
3.45
2.82
2.8875
2.855
2.435
0.975
2.415
1.265
2.2325
2.695
1.45
4.505
2.8625
1.165
0.93
2.305
1.29
1.6625
1.9525
2.5425
1.7575
0.875
2.0125
3.1425
1.4075
1.115
1.8625
0.825
4.9825
2.2375
2.215
0.35
0.5725
1.2625
3.17
1.38
2.415
2.9075
1.18
4.89
1.6675
0
1.3925
0.5175
1.595
3.3375
1.72
2.325
3.4475
4.285
3.155
4.02
3.055
3.79
2.4875
2.37
2.865
2.17
3.145
2.525
3.46
2.92
1.5375
2.1925
2.505
0.8175
1.7
1.585
2.785
2.3975
1.81
2.48
3.27
1.28
0.4775
1.0775
1.315
3.6775
2.57
1.0725
1.6175
1.7525
1.4675
2.465
2.225
1.2325
3.0525
0.665
3.635
0.5175
1.3925
0
0.8775
1.8975
2.17
0.335
1.5225
3.455
3.215
3.21
2.77
3.2175
2.44
1.0975
2.7
1.4875
2.505
3.105
1.255
4.0725
2.845
1.095
1.385
2.3225
0.95
1.575
1.7325
2.5875
1.94
1.145
2.13
3.1575
1.22
0.665
1.4975
0.8225
4.48
2.3075
1.77
0.76
0.965
1.2
2.8225
1.6375
1.9275
2.925
0.74
4.4
1.1975
0.5175
0.8775
0
1.6125
2.8625
1.2075
1.925
3.425
3.8425
3.1425
3.53
3.0825
3.2775
1.975
2.4425
2.3575
2.2375
3.0975
2.0225
5.345
1.27
2.68
1.415
0.715
1.1025
0.3375
0.845
0.9725
0.5975
0.8825
0.5825
1.555
0.6525
1.4275
1.3025
0.8025
5.38
0.7
1.865
1.92
1.225
0.44
4.3175
0.7525
3.1175
1.32
2.2475
5.4025
1.68
1.595
1.8975
1.6125
0
4.0375
2.0475
3.3775
1.855
5.0975
1.5625
4.5675
1.475
4.095
2.63
0.835
2.8275
0.63
1.555
3.105
1.3225
4.885
2.685
4.2475
4.5725
2.935
3.7925
3.5275
4.845
4.5625
3.9525
4.62
5.245
3.39
2.6475
2.915
3.48
1.7375
4.675
2.4825
3.41
3.8275
3.6225
1.25
4.39
0.945
5.0525
2.16
1.575
2.38
3.3375
2.17
2.8625
4.0375
0
1.99
1.1975
5.345
1.0725
5.15
0.735
5.21
1.005
1.6
4.795
1.735
4.6125
4.9975
0.9325
3.305
2.9575
1.8225
2.4925
2.595
0.945
1.805
1.595
2.8725
2.585
2.0775
2.63
3.315
1.4
0.7125
1.015
1.56
3.415
2.6875
0.845
1.9525
2.05
1.6375
2.4575
2.4575
1.0925
3.11
0.93
3.3925
0.42
1.72
0.335
1.2075
2.0475
1.99
0
1.5375
3.4675
3.0575
3.24
2.54
3.27
2.155
0.7675
2.81
1.1525
2.6225
3.115
1.0575
2.1925
4.4425
1.5075
3.2575
4.0175
2.335
3.21
3.1
4.2975
3.815
3.07
3.9475
4.7925
2.79
1.9575
2.5475
2.6775
2.935
4.0675
2.325
2.325
2.87
2.9375
0.945
3.555
0.7225
4.575
1.185
2.75
1.95
2.325
1.5225
1.925
3.3775
1.1975
1.5375
0
4.975
1.9825
4.7325
1.9325
4.7375
2.0425
1.675
4.2
2.035
3.9975
4.625
0.9575
6.66
0.585
4.515
3.11
1.15
2.665
1.8525
1.875
0.9575
1.8825
2.68
1.5475
0.38
2.2425
3.0625
2.4575
2.645
6.3075
1.2725
2.865
3.77
3.04
2.2275
5.9125
2.3175
4.54
0.58
3.9625
6.4325
3.0475
3.4475
3.455
3.425
1.855
5.345
3.4675
4.975
0
6.4075
0.2975
5.7025
0.4825
5.0775
3.7575
1.1625
3.7525
1.3275
0.3525
4.4475
0.2525
5.955
3.4625
5.2125
5.6425
3.9975
4.8625
4.6
5.9175
5.6125
4.9625
5.6825
6.3125
4.455
3.6925
3.985
4.5125
1.42
5.7425
3.5425
4.3075
4.805
4.6775
1.44
5.42
1.985
6.125
3.1125
1.0825
3.45
4.285
3.215
3.8425
5.0975
1.0725
3.0575
1.9825
6.4075
0
6.2175
0.895
6.2825
1.615
2.6525
5.8625
2.7275
5.68
6.0625
2.0025
6.47
0.3
4.23
2.815
0.855
2.41
1.5775
1.6425
0.6625
1.59
2.3825
1.255
0.17
1.975
2.8025
2.2425
2.3575
6.1775
0.9775
2.6825
3.4775
2.7425
1.945
5.6725
2.0225
4.3225
0.29
3.6975
6.285
2.82
3.155
3.21
3.1425
1.5625
5.15
3.24
4.7325
0.2975
6.2175
0
5.535
0.245
4.9275
3.5725
0.8725
3.5975
1.03
0.22
4.24
1.105
5.2925
3.4175
4.915
5.04
3.475
4.2975
3.97
5.305
5.1225
4.5775
5.1425
5.6475
3.915
3.235
3.3575
4.0825
1.0025
5.1675
2.86
4.115
4.4825
4.175
1.825
4.99
1.605
5.475
2.8525
0.87
2.8875
4.02
2.77
3.53
4.5675
0.735
2.54
1.9325
5.7025
0.895
5.535
0
5.625
0.7275
1.9775
5.2775
1.9575
5.1075
5.3675
1.5175
6.535
0.3375
4.1575
2.6525
0.76
2.405
1.5425
1.685
0.515
1.4225
2.2525
1.095
0.1025
1.955
2.79
2.295
2.2775
6.2975
0.83
2.7675
3.365
2.615
1.885
5.6825
1.86
4.3625
0.1625
3.67
6.3925
2.855
3.055
3.2175
3.0825
1.475
5.21
3.27
4.7375
0.4825
6.2825
0.245
5.625
0
5.0375
3.6525
0.7075
3.705
0.8925
0.4475
4.2925
1.8325
4.7
3.4
4.63
4.5
3.04
3.8
3.4225
4.755
4.675
4.23
4.655
5.05
3.4475
2.8675
2.8275
3.71
1.2875
4.6475
2.2925
3.945
4.19
3.7325
2.255
4.5975
1.4825
4.8925
2.6875
1.355
2.435
3.79
2.44
3.2775
4.095
1.005
2.155
2.0425
5.0775
1.615
4.9275
0.7275
5.0375
0
1.4675
4.75
1.3325
4.5925
4.75
1.3025
2.905
3.32
2.455
3.2475
3.065
1.58
2.34
1.9925
3.33
3.2075
2.8025
3.1925
3.6775
1.98
1.4525
1.3825
2.2725
2.7525
3.2
0.8925
2.7125
2.8075
2.2675
2.4425
3.1425
0.985
3.5
1.5825
2.7825
0.975
2.4875
1.0975
1.975
2.63
1.6
0.7675
1.675
3.7575
2.6525
3.5725
1.9775
3.6525
1.4675
0
3.305
0.4225
3.14
3.4125
0.795
6.115
0.645
3.495
1.9475
0.265
1.885
1.005
1.3275
0.21
0.72
1.5475
0.3875
0.805
1.42
2.2425
1.925
1.6225
6.0325
0.135
2.46
2.67
1.91
1.27
5.1425
1.155
3.8975
0.585
3.08
6.0875
2.415
2.37
2.7
2.4425
0.835
4.795
2.81
4.2
1.1625
5.8625
0.8725
5.2775
0.7075
4.75
3.305
0
3.435
0.205
0.96
3.8625
2.975
3.3675
2.8775
3.58
3.18
1.8475
2.515
2.105
3.4325
3.42
3.105
3.3675
3.7175
2.1975
1.79
1.53
2.57
2.6025
3.3375
0.975
3.105
3.1425
2.505
2.7275
3.4025
1.32
3.56
2.0025
2.6875
1.265
2.865
1.4875
2.3575
2.8275
1.735
1.1525
2.035
3.7525
2.7275
3.5975
1.9575
3.705
1.3325
0.4225
3.435
0
3.285
3.42
1.0975
5.93
0.775
3.29
1.785
0.2375
1.6925
0.8175
1.185
0.3775
0.5775
1.36
0.245
0.985
1.2275
2.0425
1.765
1.4175
5.8775
0.07
2.31
2.475
1.7225
1.0675
4.94
0.9975
3.71
0.755
2.875
5.9225
2.2325
2.17
2.505
2.2375
0.63
4.6125
2.6225
3.9975
1.3275
5.68
1.03
5.1075
0.8925
4.5925
3.14
0.205
3.285
0
1.09
3.68
6.315
0.3175
4.19
2.87
0.8825
2.3175
1.5225
1.525
0.7525
1.665
2.4075
1.3275
0.3875
1.905
2.7175
2.1075
2.3325
5.99
1.045
2.52
3.475
2.765
1.9075
5.5625
2.085
4.19
0.4325
3.62
6.105
2.695
3.145
3.105
3.0975
1.555
4.9975
3.115
4.625
0.3525
6.0625
0.22
5.3675
0.4475
4.75
3.4125
0.96
3.42
1.09
0
4.0975
2.2525
3.97
2.115
3.4025
3.6425
2.0025
2.86
2.6075
3.9175
3.6375
3.06
3.6875
4.33
2.4575
1.7275
2
2.57
2.4575
3.7425
1.6125
2.655
2.97
2.6925
1.65
3.48
0.2375
4.135
1.39
2.3875
1.45
2.525
1.255
2.0225
3.105
0.9325
1.0575
0.9575
4.4475
2.0025
4.24
1.5175
4.2925
1.3025
0.795
3.8625
1.0975
3.68
4.0975
0
