# Supplementary material for: Reliable Facility Location Problem with Facility Protection
Source: PLoS One. 2016 Sep 1;11(9):e0161532. doi: 10.1371/journal.pone.0161532 (PMC5008800; doi:10.1371/journal.pone.0161532)
Supplement: S1 Dataset — The computational experiment dataset. Includes the 49,88,150 and 263 nodes datasets, and each dataset contains 20 randomly generated instances. The case example dataset. Includes the information on the Hunan case example. (ZIP) [file pone.0161532.s001.zip › Supporting Information/S1_dataset/88nodesDataset/17-testData]

88
demand
7.32256e+006
3.4854e+006
2.78373e+006
1.63055e+006
1.58558e+006
1.11055e+006
1.02797e+006
1.00688e+006
983403
935933
782248
736014
731327
723959
635230
632910
628088
610337
606900
574283
516259
515342
505616
496938
488374
467610
465622
447619
444719
437319
435146
429433
405390
396685
395934
394017
393069
384736
372242
369879
369365
368383
367302
364040
358548
354202
335795
332943
328123
304011
272235
219531
207951
203056
196637
193187
191972
191262
187106
175795
160728
159936
139739
127321
125738
124773
119883
107786
105227
101082
98052
88675
57287
55859
52376
50008
49256
40443
36006
35481
33840
33187
27630
25968
24569
21325
12906
8247
failure_probability
0.0203986
0.0419767
0.0039613
0.0452391
0.0425169
0.00394299
0.0351482
0.0442671
0.0361415
0.0455672
0.00889309
0.0288446
0.00997803
0.00628681
0.0352184
0.00888394
0.0393918
0.0196982
0.00926389
0.036195
0.0322626
0.0472442
0.016451
0.0202582
0.0379025
0.0327143
0.0252373
0.0312174
0.044348
0.0416105
0.0252815
0.0166234
0.0343532
0.0244255
0.0438292
0.0335307
0.0453764
0.0179312
0.0481384
0.0224723
0.00389111
0.0234916
0.0167516
0.0249001
0.0293222
0.026513
0.0374279
0.0206351
0.0279214
0.046054
0.0145329
0.0369182
0.0219016
0.0286782
0.0437529
0.00558641
0.0341411
0.0256157
0.0368511
0.0199652
0.0237449
0.017272
0.00439009
0.0180288
0.0428327
0.0241813
0.0291406
0.0433927
0.00979797
0.0184256
0.0380291
0.0107013
0.0194037
0.024633
0.00544908
0.0269753
0.0349971
0.0245582
0.0457259
0.0454634
0.0331721
0.0043672
0.0275369
0.00360118
0.0461806
0.00863674
0.0181478
0.0215979
fixedCost_unreliableFacilites
1.29484e+007
6.42518e+006
5.23233e+006
3.27194e+006
3.19548e+006
2.38793e+006
2.24756e+006
2.21169e+006
2.17179e+006
2.09109e+006
1.82982e+006
1.75122e+006
1.74326e+006
1.73073e+006
1.57989e+006
1.57595e+006
1.56775e+006
1.53757e+006
1.53173e+006
1.47628e+006
1.37764e+006
1.37608e+006
1.35955e+006
1.34479e+006
1.33024e+006
1.29494e+006
1.29156e+006
1.26095e+006
1.25602e+006
1.24344e+006
1.23975e+006
1.23004e+006
1.18916e+006
1.17436e+006
1.17309e+006
1.16983e+006
1.16822e+006
1.15405e+006
1.13281e+006
1.12879e+006
1.12792e+006
1.12625e+006
1.12441e+006
1.11887e+006
1.10953e+006
1.10214e+006
1.07085e+006
1.066e+006
1.05781e+006
1.01682e+006
962800
873203
853517
845195
834283
828418
826352
825145
818080
798852
773238
771891
737556
716446
713755
712114
703801
683236
678886
671839
666688
650748
597388
594960
589039
585014
583735
568753
561210
560318
557528
556418
546971
544146
541767
536253
521940
514020
fixedCost_reliableFacilites
1.30504e+007
6.63506e+006
5.25214e+006
3.49814e+006
3.40807e+006
2.40765e+006
2.4233e+006
2.43303e+006
2.35249e+006
2.31892e+006
1.87429e+006
1.89545e+006
1.79315e+006
1.76216e+006
1.75598e+006
1.62037e+006
1.76471e+006
1.63606e+006
1.57805e+006
1.65726e+006
1.53895e+006
1.6123e+006
1.4418e+006
1.44609e+006
1.51975e+006
1.45851e+006
1.41774e+006
1.41704e+006
1.47776e+006
1.45149e+006
1.36616e+006
1.31315e+006
1.36093e+006
1.29649e+006
1.39223e+006
1.33748e+006
1.3951e+006
1.24371e+006
1.3735e+006
1.24116e+006
1.14738e+006
1.24371e+006
1.20817e+006
1.24337e+006
1.25614e+006
1.23471e+006
1.25799e+006
1.16918e+006
1.19742e+006
1.24709e+006
1.03546e+006
1.05779e+006
963025
988586
1.05305e+006
856350
997058
953224
1.00234e+006
898678
891962
858251
759507
806590
927918
833021
849504
900200
727876
763967
856834
704254
694406
718125
616285
719890
758721
691544
789840
787635
723389
578254
684655
562152
772670
579436
612679
622010
travelCostPrimaryAssignment
0
4.912
1.434
2.84
0.156
4.854
0.976
2.742
4.28
3.166
5.104
0.34
1.292
5.152
1.67
0.956
1.478
1.91
0.408
0.38
4.814
3.796
0.814
2.316
1.52
3.25
3.024
2.802
2.654
4.884
2.19
4.904
4.238
1.754
1.066
1.494
0.588
3.624
5.12
0.634
5.006
2.04
2.454
1.138
2.18
4.916
2.298
1.012
0.592
2.532
2.024
2.386
0.842
0.576
2.138
2.048
2.374
1.622
1.786
2.168
0.306
3.946
0.2
1.13
4.304
1.826
2.312
4.934
1.658
0.276
1.192
0.106
0.88
3.524
0.314
3.206
2.794
4.804
0.43
1.96
4.874
0.358
0.268
1.214
3.856
0.664
2.722
0.516
4.912
0
3.492
2.76
4.794
0.232
3.966
2.498
0.732
2.42
0.586
4.644
3.628
0.688
4.306
3.964
3.49
3.222
4.606
5.2
1.912
1.422
4.106
3.37
3.57
1.684
2.468
2.434
2.374
1.642
2.726
0.054
0.91
3.182
4.248
3.878
4.746
1.346
0.662
4.28
0.704
3.052
2.552
3.802
4.688
0.4
2.632
3.91
4.402
2.404
3.066
3.218
4.478
4.576
3.26
2.884
2.548
3.35
3.706
2.964
5.164
1.162
5.034
3.824
1.332
4
2.604
1.572
3.256
4.914
4.27
4.83
4.114
1.428
4.608
1.776
2.542
0.712
5.138
2.972
1.846
4.66
4.762
3.764
1.85
5.316
2.39
5.036
1.434
3.492
0
1.876
1.334
3.448
0.476
1.598
2.89
2.094
3.668
1.214
0.328
3.718
1.726
0.552
0.172
0.964
1.194
1.708
3.466
2.482
0.622
1.646
0.788
1.818
1.948
1.642
1.376
3.504
0.814
3.486
2.874
0.518
1.178
1.172
1.428
2.244
3.684
0.824
3.57
0.708
1.184
0.5
2.378
3.482
0.864
0.424
0.912
1.174
0.694
1.62
1.278
1.238
1.344
0.612
0.944
0.244
1.32
1.106
1.672
2.512
1.544
0.342
2.894
1.618
0.926
3.546
0.35
1.424
1.306
1.364
0.8
2.14
1.146
1.77
1.462
3.37
1.65
0.656
3.516
1.24
1.33
0.586
2.488
1.84
1.32
1.56
2.84
2.76
1.876
0
2.686
2.598
2.214
0.448
2.028
0.378
3.208
2.504
1.734
3.298
1.644
1.988
2.012
0.968
2.44
3.212
3.78
1.342
2.228
0.654
1.332
1.75
0.292
0.472
0.826
3.664
1.296
2.726
1.866
1.358
1.852
1.4
2.428
1.504
3.262
2.276
3.206
2.112
0.88
1.79
1.934
2.972
1.59
2.106
2.574
1.118
2.112
0.518
2.112
2.318
0.708
1.644
1.534
1.956
1.134
0.77
3.144
2.4
3.024
2.154
2.984
1.33
1.282
3.66
1.528
2.98
1.798
2.736
1.968
1.474
2.54
1.892
2.424
3.05
3.216
1.27
3.782
2.494
2.6
1.674
2.932
3.448
2.09
3.198
0.156
4.794
1.334
2.686
0
4.73
0.89
2.596
4.154
3.014
4.998
0.184
1.168
5.048
1.526
0.832
1.392
1.762
0.252
0.536
4.748
3.658
0.714
2.16
1.372
3.138
2.874
2.656
2.518
4.81
2.068
4.784
4.106
1.624
0.912
1.34
0.462
3.496
5.016
0.514
4.904
1.966
2.318
1.004
2.052
4.806
2.192
0.912
0.554
2.406
1.95
2.232
0.694
0.424
1.984
1.942
2.264
1.532
1.63
2.024
0.462
3.846
0.354
1.046
4.218
1.674
2.19
4.858
1.538
0.392
1.04
0.05
0.732
3.398
0.188
3.102
2.724
4.702
0.578
1.832
4.806
0.204
0.124
1.072
3.782
0.814
2.638
0.644
4.854
0.232
3.448
2.598
4.73
0
3.922
2.362
0.594
2.248
0.818
4.576
3.564
0.92
4.172
3.9
3.458
3.116
4.534
5.152
2.118
1.256
4.054
3.222
3.474
1.668
2.306
2.296
2.27
1.854
2.664
0.18
0.732
3.11
4.148
3.766
4.66
1.246
0.894
4.22
0.932
3.05
2.456
3.73
4.532
0.626
2.596
3.86
4.36
2.328
3.064
3.07
4.384
4.494
3.128
2.846
2.51
3.32
3.58
2.852
5.112
1.242
4.982
3.784
1.494
3.864
2.542
1.788
3.194
4.87
4.162
4.768
4.038
1.336
4.546
1.78
2.588
0.922
5.098
2.9
2.058
4.59
4.694
3.686
1.98
5.282
2.41
5.002
0.976
3.966
0.476
2.214
0.89
3.922
0
1.994
3.364
2.474
4.134
0.8
0.48
4.182
1.672
0.332
0.502
1.25
0.798
1.232
3.86
2.94
0.192
1.864
0.944
2.29
2.326
2.044
1.816
3.918
1.28
3.962
3.344
0.912
1.022
1.2
1.082
2.716
4.148
0.42
4.032
1.076
1.618
0.472
2.318
3.952
1.338
0.11
0.436
1.638
1.06
1.874
1.024
0.896
1.594
1.086
1.42
0.646
1.428
1.454
1.2
2.974
1.072
0.154
3.33
1.654
1.396
3.966
0.77
0.948
1.178
0.916
0.578
2.612
0.708
2.236
1.838
3.832
1.176
1.09
3.918
0.836
0.91
0.608
2.892
1.368
1.748
1.09
2.742
2.498
1.598
0.448
2.596
2.362
1.994
0
1.772
0.504
2.896
2.418
1.524
2.98
1.81
1.824
1.71
0.838
2.362
3.098
3.364
1.136
2.046
0.89
1.228
1.32
0.362
0.066
0.38
3.264
0.908
2.47
1.648
1.088
1.854
1.432
2.41
1.174
2.944
2.136
2.876
1.722
0.47
1.626
2.214
2.664
1.174
1.896
2.392
0.68
1.724
0.738
2.106
2.27
0.766
1.262
1.108
1.632
1.222
0.572
3.038
2.004
2.91
1.908
2.578
1.504
0.872
3.264
1.248
2.844
1.838
2.642
1.864
1.122
2.43
1.454
1.982
2.706
3.084
0.95
3.372
2.418
2.526
1.53
2.494
3.306
1.646
3.042
4.28
0.732
2.89
2.028
4.154
0.594
3.364
1.772
0
1.694
1.216
3.996
2.988
1.314
3.582
3.324
2.912
2.522
3.952
4.588
2.22
0.696
3.486
2.638
2.882
1.172
1.736
1.706
1.678
2.002
2.092
0.702
0.232
2.53
3.556
3.172
4.072
0.658
1.28
3.646
1.258
2.546
1.864
3.152
3.956
0.98
2.056
3.296
3.802
1.748
2.56
2.488
3.792
3.908
2.536
2.3
1.966
2.778
2.988
2.258
4.546
1
4.416
3.23
1.46
3.274
1.972
1.958
2.622
4.308
3.568
4.194
3.454
0.756
3.97
1.32
2.182
1.152
4.538
2.322
2.182
4.008
4.114
3.102
1.804
4.73
1.954
4.45
3.166
2.42
2.094
0.378
3.014
2.248
2.474
0.504
1.694
0
2.894
2.832
1.998
2.986
2.02
2.28
2.212
1.262
2.772
3.532
3.57
0.998
2.51
1.032
1.646
1.598
0.148
0.476
0.838
3.432
1.41
2.384
1.516
1.58
2.206
1.76
2.78
1.228
2.95
2.582
2.906
2.218
0.97
2.08
2.294
2.656
1.656
2.372
2.86
1.146
2.22
0.894
2.466
2.66
1.06
1.762
1.582
2.136
1.502
1.024
3.468
2.174
3.344
2.398
2.762
1.708
1.362
3.42
1.744
3.29
2.162
3.062
2.286
1.22
2.86
1.762
2.41
2.76
3.528
1.452
3.566
2.826
2.934
1.974
2.78
3.756
2.07
3.498
5.104
0.586
3.668
3.208
4.998
0.818
4.134
2.896
1.216
2.894
0
4.862
3.848
0.102
4.678
4.178
3.638
3.548
4.83
5.36
1.426
1.906
4.29
3.784
3.864
1.864
2.922
2.836
2.712
1.142
2.964
0.638
1.43
3.432
4.544
4.21
5.004
1.722
0.076
4.484
0.18
3.138
2.868
4.034
5.11
0.238
2.806
4.092
4.56
2.68
3.154
3.632
4.756
4.824
3.638
3.056
2.734
3.496
4.068
3.302
5.332
1.168
5.204
3.984
1.052
4.382
2.842
1.06
3.478
5.072
4.586
5.03
4.358
1.778
4.808
1.898
2.518
0.342
5.286
3.224
1.35
4.884
4.982
4.016
1.632
5.444
2.444
5.166
0.34
4.644
1.214
2.504
0.184
4.576
0.8
2.418
3.996
2.832
4.862
0
1.018
4.916
1.364
0.686
1.29
1.582
0.07
0.72
4.658
3.488
0.612
1.976
1.192
3
2.692
2.48
2.35
4.71
1.918
4.634
3.942
1.466
0.732
1.156
0.36
3.338
4.882
0.39
4.772
1.874
2.152
0.846
1.916
4.668
2.058
0.802
0.548
2.248
1.858
2.046
0.53
0.262
1.8
1.814
2.13
1.426
1.446
1.846
0.646
3.718
0.534
0.952
4.106
1.498
2.04
4.754
1.39
0.55
0.868
0.234
0.556
3.242
0.138
2.972
2.638
4.572
0.754
1.676
4.714
0.046
0.118
0.902
3.686
0.992
2.53
0.802
1.292
3.628
0.328
1.734
1.168
3.564
0.48
1.524
2.988
1.998
3.848
1.018
0
3.904
1.4
0.336
0.492
0.772
0.982
1.614
3.738
2.516
0.524
1.408
0.504
1.986
1.85
1.578
1.378
3.762
0.902
3.618
2.946
0.466
0.86
0.852
1.174
2.332
3.87
0.658
3.764
1.02
1.178
0.196
2.052
3.652
1.056
0.374
0.87
1.24
1.006
1.406
0.982
0.986
1.126
0.822
1.12
0.566
1.026
0.976
1.564
2.712
1.434
0.438
3.132
1.304
1.024
3.798
0.372
1.342
0.982
1.206
0.522
2.232
0.982
1.966
1.758
3.564
1.58
0.668
3.786
1.036
1.136
0.258
2.758
1.794
1.584
1.524
5.152
0.688
3.718
3.298
5.048
0.92
4.182
2.98
1.314
2.986
0.102
4.916
3.904
0
4.754
4.232
3.684
3.618
4.886
5.404
1.358
2
4.34
3.868
3.932
1.922
3.012
2.92
2.788
1.07
3.024
0.74
1.528
3.492
4.61
4.282
5.064
1.806
0.036
4.536
0.16
3.174
2.94
4.09
5.194
0.334
2.858
4.14
4.604
2.746
3.19
3.716
4.82
4.882
3.718
3.106
2.788
3.54
4.144
3.378
5.376
1.208
5.25
4.03
1.04
4.462
2.904
0.986
3.536
5.116
4.654
5.08
4.416
1.86
4.86
1.946
2.54
0.358
5.326
3.286
1.278
4.938
5.034
4.076
1.622
5.482
2.478
5.204
1.67
4.306
1.726
1.644
1.526
4.172
1.672
1.81
3.582
2.02
4.678
1.364
1.4
4.754
0
1.342
1.892
1.172
1.296
2.034
4.906
2.934
1.54
0.988
1
2.92
1.918
1.874
1.968
4.87
1.9
4.28
3.452
1.506
0.678
0.574
1.096
2.968
4.718
1.41
4.638
2.382
1.83
1.258
0.654
4.45
2.202
1.58
1.762
2.06
2.37
1.128
0.834
1.104
1.046
2.046
2.22
1.956
0.614
1.384
1.954
3.674
1.868
1.74
4.194
0.314
1.994
4.89
1.586
1.912
0.52
1.572
1.108
2.902
1.474
2.98
3.056
4.458
2.1
1.652
4.936
1.33
1.404
1.146
3.942
2.33
2.81
2.166
0.956
3.964
0.552
1.988
0.832
3.9
0.332
1.824
3.324
2.28
4.178
0.686
0.336
4.232
1.342
0
0.668
1.022
0.654
1.286
4.018
2.844
0.248
1.58
0.67
2.316
2.134
1.88
1.704
4.054
1.238
3.954
3.28
0.798
0.702
0.874
0.876
2.666
4.198
0.324
4.09
1.252
1.502
0.2
1.99
3.984
1.376
0.24
0.586
1.576
1.236
1.606
0.744
0.684
1.33
1.132
1.444
0.788
1.118
1.26
1.234
3.034
1.104
0.41
3.438
1.326
1.36
4.096
0.706
1.022
0.854
0.87
0.27
2.568
0.646
2.288
2.012
3.89
1.262
1.004
4.07
0.706
0.804
0.32
3.04
1.482
1.872
1.218
1.478
3.49
0.172
2.012
1.392
3.458
0.502
1.71
2.912
2.212
3.638
1.29
0.492
3.684
1.892
0.668
0
1.122
1.278
1.722
3.37
2.542
0.68
1.81
0.96
1.806
2.066
1.75
1.462
3.422
0.876
3.488
2.91
0.656
1.328
1.342
1.534
2.276
3.652
0.9
3.534
0.588
1.278
0.65
2.544
3.46
0.86
0.488
0.92
1.234
0.574
1.778
1.408
1.342
1.504
0.612
0.948
0.144
1.492
1.246
1.694
2.476
1.568
0.348
2.828
1.788
0.978
3.468
0.486
1.434
1.462
1.418
0.93
2.17
1.206
1.742
1.352
3.332
1.652
0.762
3.424
1.32
1.402
0.748
2.398
1.826
1.246
1.546
1.91
3.222
0.964
0.968
1.762
3.116
1.25
0.838
2.522
1.262
3.548
1.582
0.772
3.618
1.172
1.022
1.122
0
1.524
2.272
3.736
1.944
1.26
0.696
0.39
1.752
1.118
0.9
0.848
3.698
0.748
3.204
2.432
0.488
1.036
0.662
1.578
1.876
3.584
1.32
3.496
1.404
0.678
0.824
1.738
3.328
1.072
1.142
1.606
0.89
1.398
0.656
1.28
1.434
0.386
0.976
1.074
1.104
0.572
0.272
2.208
2.506
2.084
1.202
3.022
0.924
0.83
3.718
0.648
2.028
1.048
1.808
1.03
1.796
1.6
1.808
1.964
3.308
2.266
0.536
3.766
1.58
1.69
0.712
2.78
2.494
1.684
2.238
0.408
4.606
1.194
2.44
0.252
4.534
0.798
2.362
3.952
2.772
4.83
0.07
0.982
4.886
1.296
0.654
1.278
1.524
0
0.788
4.648
3.438
0.608
1.908
1.134
2.968
2.632
2.424
2.3
4.694
1.88
4.594
3.896
1.424
0.664
1.088
0.318
3.294
4.852
0.38
4.744
1.864
2.102
0.804
1.852
4.634
2.03
0.79
0.584
2.206
1.848
1.98
0.462
0.196
1.736
1.786
2.098
1.412
1.378
1.79
0.714
3.69
0.604
0.948
4.086
1.428
2.004
4.738
1.354
0.62
0.798
0.302
0.504
3.198
0.19
2.944
2.628
4.544
0.824
1.634
4.702
0.056
0.164
0.854
3.674
1.062
2.512
0.872
0.38
5.2
1.708
3.212
0.536
5.152
1.232
3.098
4.588
3.532
5.36
0.72
1.614
5.404
2.034
1.286
1.722
2.272
0.788
0
4.978
4.128
1.102
2.696
1.886
3.522
3.388
3.156
2.99
5.068
2.496
5.194
4.556
2.08
1.444
1.876
0.94
3.936
5.372
0.964
5.252
2.246
2.788
1.478
2.516
5.182
2.57
1.292
0.8
2.848
2.23
2.764
1.216
0.952
2.514
2.318
2.652
1.864
2.166
2.526
0.082
4.196
0.188
1.378
4.518
2.202
2.616
5.124
1.968
0.286
1.568
0.486
1.244
3.834
0.672
3.464
2.974
5.05
0.136
2.28
5.044
0.74
0.644
1.566
4.04
0.304
2.942
0.31
4.814
1.912
3.466
3.78
4.748
2.118
3.86
3.364
2.22
3.57
1.426
4.658
3.738
1.358
4.906
4.018
3.37
3.736
4.648
4.978
0
2.748
4.046
4.202
3.942
2.05
3.538
3.32
3.048
0.29
3.008
1.96
2.448
3.438
4.568
4.354
4.894
2.368
1.362
4.27
1.254
2.784
3.126
3.934
5.462
1.52
2.728
3.858
4.224
2.87
2.8
4.062
4.72
4.702
3.964
2.93
2.694
3.236
4.308
3.562
4.974
1.398
4.86
3.706
0.81
4.658
2.912
0.378
3.414
4.704
4.656
4.768
4.256
2.356
4.568
1.946
2.022
1.2
4.874
3.264
0.094
4.69
4.77
3.968
0.982
4.976
2.154
4.724
3.796
1.422
2.482
1.342
3.658
1.256
2.94
1.136
0.696
0.998
1.906
3.488
2.516
2
2.934
2.844
2.542
1.944
3.438
4.128
2.748
0
3.036
1.97
2.324
1.108
1.05
1.07
1.142
2.566
1.67
1.386
0.524
2.05
2.978
2.566
3.52
0.452
1.966
3.168
1.93
2.3
1.342
2.656
3.276
1.668
1.738
2.858
3.37
1.31
2.31
1.82
3.224
3.368
1.9
1.952
1.646
2.422
2.356
1.674
4.078
1.376
3.948
2.822
1.942
2.622
1.564
2.538
2.172
3.858
2.97
3.7
2.934
0.532
3.482
1.298
2.152
1.802
4.096
1.854
2.726
3.494
3.602
2.586
2.122
4.304
1.852
4.028
0.814
4.106
0.622
2.228
0.714
4.054
0.192
2.046
3.486
2.51
4.29
0.612
0.524
4.34
1.54
0.248
0.68
1.26
0.608
1.102
4.046
3.036
0
1.826
0.916
2.436
2.364
2.1
1.9
4.1
1.394
4.098
3.456
0.988
0.872
1.108
0.89
2.834
4.306
0.228
4.192
1.26
1.7
0.44
2.176
4.104
1.486
0.198
0.348
1.746
1.246
1.852
0.846
0.706
1.576
1.234
1.562
0.818
1.36
1.488
1.06
3.134
0.93
0.34
3.504
1.55
1.514
4.146
0.868
0.824
1.032
0.744
0.432
2.732
0.528
2.392
2.024
3.992
1.06
1.182
4.102
0.646
0.724
0.566
3.076
1.27
1.924
0.998
2.316
3.37
1.646
0.654
2.16
3.222
1.864
0.89
2.638
1.032
3.784
1.976
1.408
3.868
0.988
1.58
1.81
0.696
1.908
2.696
4.202
1.97
1.826
0
0.918
2.154
0.934
0.948
1.154
4.122
1.358
3.34
2.492
1.184
1.274
0.824
1.846
2.062
3.832
1.818
3.764
2.09
1.086
1.396
1.326
3.552
1.69
1.752
2.154
1.352
2.086
0.152
1.528
1.762
0.314
1.644
1.668
1.8
0.534
0.702
2.622
2.874
2.51
1.846
3.436
0.676
1.402
4.128
1.344
2.492
1.192
2.21
1.486
2.012
2.036
2.26
2.588
3.596
2.72
1.204
4.218
1.96
2.062
1.264
3.288
2.956
2.28
2.728
1.52
3.57
0.788
1.332
1.372
3.474
0.944
1.228
2.882
1.646
3.864
1.192
0.504
3.932
1
0.67
0.96
0.39
1.134
1.886
3.942
2.324
0.916
0.918
0
2.028
1.502
1.29
1.206
3.928
0.942
3.552
2.802
0.51
0.682
0.428
1.196
2.228
3.896
0.944
3.8
1.392
1.018
0.48
1.634
3.65
1.218
0.834
1.254
1.184
1.382
0.936
0.91
1.046
0.66
1.048
1.248
0.994
0.53
0.658
1.822
2.784
1.698
0.934
3.266
0.84
1.052
3.956
0.588
1.648
0.728
1.418
0.642
2.142
1.214
2.056
2.056
3.61
1.886
0.68
3.978
1.19
1.298
0.35
2.968
2.116
1.818
1.866
3.25
1.684
1.818
1.75
3.138
1.668
2.29
1.32
1.172
1.598
1.864
3
1.986
1.922
2.92
2.316
1.806
1.752
2.968
3.522
2.05
1.108
2.436
2.154
2.028
0
1.534
1.282
1
1.97
1.104
1.684
1.244
1.572
2.702
2.404
3.142
0.67
1.886
2.624
1.784
1.384
1.098
2.17
3.438
1.668
0.954
2.24
2.722
0.86
1.396
2.014
2.904
2.962
1.932
1.204
0.874
1.666
2.31
1.542
3.49
0.756
3.36
2.144
1.284
2.65
0.986
1.98
1.616
3.236
2.756
3.172
2.494
0.578
2.95
0.19
1.056
1.588
3.458
1.368
2.062
3.02
3.118
2.156
1.186
3.632
0.788
3.352
3.024
2.468
1.948
0.292
2.874
2.306
2.326
0.362
1.736
0.148
2.922
2.692
1.85
3.012
1.918
2.134
2.066
1.118
2.632
3.388
3.538
1.05
2.364
0.934
1.502
1.534
0
0.342
0.714
3.412
1.272
2.434
1.574
1.432
2.076
1.632
2.646
1.226
2.976
2.436
2.924
2.084
0.832
1.934
2.226
2.684
1.526
2.224
2.712
1.022
2.086
0.79
2.334
2.524
0.932
1.624
1.458
1.992
1.382
0.876
3.326
2.148
3.2
2.25
2.734
1.604
1.23
3.402
1.598
3.144
2.036
2.922
2.144
1.206
2.718
1.692
2.302
2.77
3.384
1.306
3.536
2.688
2.796
1.828
2.72
3.612
1.964
3.352
2.802
2.434
1.642
0.472
2.656
2.296
2.044
0.066
1.706
0.476
2.836
2.48
1.578
2.92
1.874
1.88
1.75
0.9
2.424
3.156
3.32
1.07
2.1
0.948
1.29
1.282
0.342
0
0.376
3.216
0.934
2.406
1.582
1.136
1.918
1.498
2.474
1.114
2.884
2.194
2.816
1.742
0.494
1.682
2.274
2.602
1.186
1.948
2.446
0.682
1.744
0.798
2.17
2.334
0.832
1.286
1.116
1.668
1.288
0.634
3.098
1.956
2.97
1.956
2.532
1.568
0.888
3.216
1.294
2.902
1.904
2.702
1.924
1.064
2.49
1.422
1.976
2.65
3.14
0.99
3.328
2.48
2.588
1.59
2.462
3.362
1.638
3.096
2.654
2.374
1.376
0.826
2.518
2.27
1.816
0.38
1.678
0.838
2.712
2.35
1.378
2.788
1.968
1.704
1.462
0.848
2.3
2.99
3.048
1.142
1.9
1.154
1.206
1
0.714
0.376
0
2.968
0.6
2.354
1.6
0.914
1.878
1.506
2.398
1.028
2.752
2.026
2.67
1.386
0.2
1.516
2.45
2.488
0.818
1.728
2.24
0.308
1.39
1.014
2.114
2.24
0.944
0.944
0.744
1.364
1.356
0.592
2.936
1.728
2.808
1.71
2.282
1.682
0.532
2.976
1.046
2.72
1.896
2.56
1.798
0.948
2.34
1.112
1.602
2.49
2.958
0.728
3.064
2.356
2.464
1.448
2.15
3.17
1.266
2.896
4.884
1.642
3.504
3.664
4.81
1.854
3.918
3.264
2.002
3.432
1.142
4.71
3.762
1.07
4.87
4.054
3.422
3.698
4.694
5.068
0.29
2.566
4.1
4.122
3.928
1.97
3.412
3.216
2.968
0
2.988
1.692
2.232
3.432
4.572
4.332
4.928
2.212
1.074
4.32
0.972
2.844
3.064
3.956
5.406
1.246
2.726
3.908
4.3
2.816
2.86
3.98
4.738
4.738
3.9
2.942
2.684
3.284
4.266
3.506
5.06
1.264
4.942
3.764
0.686
4.612
2.884
0.092
3.422
4.79
4.65
4.832
4.284
2.212
4.626
1.89
2.096
0.932
4.97
3.248
0.208
4.74
4.824
3.98
1.03
5.086
2.184
4.826
2.19
2.726
0.814
1.296
2.068
2.664
1.28
0.908
2.092
1.41
2.964
1.918
0.902
3.024
1.9
1.238
0.876
0.748
1.88
2.496
3.008
1.67
1.394
1.358
0.942
1.104
1.272
0.934
0.6
2.988
0
2.716
2.064
0.468
1.604
1.346
2.04
1.44
2.988
1.558
2.888
0.818
0.44
1.076
2.484
2.76
0.334
1.206
1.714
0.362
0.818
1.26
1.8
1.862
1.058
0.354
0.326
0.766
1.316
0.654
2.452
1.852
2.322
1.156
2.324
1.67
0.122
3.014
0.532
2.216
1.67
2.106
1.396
1.338
1.882
1.116
1.232
2.692
2.45
0.266
3.042
1.934
2.036
1.054
2.042
2.648
0.938
2.368
4.904
0.054
3.486
2.726
4.784
0.18
3.962
2.47
0.702
2.384
0.638
4.634
3.618
0.74
4.28
3.954
3.488
3.204
4.594
5.194
1.96
1.386
4.098
3.34
3.552
1.684
2.434
2.406
2.354
1.692
2.716
0
0.87
3.17
4.23
3.858
4.732
1.326
0.714
4.272
0.756
3.056
2.534
3.79
4.656
0.452
2.628
3.904
4.398
2.392
3.07
3.188
4.46
4.562
3.234
2.88
2.544
3.348
3.682
2.942
5.158
1.184
5.028
3.82
1.372
3.974
2.594
1.624
3.248
4.91
4.25
4.822
4.102
1.41
4.598
1.78
2.558
0.762
5.136
2.96
1.898
4.648
4.752
3.752
1.884
5.314
2.4
5.034
4.238
0.91
2.874
1.866
4.106
0.732
3.344
1.648
0.232
1.516
1.43
3.942
2.946
1.528
3.452
3.28
2.91
2.432
3.896
4.556
2.448
0.524
3.456
2.492
2.802
1.244
1.574
1.582
1.6
2.232
2.064
0.87
0
2.484
3.468
3.068
3.998
0.636
1.496
3.604
1.48
2.586
1.794
3.1
3.8
1.194
2.066
3.27
3.78
1.71
2.596
2.342
3.71
3.84
2.414
2.3
1.972
2.78
2.868
2.162
4.51
1.192
4.38
3.216
1.68
3.142
1.948
2.188
2.588
4.28
3.47
4.146
3.394
0.742
3.924
1.408
2.286
1.38
4.514
2.278
2.41
3.952
4.058
3.042
1.994
4.712
2.032
4.432
1.754
3.182
0.518
1.358
1.624
3.11
0.912
1.088
2.53
1.58
3.432
1.466
0.466
3.492
1.506
0.798
0.656
0.488
1.424
2.08
3.438
2.05
0.988
1.184
0.51
1.572
1.432
1.136
0.914
3.432
0.468
3.17
2.484
0
1.142
0.936
1.574
1.872
3.458
1.122
3.356
0.928
0.712
0.622
2.126
3.226
0.71
0.818
1.328
0.782
0.92
1.136
1.332
1.396
0.872
0.54
0.748
0.62
0.976
0.59
2.03
2.318
1.9
0.82
2.778
1.318
0.588
3.462
0.17
1.808
1.22
1.664
0.932
1.776
1.442
1.58
1.552
3.16
2.046
0.21
3.476
1.48
1.584
0.586
2.462
2.258
1.308
1.984
1.066
4.248
1.178
1.852
0.912
4.148
1.022
1.854
3.556
2.206
4.544
0.732
0.86
4.61
0.678
0.702
1.328
1.036
0.664
1.444
4.568
2.978
0.872
1.274
0.682
2.702
2.076
1.918
1.878
4.572
1.604
4.23
3.468
1.142
0
0.454
0.576
2.906
4.576
0.73
4.48
1.88
1.696
0.678
1.304
4.332
1.844
0.942
1.084
1.864
1.866
1.362
0.26
0.494
1.148
1.638
1.89
1.422
0.738
1.306
1.368
3.454
1.264
1.112
3.92
0.768
1.718
4.602
1.154
1.278
0.16
0.96
0.444
2.822
0.824
2.72
2.614
4.286
1.488
1.338
4.61
0.706
0.802
0.608
3.586
1.724
2.418
1.528
1.494
3.878
1.172
1.4
1.34
3.766
1.2
1.432
3.172
1.76
4.21
1.156
0.852
4.282
0.574
0.874
1.342
0.662
1.088
1.876
4.354
2.566
1.108
0.824
0.428
2.404
1.632
1.498
1.506
4.332
1.346
3.858
3.068
0.936
0.454
0
1.03
2.532
4.246
1.044
4.158
1.81
1.342
0.744
1.214
3.99
1.638
1.096
1.398
1.546
1.8
0.908
0.714
0.938
0.7
1.474
1.662
1.394
0.29
0.916
1.802
3.162
1.69
1.236
3.662
0.458
1.448
4.356
1.012
1.684
0.408
1.39
0.706
2.456
1.224
2.448
2.484
3.97
1.906
1.092
4.388
1.138
1.238
0.614
3.384
2.144
2.242
1.926
0.588
4.746
1.428
2.428
0.462
4.66
1.082
2.41
4.072
2.78
5.004
0.36
1.174
5.064
1.096
0.876
1.534
1.578
0.318
0.94
4.894
3.52
0.89
1.846
1.196
3.142
2.646
2.474
2.398
4.928
2.04
4.732
3.998
1.574
0.576
1.03
0
3.414
5.03
0.664
4.926
2.122
2.208
0.98
1.592
4.8
2.228
1.056
0.9
2.342
2.108
1.938
0.318
0.192
1.722
1.994
2.288
1.66
1.312
1.848
0.858
3.88
0.782
1.224
4.304
1.284
2.162
4.968
1.532
0.852
0.66
0.5
0.652
3.324
0.498
3.134
2.886
4.728
1.014
1.782
4.944
0.312
0.34
0.988
3.916
1.24
2.746
1.102
3.624
1.346
2.244
1.504
3.496
1.246
2.716
1.174
0.658
1.228
1.722
3.338
2.332
1.806
2.968
2.666
2.276
1.876
3.294
3.936
2.368
0.452
2.834
2.062
2.228
0.67
1.226
1.114
1.028
2.212
1.44
1.326
0.636
1.872
2.906
2.532
3.414
0
1.77
2.99
1.708
1.956
1.21
2.492
3.388
1.49
1.43
2.646
3.152
1.092
1.968
1.91
3.138
3.25
1.924
1.666
1.338
2.146
2.364
1.616
3.892
0.972
3.76
2.584
1.556
2.668
1.32
2.194
1.968
3.656
2.924
3.536
2.796
0.108
3.312
0.856
1.726
1.548
3.888
1.664
2.354
3.35
3.454
2.444
1.682
4.084
1.442
3.804
5.12
0.662
3.684
3.262
5.016
0.894
4.148
2.944
1.28
2.95
0.076
4.882
3.87
0.036
4.718
4.198
3.652
3.584
4.852
5.372
1.362
1.966
4.306
3.832
3.896
1.886
2.976
2.884
2.752
1.074
2.988
0.714
1.496
3.458
4.576
4.246
5.03
1.77
0
4.502
0.138
3.144
2.904
4.056
5.158
0.3
2.824
4.108
4.572
2.712
3.16
3.68
4.784
4.848
3.682
3.074
2.754
3.508
4.108
3.342
5.344
1.176
5.218
3.998
1.022
4.426
2.868
0.992
3.502
5.084
4.618
5.048
4.382
1.822
4.826
1.914
2.512
0.33
5.296
3.25
1.282
4.904
5.002
4.042
1.604
5.45
2.448
5.174
0.634
4.28
0.824
2.276
0.514
4.22
0.42
2.136
3.646
2.582
4.484
0.39
0.658
4.536
1.41
0.324
0.9
1.32
0.38
0.964
4.27
3.168
0.228
1.818
0.944
2.624
2.436
2.194
2.026
4.32
1.558
4.272
3.604
1.122
0.73
1.044
0.664
2.99
4.502
0
4.39
1.486
1.826
0.514
2.026
4.292
1.678
0.412
0.358
1.898
1.47
1.862
0.654
0.484
1.596
1.43
1.75
1.036
1.318
1.566
0.91
3.334
0.78
0.568
3.718
1.462
1.678
4.364
1.026
0.708
0.89
0.55
0.338
2.89
0.326
2.59
2.25
4.19
0.948
1.326
4.324
0.422
0.506
0.608
3.298
1.174
2.14
0.922
5.006
0.704
3.57
3.206
4.904
0.932
4.032
2.876
1.258
2.906
0.18
4.772
3.764
0.16
4.638
4.09
3.534
3.496
4.744
5.252
1.254
1.93
4.192
3.764
3.8
1.784
2.924
2.816
2.67
0.972
2.888
0.756
1.48
3.356
4.48
4.158
4.926
1.708
0.138
4.39
0
3.02
2.818
3.95
5.09
0.308
2.714
3.994
4.454
2.618
3.036
3.614
4.686
4.744
3.604
2.962
2.644
3.39
4.026
3.258
5.228
1.058
5.102
3.882
0.884
4.348
2.768
0.894
3.396
4.966
4.526
4.934
4.276
1.754
4.714
1.802
2.38
0.202
5.176
3.15
1.18
4.794
4.892
3.938
1.466
5.328
2.324
5.052
2.04
3.052
0.708
2.112
1.966
3.05
1.076
1.722
2.546
2.218
3.138
1.874
1.02
3.174
2.382
1.252
0.588
1.404
1.864
2.246
2.784
2.3
1.26
2.09
1.392
1.384
2.084
1.742
1.386
2.844
0.818
3.056
2.586
0.928
1.88
1.81
2.122
1.956
3.144
1.486
3.02
0
1.252
1.206
3.024
2.976
0.582
1.074
1.46
1.09
0.016
2.02
1.984
1.93
1.778
0.47
0.67
0.464
1.896
1.418
2.23
1.972
2.108
0.922
2.272
2.228
0.856
2.894
0.806
1.962
2
1.988
1.506
1.848
1.784
1.276
0.764
2.818
2.162
0.89
2.842
1.906
1.984
1.276
1.818
2.308
0.698
2.032
2.454
2.552
1.184
0.88
2.318
2.456
1.618
0.47
1.864
0.97
2.868
2.152
1.178
2.94
1.83
1.502
1.278
0.678
2.102
2.788
3.126
1.342
1.7
1.086
1.018
1.098
0.832
0.494
0.2
3.064
0.44
2.534
1.794
0.712
1.696
1.342
2.208
1.21
2.904
1.826
2.818
1.252
0
1.316
2.342
2.648
0.71
1.53
2.04
0.266
1.254
0.96
1.928
2.046
0.838
0.792
0.654
1.186
1.216
0.446
2.736
1.844
2.606
1.514
2.38
1.554
0.402
3.078
0.85
2.52
1.722
2.36
1.6
1.124
2.14
1.182
1.558
2.632
2.758
0.53
3.148
2.158
2.266
1.25
2.202
2.97
1.23
2.696
1.138
3.802
0.5
1.79
1.004
3.73
0.472
1.626
3.152
2.08
4.034
0.846
0.196
4.09
1.258
0.2
0.65
0.824
0.804
1.478
3.934
2.656
0.44
1.396
0.48
2.17
1.934
1.682
1.516
3.956
1.076
3.79
3.1
0.622
0.678
0.744
0.98
2.492
4.056
0.514
3.95
1.206
1.316
0
1.912
3.834
1.248
0.362
0.784
1.404
1.192
1.416
0.788
0.794
1.138
1.016
1.31
0.744
0.958
1.06
1.424
2.902
1.294
0.494
3.326
1.2
1.2
3.994
0.556
1.218
0.812
1.046
0.328
2.396
0.826
2.156
1.95
3.752
1.458
0.83
3.982
0.858
0.962
0.136
2.952
1.68
1.78
1.418
2.18
4.688
2.378
1.934
2.052
4.532
2.318
2.214
3.956
2.294
5.11
1.916
2.052
5.194
0.654
1.99
2.544
1.738
1.852
2.516
5.462
3.276
2.176
1.326
1.634
3.438
2.226
2.274
2.45
5.406
2.484
4.656
3.8
2.126
1.304
1.214
1.592
3.388
5.158
2.026
5.09
3.024
2.342
1.912
0
4.876
2.8
2.23
2.37
2.594
3.014
1.478
1.4
1.656
1.508
2.666
2.808
2.606
1.168
1.902
2.434
4.176
2.37
2.392
4.722
0.816
2.566
5.418
2.222
2.444
1.144
2.092
1.746
3.336
2.04
3.52
3.676
4.92
2.602
2.252
5.486
1.874
1.928
1.8
4.516
2.82
3.412
2.694
4.916
0.4
3.482
2.972
4.806
0.626
3.952
2.664
0.98
2.656
0.238
4.668
3.652
0.334
4.45
3.984
3.46
3.328
4.634
5.182
1.52
1.668
4.104
3.552
3.65
1.668
2.684
2.602
2.488
1.246
2.76
0.452
1.194
3.226
4.332
3.99
4.8
1.49
0.3
4.292
0.308
2.976
2.648
3.834
4.876
0
2.618
3.906
4.38
2.468
2.992
3.4
4.548
4.622
3.41
2.87
2.542
3.318
3.842
3.08
5.152
1.01
5.024
3.804
1.016
4.154
2.638
1.174
3.282
4.894
4.368
4.84
4.156
1.548
4.618
1.718
2.39
0.328
5.11
3.018
1.454
4.688
4.786
3.812
1.574
5.274
2.29
4.996
2.298
2.632
0.864
1.59
2.192
2.596
1.338
1.174
2.056
1.656
2.806
2.058
1.056
2.858
2.202
1.376
0.86
1.072
2.03
2.57
2.728
1.738
1.486
1.69
1.218
0.954
1.526
1.186
0.818
2.726
0.334
2.628
2.066
0.71
1.844
1.638
2.228
1.43
2.824
1.678
2.714
0.582
0.71
1.248
2.8
2.618
0
1.288
1.77
0.514
0.588
1.59
2.016
2.042
1.392
0.252
0.094
0.724
1.634
0.988
2.536
1.658
2.408
1.192
2.082
1.986
0.31
2.758
0.7
2.284
1.928
2.224
1.576
1.322
2.002
0.912
0.9
2.514
2.508
0.55
2.766
2.082
2.178
1.258
1.752
2.686
0.612
2.406
1.012
3.91
0.424
2.106
0.912
3.86
0.11
1.896
3.296
2.372
4.092
0.802
0.374
4.14
1.58
0.24
0.488
1.142
0.79
1.292
3.858
2.858
0.198
1.752
0.834
2.24
2.224
1.948
1.728
3.908
1.206
3.904
3.27
0.818
0.942
1.096
1.056
2.646
4.108
0.412
3.994
1.074
1.53
0.362
2.23
3.906
1.288
0
0.512
1.562
1.058
1.762
0.966
0.866
1.482
1.036
1.366
0.624
1.32
1.35
1.254
2.936
1.124
0.176
3.308
1.55
1.324
3.954
0.686
1.01
1.094
0.942
0.502
2.542
0.724
2.194
1.84
3.794
1.244
1.004
3.912
0.834
0.916
0.498
2.886
1.446
1.73
1.168
0.592
4.402
0.912
2.574
0.554
4.36
0.436
2.392
3.802
2.86
4.56
0.548
0.87
4.604
1.762
0.586
0.92
1.606
0.584
0.8
4.224
3.37
0.348
2.154
1.254
2.722
2.712
2.446
2.24
4.3
1.714
4.398
3.78
1.328
1.084
1.398
0.9
3.152
4.572
0.358
4.454
1.46
2.04
0.784
2.37
4.38
1.77
0.512
0
2.072
1.444
2.186
0.976
0.754
1.914
1.518
1.854
1.064
1.666
1.836
0.774
3.396
0.65
0.578
3.73
1.82
1.832
4.352
1.198
0.514
1.242
0.562
0.692
3.048
0.414
2.662
2.206
4.252
0.738
1.516
4.286
0.594
0.622
0.904
3.27
0.934
2.15
0.658
2.532
2.404
1.174
1.118
2.406
2.328
1.638
0.68
1.748
1.146
2.68
2.248
1.24
2.746
2.06
1.576
1.234
0.89
2.206
2.848
2.87
1.31
1.746
1.352
1.184
0.86
1.022
0.682
0.308
2.816
0.362
2.392
1.71
0.782
1.864
1.546
2.342
1.092
2.712
1.898
2.618
1.09
0.266
1.404
2.594
2.468
0.514
1.562
2.072
0
1.096
1.226
2.082
2.172
1.096
0.668
0.438
1.12
1.45
0.69
2.802
1.616
2.67
1.516
2.136
1.796
0.258
2.832
0.878
2.57
1.908
2.444
1.71
0.994
2.222
0.928
1.308
2.428
2.804
0.574
2.894
2.262
2.366
1.36
1.938
3.006
0.974
2.728
2.024
3.066
0.694
2.112
1.95
3.064
1.06
1.724
2.56
2.22
3.154
1.858
1.006
3.19
2.37
1.236
0.574
1.398
1.848
2.23
2.8
2.31
1.246
2.086
1.382
1.396
2.086
1.744
1.39
2.86
0.818
3.07
2.596
0.92
1.866
1.8
2.108
1.968
3.16
1.47
3.036
0.016
1.254
1.192
3.014
2.992
0.588
1.058
1.444
1.096
0
2.016
1.97
1.916
1.772
0.468
0.676
0.45
1.888
1.416
2.214
1.986
2.092
0.906
2.288
2.22
0.858
2.91
0.796
1.946
1.988
1.972
1.492
1.86
1.768
1.29
0.78
2.834
2.146
0.886
2.858
1.89
1.968
1.262
1.834
2.292
0.714
2.016
2.386
3.218
1.62
0.518
2.232
3.07
1.874
0.738
2.488
0.894
3.632
2.046
1.406
3.716
1.128
1.606
1.778
0.656
1.98
2.764
4.062
1.82
1.852
0.152
0.936
2.014
0.79
0.798
1.014
3.98
1.26
3.188
2.342
1.136
1.362
0.908
1.938
1.91
3.68
1.862
3.614
2.02
0.96
1.416
1.478
3.4
1.59
1.762
2.186
1.226
2.016
0
1.62
1.842
0.28
1.562
1.562
1.756
0.628
0.608
2.692
2.728
2.576
1.844
3.292
0.816
1.294
3.984
1.3
2.55
1.294
2.28
1.536
1.86
2.098
2.124
2.484
3.446
2.782
1.13
4.076
2.032
2.136
1.286
3.156
3.016
2.17
2.78
0.842
4.478
1.278
2.112
0.694
4.384
1.024
2.106
3.792
2.466
4.756
0.53
0.982
4.82
0.834
0.744
1.408
1.28
0.462
1.216
4.72
3.224
0.846
1.528
0.91
2.904
2.334
2.17
2.114
4.738
1.8
4.46
3.71
1.332
0.26
0.714
0.318
3.138
4.784
0.654
4.686
1.984
1.928
0.788
1.4
4.548
2.016
0.966
0.976
2.082
1.97
1.62
0
0.27
1.406
1.796
2.068
1.52
0.996
1.552
1.138
3.65
1.042
1.142
4.098
0.986
1.918
4.774
1.318
1.078
0.352
0.742
0.478
3.052
0.646
2.91
2.736
4.49
1.272
1.536
4.766
0.496
0.576
0.758
3.74
1.506
2.566
1.332
0.576
4.576
1.238
2.318
0.424
4.494
0.896
2.27
3.908
2.66
4.824
0.262
0.986
4.882
1.104
0.684
1.342
1.434
0.196
0.952
4.702
3.368
0.706
1.762
1.046
2.962
2.524
2.334
2.24
4.738
1.862
4.562
3.84
1.396
0.494
0.938
0.192
3.25
4.848
0.484
4.744
1.93
2.046
0.794
1.656
4.622
2.042
0.866
0.754
2.172
1.916
1.842
0.27
0
1.61
1.806
2.104
1.47
1.226
1.704
0.876
3.696
0.776
1.034
4.114
1.25
1.984
4.778
1.348
0.808
0.616
0.472
0.466
3.158
0.384
2.95
2.694
4.546
1.004
1.606
4.754
0.226
0.31
0.812
3.724
1.238
2.554
1.062
2.138
3.26
1.344
0.708
1.984
3.128
1.594
0.766
2.536
1.06
3.638
1.8
1.126
3.718
1.046
1.33
1.504
0.386
1.736
2.514
3.964
1.9
1.576
0.314
0.66
1.932
0.932
0.832
0.944
3.9
1.058
3.234
2.414
0.872
1.148
0.7
1.722
1.924
3.682
1.596
3.604
1.778
0.838
1.138
1.508
3.41
1.392
1.482
1.914
1.096
1.772
0.28
1.406
1.61
0
1.334
1.376
1.49
0.458
0.414
2.444
2.67
2.326
1.562
3.216
0.744
1.114
3.912
1.032
2.29
1.104
2.034
1.276
1.86
1.844
2.02
2.292
3.428
2.524
0.892
3.986
1.79
1.896
1.01
3.032
2.758
1.99
2.516
2.048
2.884
0.612
1.644
1.942
2.846
1.086
1.262
2.3
1.762
3.056
1.814
0.822
3.106
2.046
1.132
0.612
0.976
1.786
2.318
2.93
1.952
1.234
1.644
1.048
1.204
1.624
1.286
0.944
2.942
0.354
2.88
2.3
0.54
1.638
1.474
1.994
1.666
3.074
1.43
2.962
0.47
0.792
1.016
2.666
2.87
0.252
1.036
1.518
0.668
0.468
1.562
1.796
1.806
1.334
0
0.336
0.48
1.508
0.958
2.284
1.904
2.156
0.942
2.31
1.854
0.414
2.978
0.484
2.032
1.734
1.974
1.344
1.56
1.754
1.16
1.012
2.76
2.256
0.442
2.972
1.836
1.932
1.038
1.948
2.438
0.78
2.156
2.374
2.548
0.944
1.534
2.264
2.51
1.42
1.108
1.966
1.582
2.734
2.13
1.12
2.788
2.22
1.444
0.948
1.074
2.098
2.652
2.694
1.646
1.562
1.668
1.248
0.874
1.458
1.116
0.744
2.684
0.326
2.544
1.972
0.748
1.89
1.662
2.288
1.338
2.754
1.75
2.644
0.67
0.654
1.31
2.808
2.542
0.094
1.366
1.854
0.438
0.676
1.562
2.068
2.104
1.376
0.336
0
0.812
1.64
0.966
2.616
1.592
2.488
1.276
2.032
1.994
0.268
2.714
0.756
2.366
1.966
2.298
1.638
1.23
2.076
0.846
0.922
2.446
2.592
0.57
2.732
2.15
2.248
1.31
1.724
2.774
0.614
2.492
1.622
3.35
0.244
1.956
1.532
3.32
0.646
1.632
2.778
2.136
3.496
1.426
0.566
3.54
1.956
0.788
0.144
1.104
1.412
1.864
3.236
2.422
0.818
1.8
0.994
1.666
1.992
1.668
1.364
3.284
0.766
3.348
2.78
0.62
1.422
1.394
1.66
2.146
3.508
1.036
3.39
0.464
1.186
0.744
2.606
3.318
0.724
0.624
1.064
1.12
0.45
1.756
1.52
1.47
1.49
0.48
0.812
0
1.52
1.198
1.836
2.332
1.71
0.492
2.686
1.832
0.862
3.33
0.456
1.578
1.548
1.558
1.042
2.038
1.346
1.6
1.224
3.188
1.794
0.688
3.29
1.456
1.54
0.826
2.262
1.966
1.106
1.686
1.786
3.706
1.32
1.134
1.63
3.58
1.428
1.222
2.988
1.502
4.068
1.446
1.026
4.144
0.614
1.118
1.492
0.572
1.378
2.166
4.308
2.356
1.36
0.534
0.53
2.31
1.382
1.288
1.356
4.266
1.316
3.682
2.868
0.976
0.738
0.29
1.312
2.364
4.108
1.318
4.026
1.896
1.216
0.958
1.168
3.842
1.634
1.32
1.666
1.45
1.888
0.628
0.996
1.226
0.458
1.508
1.64
1.52
0
0.772
2.092
3.062
1.98
1.444
3.586
0.352
1.402
4.284
1.092
1.972
0.666
1.68
0.98
2.296
1.512
2.376
2.514
3.844
2.194
1.086
4.336
1.428
1.528
0.822
3.352
2.432
2.246
2.212
2.168
2.964
1.106
0.77
2.024
2.852
1.454
0.572
2.258
1.024
3.302
1.846
0.976
3.378
1.384
1.26
1.246
0.272
1.79
2.526
3.562
1.674
1.488
0.702
0.658
1.542
0.876
0.634
0.592
3.506
0.654
2.942
2.162
0.59
1.306
0.916
1.848
1.616
3.342
1.566
3.258
1.418
0.446
1.06
1.902
3.08
0.988
1.35
1.836
0.69
1.416
0.608
1.552
1.704
0.414
0.958
0.966
1.198
0.772
0
2.466
2.29
2.34
1.386
2.824
1.108
0.702
3.52
0.76
2.276
1.31
2.07
1.29
1.54
1.858
1.618
1.886
3.074
2.514
0.532
3.584
1.846
1.954
0.96
2.622
2.74
1.58
2.478
0.306
5.164
1.672
3.144
0.462
5.112
1.2
3.038
4.546
3.468
5.332
0.646
1.564
5.376
1.954
1.234
1.694
2.208
0.714
0.082
4.974
4.078
1.06
2.622
1.822
3.49
3.326
3.098
2.936
5.06
2.452
5.158
4.51
2.03
1.368
1.802
0.858
3.892
5.344
0.91
5.228
2.23
2.736
1.424
2.434
5.152
2.536
1.254
0.774
2.802
2.214
2.692
1.138
0.876
2.444
2.284
2.616
1.836
2.092
2.466
0
4.168
0.13
1.348
4.5
2.122
2.574
5.114
1.924
0.27
1.488
0.412
1.18
3.79
0.608
3.434
2.964
5.026
0.196
2.232
5.038
0.664
0.566
1.508
4.03
0.386
2.922
0.358
3.946
1.162
2.512
2.4
3.846
1.242
2.974
2.004
1
2.174
1.168
3.718
2.712
1.208
3.674
3.034
2.476
2.506
3.69
4.196
1.398
1.376
3.134
2.874
2.784
0.756
2.148
1.956
1.728
1.264
1.852
1.184
1.192
2.318
3.454
3.162
3.88
0.972
1.176
3.334
1.058
1.972
1.844
2.902
4.176
1.01
1.658
2.936
3.396
1.616
1.986
2.728
3.65
3.696
2.67
1.904
1.592
2.332
3.062
2.29
4.168
0
4.042
2.822
0.588
3.398
1.736
1.26
2.348
3.908
3.512
3.876
3.23
0.958
3.658
0.746
1.388
0.858
4.12
2.118
1.39
3.74
3.836
2.898
0.804
4.276
1.28
3.998
0.2
5.034
1.544
3.024
0.354
4.982
1.072
2.91
4.416
3.344
5.204
0.534
1.434
5.25
1.868
1.104
1.568
2.084
0.604
0.188
4.86
3.948
0.93
2.51
1.698
3.36
3.2
2.97
2.808
4.942
2.322
5.028
4.38
1.9
1.264
1.69
0.782
3.76
5.218
0.78
5.102
2.108
2.606
1.294
2.37
5.024
2.408
1.124
0.65
2.67
2.092
2.576
1.042
0.776
2.326
2.156
2.488
1.71
1.98
2.34
0.13
4.042
0
1.22
4.38
2.026
2.442
4.996
1.794
0.168
1.392
0.304
1.056
3.66
0.484
3.308
2.848
4.9
0.232
2.102
4.924
0.558
0.468
1.38
3.914
0.464
2.8
0.346
1.13
3.824
0.342
2.154
1.046
3.784
0.154
1.908
3.23
2.398
3.984
0.952
0.438
4.03
1.74
0.41
0.348
1.202
0.948
1.378
3.706
2.822
0.34
1.846
0.934
2.144
2.25
1.956
1.71
3.764
1.156
3.82
3.216
0.82
1.112
1.236
1.224
2.584
3.998
0.568
3.882
0.922
1.514
0.494
2.392
3.804
1.192
0.176
0.578
1.516
0.906
1.844
1.142
1.034
1.562
0.942
1.276
0.492
1.444
1.386
1.348
2.822
1.22
0
3.176
1.694
1.268
3.812
0.666
1.092
1.262
1.07
0.676
2.48
0.862
2.086
1.684
3.68
1.314
0.984
3.764
0.986
1.062
0.626
2.738
1.5
1.594
1.22
4.304
1.332
2.894
2.984
4.218
1.494
3.33
2.578
1.46
2.762
1.052
4.106
3.132
1.04
4.194
3.438
2.828
3.022
4.086
4.518
0.81
1.942
3.504
3.436
3.266
1.284
2.734
2.532
2.282
0.686
2.324
1.372
1.68
2.778
3.92
3.662
4.304
1.556
1.022
3.718
0.884
2.272
2.38
3.326
4.722
1.016
2.082
3.308
3.73
2.136
2.288
3.292
4.098
4.114
3.216
2.31
2.032
2.686
3.586
2.824
4.5
0.588
4.38
3.176
0
3.932
2.216
0.696
2.78
4.234
3.992
4.244
3.654
1.546
4.032
1.214
1.566
0.716
4.428
2.588
0.802
4.134
4.222
3.34
0.582
4.562
1.582
4.294
1.826
4
1.618
1.33
1.674
3.864
1.654
1.504
3.274
1.708
4.382
1.498
1.304
4.462
0.314
1.326
1.788
0.924
1.428
2.202
4.658
2.622
1.55
0.676
0.84
2.65
1.604
1.568
1.682
4.612
1.67
3.974
3.142
1.318
0.768
0.458
1.284
2.668
4.426
1.462
4.348
2.228
1.554
1.2
0.816
4.154
1.986
1.55
1.82
1.796
2.22
0.816
0.986
1.25
0.744
1.854
1.994
1.832
0.352
1.108
2.122
3.398
2.026
1.694
3.932
0
1.754
4.628
1.424
2.046
0.634
1.722
1.132
2.606
1.592
2.722
2.864
4.17
2.252
1.438
4.686
1.47
1.558
1.07
3.704
2.488
2.598
2.296
2.312
2.604
0.926
1.282
2.19
2.542
1.396
0.872
1.972
1.362
2.842
2.04
1.024
2.904
1.994
1.36
0.978
0.83
2.004
2.616
2.912
1.564
1.514
1.402
1.052
0.986
1.23
0.888
0.532
2.884
0.122
2.594
1.948
0.588
1.718
1.448
2.162
1.32
2.868
1.678
2.768
0.856
0.402
1.2
2.566
2.638
0.31
1.324
1.832
0.258
0.858
1.294
1.918
1.984
1.114
0.414
0.268
0.862
1.402
0.702
2.574
1.736
2.442
1.268
2.216
1.754
0
2.908
0.654
2.336
1.78
2.228
1.518
1.218
2.004
1.004
1.19
2.572
2.568
0.382
2.942
2.056
2.16
1.174
1.952
2.764
0.878
2.484
4.934
1.572
3.546
3.66
4.858
1.788
3.966
3.264
1.958
3.42
1.06
4.754
3.798
0.986
4.89
4.096
3.468
3.718
4.738
5.124
0.378
2.538
4.146
4.128
3.956
1.98
3.402
3.216
2.976
0.092
3.014
1.624
2.188
3.462
4.602
4.356
4.968
2.194
0.992
4.364
0.894
2.894
3.078
3.994
5.418
1.174
2.758
3.954
4.352
2.832
2.91
3.984
4.774
4.778
3.912
2.978
2.714
3.33
4.284
3.52
5.114
1.26
4.996
3.812
0.696
4.628
2.908
0
3.456
4.844
4.68
4.88
4.322
2.2
4.674
1.91
2.15
0.866
5.028
3.276
0.292
4.784
4.87
4.014
1.084
5.146
2.226
4.884
1.658
3.256
0.35
1.528
1.538
3.194
0.77
1.248
2.622
1.744
3.478
1.39
0.372
3.536
1.586
0.706
0.486
0.648
1.354
1.968
3.414
2.172
0.868
1.344
0.588
1.616
1.598
1.294
1.046
3.422
0.532
3.248
2.588
0.17
1.154
1.012
1.532
1.968
3.502
1.026
3.396
0.806
0.85
0.556
2.222
3.282
0.7
0.686
1.198
0.878
0.796
1.3
1.318
1.348
1.032
0.484
0.756
0.456
1.092
0.76
1.924
2.348
1.794
0.666
2.78
1.424
0.654
3.456
0
1.692
1.25
1.574
0.882
1.868
1.35
1.602
1.478
3.198
1.928
0.32
3.456
1.408
1.508
0.558
2.432
2.132
1.264
1.854
0.276
4.914
1.424
2.98
0.392
4.87
0.948
2.844
4.308
3.29
5.072
0.55
1.342
5.116
1.912
1.022
1.434
2.028
0.62
0.286
4.704
3.858
0.824
2.492
1.648
3.236
3.144
2.902
2.72
4.79
2.216
4.91
4.28
1.808
1.278
1.684
0.852
3.656
5.084
0.708
4.966
1.962
2.52
1.218
2.444
4.894
2.284
1.01
0.514
2.57
1.946
2.55
1.078
0.808
2.29
2.032
2.366
1.578
1.972
2.276
0.27
3.908
0.168
1.092
4.234
2.046
2.336
4.844
1.692
0
1.416
0.352
1.016
3.554
0.46
3.176
2.694
4.764
0.24
2.006
4.768
0.584
0.516
1.316
3.76
0.468
2.656
0.254
1.192
4.27
1.306
1.798
1.04
4.162
1.178
1.838
3.568
2.162
4.586
0.868
0.982
4.654
0.52
0.854
1.462
1.048
0.798
1.568
4.656
2.97
1.032
1.192
0.728
2.756
2.036
1.904
1.896
4.65
1.67
4.25
3.47
1.22
0.16
0.408
0.66
2.924
4.618
0.89
4.526
2
1.722
0.812
1.144
4.368
1.928
1.094
1.242
1.908
1.988
1.294
0.352
0.616
1.104
1.734
1.966
1.548
0.666
1.31
1.488
3.512
1.392
1.262
3.992
0.634
1.78
4.68
1.25
1.416
0
1.088
0.602
2.844
0.968
2.784
2.722
4.336
1.618
1.404
4.696
0.838
0.924
0.726
3.678
1.854
2.514
1.668
0.106
4.83
1.364
2.736
0.05
4.768
0.916
2.642
4.194
3.062
5.03
0.234
1.206
5.08
1.572
0.87
1.418
1.808
0.302
0.486
4.768
3.7
0.744
2.21
1.418
3.172
2.922
2.702
2.56
4.832
2.106
4.822
4.146
1.664
0.96
1.39
0.5
3.536
5.048
0.55
4.934
1.988
2.36
1.046
2.092
4.84
2.224
0.942
0.562
2.444
1.972
2.28
0.742
0.472
2.034
1.974
2.298
1.558
1.68
2.07
0.412
3.876
0.304
1.07
4.244
1.722
2.228
4.88
1.574
0.352
1.088
0
0.778
3.438
0.224
3.134
2.746
4.734
0.53
1.872
4.826
0.254
0.168
1.116
3.804
0.766
2.664
0.602
0.88
4.114
0.8
1.968
0.732
4.038
0.578
1.864
3.454
2.286
4.358
0.556
0.522
4.416
1.108
0.27
0.93
1.03
0.504
1.244
4.256
2.934
0.432
1.486
0.642
2.494
2.144
1.924
1.798
4.284
1.396
4.102
3.394
0.932
0.444
0.706
0.652
2.796
4.382
0.338
4.276
1.506
1.6
0.328
1.746
4.156
1.576
0.502
0.692
1.71
1.492
1.536
0.478
0.466
1.276
1.344
1.638
1.042
0.98
1.29
1.18
3.23
1.056
0.676
3.654
1.132
1.518
4.322
0.882
1.016
0.602
0.778
0
2.702
0.572
2.484
2.262
4.078
1.25
1.142
4.304
0.56
0.668
0.352
3.276
1.484
2.104
1.244
3.524
1.428
2.14
1.474
3.398
1.336
2.612
1.122
0.756
1.22
1.778
3.242
2.232
1.86
2.902
2.568
2.17
1.796
3.198
3.834
2.356
0.532
2.732
2.012
2.142
0.578
1.206
1.064
0.948
2.212
1.338
1.41
0.742
1.776
2.822
2.456
3.324
0.108
1.822
2.89
1.754
1.848
1.124
2.396
3.336
1.548
1.322
2.542
3.048
0.994
1.86
1.86
3.052
3.158
1.86
1.56
1.23
2.038
2.296
1.54
3.79
0.958
3.66
2.48
1.546
2.606
1.218
2.2
1.868
3.554
2.844
3.438
2.702
0
3.214
0.766
1.628
1.586
3.786
1.566
2.348
3.254
3.36
2.35
1.634
3.98
1.34
3.7
0.314
4.608
1.146
2.54
0.188
4.546
0.708
2.43
3.97
2.86
4.808
0.138
0.982
4.86
1.474
0.646
1.206
1.6
0.19
0.672
4.568
3.482
0.528
2.036
1.214
2.95
2.718
2.49
2.34
4.626
1.882
4.598
3.924
1.442
0.824
1.224
0.498
3.312
4.826
0.326
4.714
1.784
2.14
0.826
2.04
4.618
2.002
0.724
0.414
2.222
1.768
2.098
0.646
0.384
1.844
1.754
2.076
1.346
1.512
1.858
0.608
3.658
0.484
0.862
4.032
1.592
2.004
4.674
1.35
0.46
0.968
0.224
0.572
3.214
0
2.914
2.544
4.514
0.684
1.648
4.624
0.184
0.212
0.902
3.6
0.92
2.452
0.706
3.206
1.776
1.77
1.892
3.102
1.78
2.236
1.454
1.32
1.762
1.898
2.972
1.966
1.946
2.98
2.288
1.742
1.808
2.944
3.464
1.946
1.298
2.392
2.26
2.056
0.19
1.692
1.422
1.112
1.89
1.116
1.78
1.408
1.58
2.72
2.448
3.134
0.856
1.914
2.59
1.802
1.276
1.182
2.156
3.52
1.718
0.912
2.194
2.662
0.928
1.29
2.124
2.91
2.95
2.02
1.16
0.846
1.6
2.376
1.618
3.434
0.746
3.308
2.086
1.214
2.722
1.004
1.91
1.602
3.176
2.784
3.134
2.484
0.766
2.914
0
0.878
1.602
3.392
1.382
1.966
2.994
3.09
2.154
1.042
3.558
0.636
3.278
2.794
2.542
1.462
2.424
2.724
2.588
1.838
1.982
2.182
2.41
2.518
2.638
1.758
2.54
3.056
2.012
1.352
1.964
2.628
2.974
2.022
2.152
2.024
2.588
2.056
1.056
2.302
1.976
1.602
2.096
1.232
2.558
2.286
1.552
2.614
2.484
2.886
1.726
2.512
2.25
2.38
0.764
1.558
1.95
3.676
2.39
0.9
1.84
2.206
1.308
0.78
2.484
2.736
2.694
2.292
1.012
0.922
1.224
2.514
1.886
2.964
1.388
2.848
1.684
1.566
2.864
1.19
2.15
1.478
2.694
2.722
2.746
2.262
1.628
2.544
0.878
0
2.182
2.878
1.432
2.082
2.67
2.748
2.004
1.066
3.002
0.338
2.736
4.804
0.712
3.37
3.05
4.702
0.922
3.832
2.706
1.152
2.76
0.342
4.572
3.564
0.358
4.458
3.89
3.332
3.308
4.544
5.05
1.2
1.802
3.992
3.596
3.61
1.588
2.77
2.65
2.49
0.932
2.692
0.762
1.38
3.16
4.286
3.97
4.728
1.548
0.33
4.19
0.202
2.818
2.632
3.752
4.92
0.328
2.514
3.794
4.252
2.428
2.834
3.446
4.49
4.546
3.428
2.76
2.446
3.188
3.844
3.074
5.026
0.858
4.9
3.68
0.716
4.17
2.572
0.866
3.198
4.764
4.336
4.734
4.078
1.586
4.514
1.602
2.182
0
4.974
2.954
1.136
4.594
4.69
3.742
1.292
5.126
2.122
4.85
0.43
5.138
1.65
3.216
0.578
5.098
1.176
3.084
4.538
3.528
5.286
0.754
1.58
5.326
2.1
1.262
1.652
2.266
0.824
0.136
4.874
4.096
1.06
2.72
1.886
3.458
3.384
3.14
2.958
4.97
2.45
5.136
4.514
2.046
1.488
1.906
1.014
3.888
5.296
0.948
5.176
2.162
2.758
1.458
2.602
5.11
2.508
1.244
0.738
2.804
2.146
2.782
1.272
1.004
2.524
2.256
2.592
1.794
2.194
2.514
0.196
4.12
0.232
1.314
4.428
2.252
2.568
5.028
1.928
0.24
1.618
0.53
1.25
3.786
0.684
3.392
2.878
4.974
0
2.242
4.942
0.782
0.698
1.556
3.942
0.238
2.858
0.176
1.96
2.972
0.656
1.27
1.832
2.9
1.09
0.95
2.322
1.452
3.224
1.676
0.668
3.286
1.652
1.004
0.762
0.536
1.634
2.28
3.264
1.854
1.182
1.204
0.68
1.368
1.306
0.99
0.728
3.248
0.266
2.96
2.278
0.21
1.338
1.092
1.782
1.664
3.25
1.326
3.15
0.89
0.53
0.83
2.252
3.018
0.55
1.004
1.516
0.574
0.886
1.13
1.536
1.606
0.892
0.442
0.57
0.688
1.086
0.532
2.232
2.118
2.102
0.984
2.588
1.438
0.382
3.276
0.32
2.006
1.404
1.872
1.142
1.566
1.648
1.382
1.432
2.954
2.242
0
3.3
1.69
1.794
0.796
2.294
2.45
1.162
2.174
4.874
1.846
3.516
3.782
4.806
2.058
3.918
3.372
2.182
3.566
1.35
4.714
3.786
1.278
4.936
4.07
3.424
3.766
4.702
5.044
0.094
2.726
4.102
4.218
3.978
2.062
3.536
3.328
3.064
0.208
3.042
1.898
2.41
3.476
4.61
4.388
4.944
2.354
1.282
4.324
1.18
2.842
3.148
3.982
5.486
1.454
2.766
3.912
4.286
2.894
2.858
4.076
4.766
4.754
3.986
2.972
2.732
3.29
4.336
3.584
5.038
1.39
4.924
3.764
0.802
4.686
2.942
0.292
3.456
4.768
4.696
4.826
4.304
2.348
4.624
1.966
2.082
1.136
4.942
3.3
0
4.746
4.826
4.012
1.03
5.046
2.202
4.792
0.358
4.66
1.24
2.494
0.204
4.59
0.836
2.418
4.008
2.826
4.884
0.046
1.036
4.938
1.33
0.706
1.32
1.58
0.056
0.74
4.69
3.494
0.646
1.96
1.19
3.02
2.688
2.48
2.356
4.74
1.934
4.648
3.952
1.48
0.706
1.138
0.312
3.35
4.904
0.422
4.794
1.906
2.158
0.858
1.874
4.688
2.082
0.834
0.594
2.262
1.89
2.032
0.496
0.226
1.79
1.836
2.15
1.456
1.428
1.846
0.664
3.74
0.558
0.986
4.134
1.47
2.056
4.784
1.408
0.584
0.838
0.254
0.56
3.254
0.184
2.994
2.67
4.594
0.782
1.69
4.746
0
0.108
0.91
3.718
1.018
2.56
0.836
0.268
4.762
1.33
2.6
0.124
4.694
0.91
2.526
4.114
2.934
4.982
0.118
1.136
5.034
1.404
0.804
1.402
1.69
0.164
0.644
4.77
3.602
0.724
2.062
1.298
3.118
2.796
2.588
2.464
4.824
2.036
4.752
4.058
1.584
0.802
1.238
0.34
3.454
5.002
0.506
4.892
1.984
2.266
0.962
1.928
4.786
2.178
0.916
0.622
2.366
1.968
2.136
0.576
0.31
1.896
1.932
2.248
1.54
1.528
1.954
0.566
3.836
0.468
1.062
4.222
1.558
2.16
4.87
1.508
0.516
0.924
0.168
0.668
3.36
0.212
3.09
2.748
4.69
0.698
1.794
4.826
0.108
0
1.016
3.8
0.93
2.644
0.768
1.214
3.764
0.586
1.674
1.072
3.686
0.608
1.53
3.102
1.974
4.016
0.902
0.258
4.076
1.146
0.32
0.748
0.712
0.854
1.566
3.968
2.586
0.566
1.264
0.35
2.156
1.828
1.59
1.448
3.98
1.054
3.752
3.042
0.586
0.608
0.614
0.988
2.444
4.042
0.608
3.938
1.276
1.25
0.136
1.8
3.812
1.258
0.498
0.904
1.36
1.262
1.286
0.758
0.812
1.01
1.038
1.31
0.826
0.822
0.96
1.508
2.898
1.38
0.626
3.34
1.07
1.174
4.014
0.558
1.316
0.726
1.116
0.352
2.35
0.902
2.154
2.004
3.742
1.556
0.796
4.012
0.91
1.016
0
2.986
1.782
1.814
1.526
3.856
1.85
2.488
2.932
3.782
1.98
2.892
2.494
1.804
2.78
1.632
3.686
2.758
1.622
3.942
3.04
2.398
2.78
3.674
4.04
0.982
2.122
3.076
3.288
2.968
1.186
2.72
2.462
2.15
1.03
2.042
1.884
1.994
2.462
3.586
3.384
3.916
1.682
1.604
3.298
1.466
1.818
2.202
2.952
4.516
1.574
1.752
2.886
3.27
1.938
1.834
3.156
3.74
3.724
3.032
1.948
1.724
2.262
3.352
2.622
4.03
0.804
3.914
2.738
0.582
3.704
1.952
1.084
2.432
3.76
3.678
3.804
3.276
1.634
3.6
1.042
1.066
1.292
3.942
2.294
1.03
3.718
3.8
2.986
0
4.062
1.174
3.8
0.664
5.316
1.84
3.448
0.814
5.282
1.368
3.306
4.73
3.756
5.444
0.992
1.794
5.482
2.33
1.482
1.826
2.494
1.062
0.304
4.976
4.304
1.27
2.956
2.116
3.632
3.612
3.362
3.17
5.086
2.648
5.314
4.712
2.258
1.724
2.144
1.24
4.084
5.45
1.174
5.328
2.308
2.97
1.68
2.82
5.274
2.686
1.446
0.934
3.006
2.292
3.016
1.506
1.238
2.758
2.438
2.774
1.966
2.432
2.74
0.386
4.276
0.464
1.5
4.562
2.488
2.764
5.146
2.132
0.468
1.854
0.766
1.484
3.98
0.92
3.558
3.002
5.126
0.238
2.45
5.046
1.018
0.93
1.782
4.062
0
3.006
0.282
2.722
2.39
1.32
2.09
2.638
2.41
1.748
1.646
1.954
2.07
2.444
2.53
1.584
2.478
2.81
1.872
1.246
1.684
2.512
2.942
2.154
1.852
1.924
2.28
1.818
0.788
1.964
1.638
1.266
2.184
0.938
2.4
2.032
1.308
2.418
2.242
2.746
1.442
2.448
2.14
2.324
0.698
1.23
1.78
3.412
2.29
0.612
1.73
2.15
0.974
0.714
2.17
2.566
2.554
1.99
0.78
0.614
1.106
2.246
1.58
2.922
1.28
2.8
1.594
1.582
2.598
0.878
2.226
1.264
2.656
2.514
2.664
2.104
1.34
2.452
0.636
0.338
2.122
2.858
1.162
2.202
2.56
2.644
1.814
1.174
3.006
0
2.73
0.516
5.036
1.56
3.198
0.644
5.002
1.09
3.042
4.45
3.498
5.166
0.802
1.524
5.204
2.166
1.218
1.546
2.238
0.872
0.31
4.724
4.028
0.998
2.728
1.866
3.352
3.352
3.096
2.896
4.826
2.368
5.034
4.432
1.984
1.528
1.926
1.102
3.804
5.174
0.922
5.052
2.032
2.696
1.418
2.694
4.996
2.406
1.168
0.658
2.728
2.016
2.78
1.332
1.062
2.516
2.156
2.492
1.686
2.212
2.478
0.358
3.998
0.346
1.22
4.294
2.296
2.484
4.884
1.854
0.254
1.668
0.602
1.244
3.7
0.706
3.278
2.736
4.85
0.176
2.174
4.792
0.836
0.768
1.526
3.8
0.282
2.73
0
travelCostBackupAssignment
0
6.14
1.7925
3.55
0.195
6.0675
1.22
3.4275
5.35
3.9575
6.38
0.425
1.615
6.44
2.0875
1.195
1.8475
2.3875
0.51
0.475
6.0175
4.745
1.0175
2.895
1.9
4.0625
3.78
3.5025
3.3175
6.105
2.7375
6.13
5.2975
2.1925
1.3325
1.8675
0.735
4.53
6.4
0.7925
6.2575
2.55
3.0675
1.4225
2.725
6.145
2.8725
1.265
0.74
3.165
2.53
2.9825
1.0525
0.72
2.6725
2.56
2.9675
2.0275
2.2325
2.71
0.3825
4.9325
0.25
1.4125
5.38
2.2825
2.89
6.1675
2.0725
0.345
1.49
0.1325
1.1
4.405
0.3925
4.0075
3.4925
6.005
0.5375
2.45
6.0925
0.4475
0.335
1.5175
4.82
0.83
3.4025
0.645
6.14
0
4.365
3.45
5.9925
0.29
4.9575
3.1225
0.915
3.025
0.7325
5.805
4.535
0.86
5.3825
4.955
4.3625
4.0275
5.7575
6.5
2.39
1.7775
5.1325
4.2125
4.4625
2.105
3.085
3.0425
2.9675
2.0525
3.4075
0.0675
1.1375
3.9775
5.31
4.8475
5.9325
1.6825
0.8275
5.35
0.88
3.815
3.19
4.7525
5.86
0.5
3.29
4.8875
5.5025
3.005
3.8325
4.0225
5.5975
5.72
4.075
3.605
3.185
4.1875
4.6325
3.705
6.455
1.4525
6.2925
4.78
1.665
5
3.255
1.965
4.07
6.1425
5.3375
6.0375
5.1425
1.785
5.76
2.22
3.1775
0.89
6.4225
3.715
2.3075
5.825
5.9525
4.705
2.3125
6.645
2.9875
6.295
1.7925
4.365
0
2.345
1.6675
4.31
0.595
1.9975
3.6125
2.6175
4.585
1.5175
0.41
4.6475
2.1575
0.69
0.215
1.205
1.4925
2.135
4.3325
3.1025
0.7775
2.0575
0.985
2.2725
2.435
2.0525
1.72
4.38
1.0175
4.3575
3.5925
0.6475
1.4725
1.465
1.785
2.805
4.605
1.03
4.4625
0.885
1.48
0.625
2.9725
4.3525
1.08
0.53
1.14
1.4675
0.8675
2.025
1.5975
1.5475
1.68
0.765
1.18
0.305
1.65
1.3825
2.09
3.14
1.93
0.4275
3.6175
2.0225
1.1575
4.4325
0.4375
1.78
1.6325
1.705
1
2.675
1.4325
2.2125
1.8275
4.2125
2.0625
0.82
4.395
1.55
1.6625
0.7325
3.11
2.3
1.65
1.95
3.55
3.45
2.345
0
3.3575
3.2475
2.7675
0.56
2.535
0.4725
4.01
3.13
2.1675
4.1225
2.055
2.485
2.515
1.21
3.05
4.015
4.725
1.6775
2.785
0.8175
1.665
2.1875
0.365
0.59
1.0325
4.58
1.62
3.4075
2.3325
1.6975
2.315
1.75
3.035
1.88
4.0775
2.845
4.0075
2.64
1.1
2.2375
2.4175
3.715
1.9875
2.6325
3.2175
1.3975
2.64
0.6475
2.64
2.8975
0.885
2.055
1.9175
2.445
1.4175
0.9625
3.93
3
3.78
2.6925
3.73
1.6625
1.6025
4.575
1.91
3.725
2.2475
3.42
2.46
1.8425
3.175
2.365
3.03
3.8125
4.02
1.5875
4.7275
3.1175
3.25
2.0925
3.665
4.31
2.6125
3.9975
0.195
5.9925
1.6675
3.3575
0
5.9125
1.1125
3.245
5.1925
3.7675
6.2475
0.23
1.46
6.31
1.9075
1.04
1.74
2.2025
0.315
0.67
5.935
4.5725
0.8925
2.7
1.715
3.9225
3.5925
3.32
3.1475
6.0125
2.585
5.98
5.1325
2.03
1.14
1.675
0.5775
4.37
6.27
0.6425
6.13
2.4575
2.8975
1.255
2.565
6.0075
2.74
1.14
0.6925
3.0075
2.4375
2.79
0.8675
0.53
2.48
2.4275
2.83
1.915
2.0375
2.53
0.5775
4.8075
0.4425
1.3075
5.2725
2.0925
2.7375
6.0725
1.9225
0.49
1.3
0.0625
0.915
4.2475
0.235
3.8775
3.405
5.8775
0.7225
2.29
6.0075
0.255
0.155
1.34
4.7275
1.0175
3.2975
0.805
6.0675
0.29
4.31
3.2475
5.9125
0
4.9025
2.9525
0.7425
2.81
1.0225
5.72
4.455
1.15
5.215
4.875
4.3225
3.895
5.6675
6.44
2.6475
1.57
5.0675
4.0275
4.3425
2.085
2.8825
2.87
2.8375
2.3175
3.33
0.225
0.915
3.8875
5.185
4.7075
5.825
1.5575
1.1175
5.275
1.165
3.8125
3.07
4.6625
5.665
0.7825
3.245
4.825
5.45
2.91
3.83
3.8375
5.48
5.6175
3.91
3.5575
3.1375
4.15
4.475
3.565
6.39
1.5525
6.2275
4.73
1.8675
4.83
3.1775
2.235
3.9925
6.0875
5.2025
5.96
5.0475
1.67
5.6825
2.225
3.235
1.1525
6.3725
3.625
2.5725
5.7375
5.8675
4.6075
2.475
6.6025
3.0125
6.2525
1.22
4.9575
0.595
2.7675
1.1125
4.9025
0
2.4925
4.205
3.0925
5.1675
1
0.6
5.2275
2.09
0.415
0.6275
1.5625
0.9975
1.54
4.825
3.675
0.24
2.33
1.18
2.8625
2.9075
2.555
2.27
4.8975
1.6
4.9525
4.18
1.14
1.2775
1.5
1.3525
3.395
5.185
0.525
5.04
1.345
2.0225
0.59
2.8975
4.94
1.6725
0.1375
0.545
2.0475
1.325
2.3425
1.28
1.12
1.9925
1.3575
1.775
0.8075
1.785
1.8175
1.5
3.7175
1.34
0.1925
4.1625
2.0675
1.745
4.9575
0.9625
1.185
1.4725
1.145
0.7225
3.265
0.885
2.795
2.2975
4.79
1.47
1.3625
4.8975
1.045
1.1375
0.76
3.615
1.71
2.185
1.3625
3.4275
3.1225
1.9975
0.56
3.245
2.9525
2.4925
0
2.215
0.63
3.62
3.0225
1.905
3.725
2.2625
2.28
2.1375
1.0475
2.9525
3.8725
4.205
1.42
2.5575
1.1125
1.535
1.65
0.4525
0.0825
0.475
4.08
1.135
3.0875
2.06
1.36
2.3175
1.79
3.0125
1.4675
3.68
2.67
3.595
2.1525
0.5875
2.0325
2.7675
3.33
1.4675
2.37
2.99
0.85
2.155
0.9225
2.6325
2.8375
0.9575
1.5775
1.385
2.04
1.5275
0.715
3.7975
2.505
3.6375
2.385
3.2225
1.88
1.09
4.08
1.56
3.555
2.2975
3.3025
2.33
1.4025
3.0375
1.8175
2.4775
3.3825
3.855
1.1875
4.215
3.0225
3.1575
1.9125
3.1175
4.1325
2.0575
3.8025
5.35
0.915
3.6125
2.535
5.1925
0.7425
4.205
2.215
0
2.1175
1.52
4.995
3.735
1.6425
4.4775
4.155
3.64
3.1525
4.94
5.735
2.775
0.87
4.3575
3.2975
3.6025
1.465
2.17
2.1325
2.0975
2.5025
2.615
0.8775
0.29
3.1625
4.445
3.965
5.09
0.8225
1.6
4.5575
1.5725
3.1825
2.33
3.94
4.945
1.225
2.57
4.12
4.7525
2.185
3.2
3.11
4.74
4.885
3.17
2.875
2.4575
3.4725
3.735
2.8225
5.6825
1.25
5.52
4.0375
1.825
4.0925
2.465
2.4475
3.2775
5.385
4.46
5.2425
4.3175
0.945
4.9625
1.65
2.7275
1.44
5.6725
2.9025
2.7275
5.01
5.1425
3.8775
2.255
5.9125
2.4425
5.5625
3.9575
3.025
2.6175
0.4725
3.7675
2.81
3.0925
0.63
2.1175
0
3.6175
3.54
2.4975
3.7325
2.525
2.85
2.765
1.5775
3.465
4.415
4.4625
1.2475
3.1375
1.29
2.0575
1.9975
0.185
0.595
1.0475
4.29
1.7625
2.98
1.895
1.975
2.7575
2.2
3.475
1.535
3.6875
3.2275
3.6325
2.7725
1.2125
2.6
2.8675
3.32
2.07
2.965
3.575
1.4325
2.775
1.1175
3.0825
3.325
1.325
2.2025
1.9775
2.67
1.8775
1.28
4.335
2.7175
4.18
2.9975
3.4525
2.135
1.7025
4.275
2.18
4.1125
2.7025
3.8275
2.8575
1.525
3.575
2.2025
3.0125
3.45
4.41
1.815
4.4575
3.5325
3.6675
2.4675
3.475
4.695
2.5875
4.3725
6.38
0.7325
4.585
4.01
6.2475
1.0225
5.1675
3.62
1.52
3.6175
0
6.0775
4.81
0.1275
5.8475
5.2225
4.5475
4.435
6.0375
6.7
1.7825
2.3825
5.3625
4.73
4.83
2.33
3.6525
3.545
3.39
1.4275
3.705
0.7975
1.7875
4.29
5.68
5.2625
6.255
2.1525
0.095
5.605
0.225
3.9225
3.585
5.0425
6.3875
0.2975
3.5075
5.115
5.7
3.35
3.9425
4.54
5.945
6.03
4.5475
3.82
3.4175
4.37
5.085
4.1275
6.665
1.46
6.505
4.98
1.315
5.4775
3.5525
1.325
4.3475
6.34
5.7325
6.2875
5.4475
2.2225
6.01
2.3725
3.1475
0.4275
6.6075
4.03
1.6875
6.105
6.2275
5.02
2.04
6.805
3.055
6.4575
0.425
5.805
1.5175
3.13
0.23
5.72
1
3.0225
4.995
3.54
6.0775
0
1.2725
6.145
1.705
0.8575
1.6125
1.9775
0.0875
0.9
5.8225
4.36
0.765
2.47
1.49
3.75
3.365
3.1
2.9375
5.8875
2.3975
5.7925
4.9275
1.8325
0.915
1.445
0.45
4.1725
6.1025
0.4875
5.965
2.3425
2.69
1.0575
2.395
5.835
2.5725
1.0025
0.685
2.81
2.3225
2.5575
0.6625
0.3275
2.25
2.2675
2.6625
1.7825
1.8075
2.3075
0.8075
4.6475
0.6675
1.19
5.1325
1.8725
2.55
5.9425
1.7375
0.6875
1.085
0.2925
0.695
4.0525
0.1725
3.715
3.2975
5.715
0.9425
2.095
5.8925
0.0575
0.1475
1.1275
4.6075
1.24
3.1625
1.0025
1.615
4.535
0.41
2.1675
1.46
4.455
0.6
1.905
3.735
2.4975
4.81
1.2725
0
4.88
1.75
0.42
0.615
0.965
1.2275
2.0175
4.6725
3.145
0.655
1.76
0.63
2.4825
2.3125
1.9725
1.7225
4.7025
1.1275
4.5225
3.6825
0.5825
1.075
1.065
1.4675
2.915
4.8375
0.8225
4.705
1.275
1.4725
0.245
2.565
4.565
1.32
0.4675
1.0875
1.55
1.2575
1.7575
1.2275
1.2325
1.4075
1.0275
1.4
0.7075
1.2825
1.22
1.955
3.39
1.7925
0.5475
3.915
1.63
1.28
4.7475
0.465
1.6775
1.2275
1.5075
0.6525
2.79
1.2275
2.4575
2.1975
4.455
1.975
0.835
4.7325
1.295
1.42
0.3225
3.4475
2.2425
1.98
1.905
6.44
0.86
4.6475
4.1225
6.31
1.15
5.2275
3.725
1.6425
3.7325
0.1275
6.145
4.88
0
5.9425
5.29
4.605
4.5225
6.1075
6.755
1.6975
2.5
5.425
4.835
4.915
2.4025
3.765
3.65
3.485
1.3375
3.78
0.925
1.91
4.365
5.7625
5.3525
6.33
2.2575
0.045
5.67
0.2
3.9675
3.675
5.1125
6.4925
0.4175
3.5725
5.175
5.755
3.4325
3.9875
4.645
6.025
6.1025
4.6475
3.8825
3.485
4.425
5.18
4.2225
6.72
1.51
6.5625
5.0375
1.3
5.5775
3.63
1.2325
4.42
6.395
5.8175
6.35
5.52
2.325
6.075
2.4325
3.175
0.4475
6.6575
4.1075
1.5975
6.1725
6.2925
5.095
2.0275
6.8525
3.0975
6.505
2.0875
5.3825
2.1575
2.055
1.9075
5.215
2.09
2.2625
4.4775
2.525
5.8475
1.705
1.75
5.9425
0
1.6775
2.365
1.465
1.62
2.5425
6.1325
3.6675
1.925
1.235
1.25
3.65
2.3975
2.3425
2.46
6.0875
2.375
5.35
4.315
1.8825
0.8475
0.7175
1.37
3.71
5.8975
1.7625
5.7975
2.9775
2.2875
1.5725
0.8175
5.5625
2.7525
1.975
2.2025
2.575
2.9625
1.41
1.0425
1.38
1.3075
2.5575
2.775
2.445
0.7675
1.73
2.4425
4.5925
2.335
2.175
5.2425
0.3925
2.4925
6.1125
1.9825
2.39
0.65
1.965
1.385
3.6275
1.8425
3.725
3.82
5.5725
2.625
2.065
6.17
1.6625
1.755
1.4325
4.9275
2.9125
3.5125
2.7075
1.195
4.955
0.69
2.485
1.04
4.875
0.415
2.28
4.155
2.85
5.2225
0.8575
0.42
5.29
1.6775
0
0.835
1.2775
0.8175
1.6075
5.0225
3.555
0.31
1.975
0.8375
2.895
2.6675
2.35
2.13
5.0675
1.5475
4.9425
4.1
0.9975
0.8775
1.0925
1.095
3.3325
5.2475
0.405
5.1125
1.565
1.8775
0.25
2.4875
4.98
1.72
0.3
0.7325
1.97
1.545
2.0075
0.93
0.855
1.6625
1.415
1.805
0.985
1.3975
1.575
1.5425
3.7925
1.38
0.5125
4.2975
1.6575
1.7
5.12
0.8825
1.2775
1.0675
1.0875
0.3375
3.21
0.8075
2.86
2.515
4.8625
1.5775
1.255
5.0875
0.8825
1.005
0.4
3.8
1.8525
2.34
1.5225
1.8475
4.3625
0.215
2.515
1.74
4.3225
0.6275
2.1375
3.64
2.765
4.5475
1.6125
0.615
4.605
2.365
0.835
0
1.4025
1.5975
2.1525
4.2125
3.1775
0.85
2.2625
1.2
2.2575
2.5825
2.1875
1.8275
4.2775
1.095
4.36
3.6375
0.82
1.66
1.6775
1.9175
2.845
4.565
1.125
4.4175
0.735
1.5975
0.8125
3.18
4.325
1.075
0.61
1.15
1.5425
0.7175
2.2225
1.76
1.6775
1.88
0.765
1.185
0.18
1.865
1.5575
2.1175
3.095
1.96
0.435
3.535
2.235
1.2225
4.335
0.6075
1.7925
1.8275
1.7725
1.1625
2.7125
1.5075
2.1775
1.69
4.165
2.065
0.9525
4.28
1.65
1.7525
0.935
2.9975
2.2825
1.5575
1.9325
2.3875
4.0275
1.205
1.21
2.2025
3.895
1.5625
1.0475
3.1525
1.5775
4.435
1.9775
0.965
4.5225
1.465
1.2775
1.4025
0
1.905
2.84
4.67
2.43
1.575
0.87
0.4875
2.19
1.3975
1.125
1.06
4.6225
0.935
4.005
3.04
0.61
1.295
0.8275
1.9725
2.345
4.48
1.65
4.37
1.755
0.8475
1.03
2.1725
4.16
1.34
1.4275
2.0075
1.1125
1.7475
0.82
1.6
1.7925
0.4825
1.22
1.3425
1.38
0.715
0.34
2.76
3.1325
2.605
1.5025
3.7775
1.155
1.0375
4.6475
0.81
2.535
1.31
2.26
1.2875
2.245
2
2.26
2.455
4.135
2.8325
0.67
4.7075
1.975
2.1125
0.89
3.475
3.1175
2.105
2.7975
0.51
5.7575
1.4925
3.05
0.315
5.6675
0.9975
2.9525
4.94
3.465
6.0375
0.0875
1.2275
6.1075
1.62
0.8175
1.5975
1.905
0
0.985
5.81
4.2975
0.76
2.385
1.4175
3.71
3.29
3.03
2.875
5.8675
2.35
5.7425
4.87
1.78
0.83
1.36
0.3975
4.1175
6.065
0.475
5.93
2.33
2.6275
1.005
2.315
5.7925
2.5375
0.9875
0.73
2.7575
2.31
2.475
0.5775
0.245
2.17
2.2325
2.6225
1.765
1.7225
2.2375
0.8925
4.6125
0.755
1.185
5.1075
1.785
2.505
5.9225
1.6925
0.775
0.9975
0.3775
0.63
3.9975
0.2375
3.68
3.285
5.68
1.03
2.0425
5.8775
0.07
0.205
1.0675
4.5925
1.3275
3.14
1.09
0.475
6.5
2.135
4.015
0.67
6.44
1.54
3.8725
5.735
4.415
6.7
0.9
2.0175
6.755
2.5425
1.6075
2.1525
2.84
0.985
0
6.2225
5.16
1.3775
3.37
2.3575
4.4025
4.235
3.945
3.7375
6.335
3.12
6.4925
5.695
2.6
1.805
2.345
1.175
4.92
6.715
1.205
6.565
2.8075
3.485
1.8475
3.145
6.4775
3.2125
1.615
1
3.56
2.7875
3.455
1.52
1.19
3.1425
2.8975
3.315
2.33
2.7075
3.1575
0.1025
5.245
0.235
1.7225
5.6475
2.7525
3.27
6.405
2.46
0.3575
1.96
0.6075
1.555
4.7925
0.84
4.33
3.7175
6.3125
0.17
2.85
6.305
0.925
0.805
1.9575
5.05
0.38
3.6775
0.3875
6.0175
2.39
4.3325
4.725
5.935
2.6475
4.825
4.205
2.775
4.4625
1.7825
5.8225
4.6725
1.6975
6.1325
5.0225
4.2125
4.67
5.81
6.2225
0
3.435
5.0575
5.2525
4.9275
2.5625
4.4225
4.15
3.81
0.3625
3.76
2.45
3.06
4.2975
5.71
5.4425
6.1175
2.96
1.7025
5.3375
1.5675
3.48
3.9075
4.9175
6.8275
1.9
3.41
4.8225
5.28
3.5875
3.5
5.0775
5.9
5.8775
4.955
3.6625
3.3675
4.045
5.385
4.4525
6.2175
1.7475
6.075
4.6325
1.0125
5.8225
3.64
0.4725
4.2675
5.88
5.82
5.96
5.32
2.945
5.71
2.4325
2.5275
1.5
6.0925
4.08
0.1175
5.8625
5.9625
4.96
1.2275
6.22
2.6925
5.905
4.745
1.7775
3.1025
1.6775
4.5725
1.57
3.675
1.42
0.87
1.2475
2.3825
4.36
3.145
2.5
3.6675
3.555
3.1775
2.43
4.2975
5.16
3.435
0
3.795
2.4625
2.905
1.385
1.3125
1.3375
1.4275
3.2075
2.0875
1.7325
0.655
2.5625
3.7225
3.2075
4.4
0.565
2.4575
3.96
2.4125
2.875
1.6775
3.32
4.095
2.085
2.1725
3.5725
4.2125
1.6375
2.8875
2.275
4.03
4.21
2.375
2.44
2.0575
3.0275
2.945
2.0925
5.0975
1.72
4.935
3.5275
2.4275
3.2775
1.955
3.1725
2.715
4.8225
3.7125
4.625
3.6675
0.665
4.3525
1.6225
2.69
2.2525
5.12
2.3175
3.4075
4.3675
4.5025
3.2325
2.6525
5.38
2.315
5.035
1.0175
5.1325
0.7775
2.785
0.8925
5.0675
0.24
2.5575
4.3575
3.1375
5.3625
0.765
0.655
5.425
1.925
0.31
0.85
1.575
0.76
1.3775
5.0575
3.795
0
2.2825
1.145
3.045
2.955
2.625
2.375
5.125
1.7425
5.1225
4.32
1.235
1.09
1.385
1.1125
3.5425
5.3825
0.285
5.24
1.575
2.125
0.55
2.72
5.13
1.8575
0.2475
0.435
2.1825
1.5575
2.315
1.0575
0.8825
1.97
1.5425
1.9525
1.0225
1.7
1.86
1.325
3.9175
1.1625
0.425
4.38
1.9375
1.8925
5.1825
1.085
1.03
1.29
0.93
0.54
3.415
0.66
2.99
2.53
4.99
1.325
1.4775
5.1275
0.8075
0.905
0.7075
3.845
1.5875
2.405
1.2475
2.895
4.2125
2.0575
0.8175
2.7
4.0275
2.33
1.1125
3.2975
1.29
4.73
2.47
1.76
4.835
1.235
1.975
2.2625
0.87
2.385
3.37
5.2525
2.4625
2.2825
0
1.1475
2.6925
1.1675
1.185
1.4425
5.1525
1.6975
4.175
3.115
1.48
1.5925
1.03
2.3075
2.5775
4.79
2.2725
4.705
2.6125
1.3575
1.745
1.6575
4.44
2.1125
2.19
2.6925
1.69
2.6075
0.19
1.91
2.2025
0.3925
2.055
2.085
2.25
0.6675
0.8775
3.2775
3.5925
3.1375
2.3075
4.295
0.845
1.7525
5.16
1.68
3.115
1.49
2.7625
1.8575
2.515
2.545
2.825
3.235
4.495
3.4
1.505
5.2725
2.45
2.5775
1.58
4.11
3.695
2.85
3.41
1.9
4.4625
0.985
1.665
1.715
4.3425
1.18
1.535
3.6025
2.0575
4.83
1.49
0.63
4.915
1.25
0.8375
1.2
0.4875
1.4175
2.3575
4.9275
2.905
1.145
1.1475
0
2.535
1.8775
1.6125
1.5075
4.91
1.1775
4.44
3.5025
0.6375
0.8525
0.535
1.495
2.785
4.87
1.18
4.75
1.74
1.2725
0.6
2.0425
4.5625
1.5225
1.0425
1.5675
1.48
1.7275
1.17
1.1375
1.3075
0.825
1.31
1.56
1.2425
0.6625
0.8225
2.2775
3.48
2.1225
1.1675
4.0825
1.05
1.315
4.945
0.735
2.06
0.91
1.7725
0.8025
2.6775
1.5175
2.57
2.57
4.5125
2.3575
0.85
4.9725
1.4875
1.6225
0.4375
3.71
2.645
2.2725
2.3325
4.0625
2.105
2.2725
2.1875
3.9225
2.085
2.8625
1.65
1.465
1.9975
2.33
3.75
2.4825
2.4025
3.65
2.895
2.2575
2.19
3.71
4.4025
2.5625
1.385
3.045
2.6925
2.535
0
1.9175
1.6025
1.25
2.4625
1.38
2.105
1.555
1.965
3.3775
3.005
3.9275
0.8375
2.3575
3.28
2.23
1.73
1.3725
2.7125
4.2975
2.085
1.1925
2.8
3.4025
1.075
1.745
2.5175
3.63
3.7025
2.415
1.505
1.0925
2.0825
2.8875
1.9275
4.3625
0.945
4.2
2.68
1.605
3.3125
1.2325
2.475
2.02
4.045
3.445
3.965
3.1175
0.7225
3.6875
0.2375
1.32
1.985
4.3225
1.71
2.5775
3.775
3.8975
2.695
1.4825
4.54
0.985
4.19
3.78
3.085
2.435
0.365
3.5925
2.8825
2.9075
0.4525
2.17
0.185
3.6525
3.365
2.3125
3.765
2.3975
2.6675
2.5825
1.3975
3.29
4.235
4.4225
1.3125
2.955
1.1675
1.8775
1.9175
0
0.4275
0.8925
4.265
1.59
3.0425
1.9675
1.79
2.595
2.04
3.3075
1.5325
3.72
3.045
3.655
2.605
1.04
2.4175
2.7825
3.355
1.9075
2.78
3.39
1.2775
2.6075
0.9875
2.9175
3.155
1.165
2.03
1.8225
2.49
1.7275
1.095
4.1575
2.685
4
2.8125
3.4175
2.005
1.5375
4.2525
1.9975
3.93
2.545
3.6525
2.68
1.5075
3.3975
2.115
2.8775
3.4625
4.23
1.6325
4.42
3.36
3.495
2.285
3.4
4.515
2.455
4.19
3.5025
3.0425
2.0525
0.59
3.32
2.87
2.555
0.0825
2.1325
0.595
3.545
3.1
1.9725
3.65
2.3425
2.35
2.1875
1.125
3.03
3.945
4.15
1.3375
2.625
1.185
1.6125
1.6025
0.4275
0
0.47
4.02
1.1675
3.0075
1.9775
1.42
2.3975
1.8725
3.0925
1.3925
3.605
2.7425
3.52
2.1775
0.6175
2.1025
2.8425
3.2525
1.4825
2.435
3.0575
0.8525
2.18
0.9975
2.7125
2.9175
1.04
1.6075
1.395
2.085
1.61
0.7925
3.8725
2.445
3.7125
2.445
3.165
1.96
1.11
4.02
1.6175
3.6275
2.38
3.3775
2.405
1.33
3.1125
1.7775
2.47
3.3125
3.925
1.2375
4.16
3.1
3.235
1.9875
3.0775
4.2025
2.0475
3.87
3.3175
2.9675
1.72
1.0325
3.1475
2.8375
2.27
0.475
2.0975
1.0475
3.39
2.9375
1.7225
3.485
2.46
2.13
1.8275
1.06
2.875
3.7375
3.81
1.4275
2.375
1.4425
1.5075
1.25
0.8925
0.47
0
3.71
0.75
2.9425
2
1.1425
2.3475
1.8825
2.9975
1.285
3.44
2.5325
3.3375
1.7325
0.25
1.895
3.0625
3.11
1.0225
2.16
2.8
0.385
1.7375
1.2675
2.6425
2.8
1.18
1.18
0.93
1.705
1.695
0.74
3.67
2.16
3.51
2.1375
2.8525
2.1025
0.665
3.72
1.3075
3.4
2.37
3.2
2.2475
1.185
2.925
1.39
2.0025
3.1125
3.6975
0.91
3.83
2.945
3.08
1.81
2.6875
3.9625
1.5825
3.62
6.105
2.0525
4.38
4.58
6.0125
2.3175
4.8975
4.08
2.5025
4.29
1.4275
5.8875
4.7025
1.3375
6.0875
5.0675
4.2775
4.6225
5.8675
6.335
0.3625
3.2075
5.125
5.1525
4.91
2.4625
4.265
4.02
3.71
0
3.735
2.115
2.79
4.29
5.715
5.415
6.16
2.765
1.3425
5.4
1.215
3.555
3.83
4.945
6.7575
1.5575
3.4075
4.885
5.375
3.52
3.575
4.975
5.9225
5.9225
4.875
3.6775
3.355
4.105
5.3325
4.3825
6.325
1.58
6.1775
4.705
0.8575
5.765
3.605
0.115
4.2775
5.9875
5.8125
6.04
5.355
2.765
5.7825
2.3625
2.62
1.165
6.2125
4.06
0.26
5.925
6.03
4.975
1.2875
6.3575
2.73
6.0325
2.7375
3.4075
1.0175
1.62
2.585
3.33
1.6
1.135
2.615
1.7625
3.705
2.3975
1.1275
3.78
2.375
1.5475
1.095
0.935
2.35
3.12
3.76
2.0875
1.7425
1.6975
1.1775
1.38
1.59
1.1675
0.75
3.735
0
3.395
2.58
0.585
2.005
1.6825
2.55
1.8
3.735
1.9475
3.61
1.0225
0.55
1.345
3.105
3.45
0.4175
1.5075
2.1425
0.4525
1.0225
1.575
2.25
2.3275
1.3225
0.4425
0.4075
0.9575
1.645
0.8175
3.065
2.315
2.9025
1.445
2.905
2.0875
0.1525
3.7675
0.665
2.77
2.0875
2.6325
1.745
1.6725
2.3525
1.395
1.54
3.365
3.0625
0.3325
3.8025
2.4175
2.545
1.3175
2.5525
3.31
1.1725
2.96
6.13
0.0675
4.3575
3.4075
5.98
0.225
4.9525
3.0875
0.8775
2.98
0.7975
5.7925
4.5225
0.925
5.35
4.9425
4.36
4.005
5.7425
6.4925
2.45
1.7325
5.1225
4.175
4.44
2.105
3.0425
3.0075
2.9425
2.115
3.395
0
1.0875
3.9625
5.2875
4.8225
5.915
1.6575
0.8925
5.34
0.945
3.82
3.1675
4.7375
5.82
0.565
3.285
4.88
5.4975
2.99
3.8375
3.985
5.575
5.7025
4.0425
3.6
3.18
4.185
4.6025
3.6775
6.4475
1.48
6.285
4.775
1.715
4.9675
3.2425
2.03
4.06
6.1375
5.3125
6.0275
5.1275
1.7625
5.7475
2.225
3.1975
0.9525
6.42
3.7
2.3725
5.81
5.94
4.69
2.355
6.6425
3
6.2925
5.2975
1.1375
3.5925
2.3325
5.1325
0.915
4.18
2.06
0.29
1.895
1.7875
4.9275
3.6825
1.91
4.315
4.1
3.6375
3.04
4.87
5.695
3.06
0.655
4.32
3.115
3.5025
1.555
1.9675
1.9775
2
2.79
2.58
1.0875
0
3.105
4.335
3.835
4.9975
0.795
1.87
4.505
1.85
3.2325
2.2425
3.875
4.75
1.4925
2.5825
4.0875
4.725
2.1375
3.245
2.9275
4.6375
4.8
3.0175
2.875
2.465
3.475
3.585
2.7025
5.6375
1.49
5.475
4.02
2.1
3.9275
2.435
2.735
3.235
5.35
4.3375
5.1825
4.2425
0.9275
4.905
1.76
2.8575
1.725
5.6425
2.8475
3.0125
4.94
5.0725
3.8025
2.4925
5.89
2.54
5.54
2.1925
3.9775
0.6475
1.6975
2.03
3.8875
1.14
1.36
3.1625
1.975
4.29
1.8325
0.5825
4.365
1.8825
0.9975
0.82
0.61
1.78
2.6
4.2975
2.5625
1.235
1.48
0.6375
1.965
1.79
1.42
1.1425
4.29
0.585
3.9625
3.105
0
1.4275
1.17
1.9675
2.34
4.3225
1.4025
4.195
1.16
0.89
0.7775
2.6575
4.0325
0.8875
1.0225
1.66
0.9775
1.15
1.42
1.665
1.745
1.09
0.675
0.935
0.775
1.22
0.7375
2.5375
2.8975
2.375
1.025
3.4725
1.6475
0.735
4.3275
0.2125
2.26
1.525
2.08
1.165
2.22
1.8025
1.975
1.94
3.95
2.5575
0.2625
4.345
1.85
1.98
0.7325
3.0775
2.8225
1.635
2.48
1.3325
5.31
1.4725
2.315
1.14
5.185
1.2775
2.3175
4.445
2.7575
5.68
0.915
1.075
5.7625
0.8475
0.8775
1.66
1.295
0.83
1.805
5.71
3.7225
1.09
1.5925
0.8525
3.3775
2.595
2.3975
2.3475
5.715
2.005
5.2875
4.335
1.4275
0
0.5675
0.72
3.6325
5.72
0.9125
5.6
2.35
2.12
0.8475
1.63
5.415
2.305
1.1775
1.355
2.33
2.3325
1.7025
0.325
0.6175
1.435
2.0475
2.3625
1.7775
0.9225
1.6325
1.71
4.3175
1.58
1.39
4.9
0.96
2.1475
5.7525
1.4425
1.5975
0.2
1.2
0.555
3.5275
1.03
3.4
3.2675
5.3575
1.86
1.6725
5.7625
0.8825
1.0025
0.76
4.4825
2.155
3.0225
1.91
1.8675
4.8475
1.465
1.75
1.675
4.7075
1.5
1.79
3.965
2.2
5.2625
1.445
1.065
5.3525
0.7175
1.0925
1.6775
0.8275
1.36
2.345
5.4425
3.2075
1.385
1.03
0.535
3.005
2.04
1.8725
1.8825
5.415
1.6825
4.8225
3.835
1.17
0.5675
0
1.2875
3.165
5.3075
1.305
5.1975
2.2625
1.6775
0.93
1.5175
4.9875
2.0475
1.37
1.7475
1.9325
2.25
1.135
0.8925
1.1725
0.875
1.8425
2.0775
1.7425
0.3625
1.145
2.2525
3.9525
2.1125
1.545
4.5775
0.5725
1.81
5.445
1.265
2.105
0.51
1.7375
0.8825
3.07
1.53
3.06
3.105
4.9625
2.3825
1.365
5.485
1.4225
1.5475
0.7675
4.23
2.68
2.8025
2.4075
0.735
5.9325
1.785
3.035
0.5775
5.825
1.3525
3.0125
5.09
3.475
6.255
0.45
1.4675
6.33
1.37
1.095
1.9175
1.9725
0.3975
1.175
6.1175
4.4
1.1125
2.3075
1.495
3.9275
3.3075
3.0925
2.9975
6.16
2.55
5.915
4.9975
1.9675
0.72
1.2875
0
4.2675
6.2875
0.83
6.1575
2.6525
2.76
1.225
1.99
6
2.785
1.32
1.125
2.9275
2.635
2.4225
0.3975
0.24
2.1525
2.4925
2.86
2.075
1.64
2.31
1.0725
4.85
0.9775
1.53
5.38
1.605
2.7025
6.21
1.915
1.065
0.825
0.625
0.815
4.155
0.6225
3.9175
3.6075
5.91
1.2675
2.2275
6.18
0.39
0.425
1.235
4.895
1.55
3.4325
1.3775
4.53
1.6825
2.805
1.88
4.37
1.5575
3.395
1.4675
0.8225
1.535
2.1525
4.1725
2.915
2.2575
3.71
3.3325
2.845
2.345
4.1175
4.92
2.96
0.565
3.5425
2.5775
2.785
0.8375
1.5325
1.3925
1.285
2.765
1.8
1.6575
0.795
2.34
3.6325
3.165
4.2675
0
2.2125
3.7375
2.135
2.445
1.5125
3.115
4.235
1.8625
1.7875
3.3075
3.94
1.365
2.46
2.3875
3.9225
4.0625
2.405
2.0825
1.6725
2.6825
2.955
2.02
4.865
1.215
4.7
3.23
1.945
3.335
1.65
2.7425
2.46
4.57
3.655
4.42
3.495
0.135
4.14
1.07
2.1575
1.935
4.86
2.08
2.9425
4.1875
4.3175
3.055
2.1025
5.105
1.8025
4.755
6.4
0.8275
4.605
4.0775
6.27
1.1175
5.185
3.68
1.6
3.6875
0.095
6.1025
4.8375
0.045
5.8975
5.2475
4.565
4.48
6.065
6.715
1.7025
2.4575
5.3825
4.79
4.87
2.3575
3.72
3.605
3.44
1.3425
3.735
0.8925
1.87
4.3225
5.72
5.3075
6.2875
2.2125
0
5.6275
0.1725
3.93
3.63
5.07
6.4475
0.375
3.53
5.135
5.715
3.39
3.95
4.6
5.98
6.06
4.6025
3.8425
3.4425
4.385
5.135
4.1775
6.68
1.47
6.5225
4.9975
1.2775
5.5325
3.585
1.24
4.3775
6.355
5.7725
6.31
5.4775
2.2775
6.0325
2.3925
3.14
0.4125
6.62
4.0625
1.6025
6.13
6.2525
5.0525
2.005
6.8125
3.06
6.4675
0.7925
5.35
1.03
2.845
0.6425
5.275
0.525
2.67
4.5575
3.2275
5.605
0.4875
0.8225
5.67
1.7625
0.405
1.125
1.65
0.475
1.205
5.3375
3.96
0.285
2.2725
1.18
3.28
3.045
2.7425
2.5325
5.4
1.9475
5.34
4.505
1.4025
0.9125
1.305
0.83
3.7375
5.6275
0
5.4875
1.8575
2.2825
0.6425
2.5325
5.365
2.0975
0.515
0.4475
2.3725
1.8375
2.3275
0.8175
0.605
1.995
1.7875
2.1875
1.295
1.6475
1.9575
1.1375
4.1675
0.975
0.71
4.6475
1.8275
2.0975
5.455
1.2825
0.885
1.1125
0.6875
0.4225
3.6125
0.4075
3.2375
2.8125
5.2375
1.185
1.6575
5.405
0.5275
0.6325
0.76
4.1225
1.4675
2.675
1.1525
6.2575
0.88
4.4625
4.0075
6.13
1.165
5.04
3.595
1.5725
3.6325
0.225
5.965
4.705
0.2
5.7975
5.1125
4.4175
4.37
5.93
6.565
1.5675
2.4125
5.24
4.705
4.75
2.23
3.655
3.52
3.3375
1.215
3.61
0.945
1.85
4.195
5.6
5.1975
6.1575
2.135
0.1725
5.4875
0
3.775
3.5225
4.9375
6.3625
0.385
3.3925
4.9925
5.5675
3.2725
3.795
4.5175
5.8575
5.93
4.505
3.7025
3.305
4.2375
5.0325
4.0725
6.535
1.3225
6.3775
4.8525
1.105
5.435
3.46
1.1175
4.245
6.2075
5.6575
6.1675
5.345
2.1925
5.8925
2.2525
2.975
0.2525
6.47
3.9375
1.475
5.9925
6.115
4.9225
1.8325
6.66
2.905
6.315
2.55
3.815
0.885
2.64
2.4575
3.8125
1.345
2.1525
3.1825
2.7725
3.9225
2.3425
1.275
3.9675
2.9775
1.565
0.735
1.755
2.33
2.8075
3.48
2.875
1.575
2.6125
1.74
1.73
2.605
2.1775
1.7325
3.555
1.0225
3.82
3.2325
1.16
2.35
2.2625
2.6525
2.445
3.93
1.8575
3.775
0
1.565
1.5075
3.78
3.72
0.7275
1.3425
1.825
1.3625
0.02
2.525
2.48
2.4125
2.2225
0.5875
0.8375
0.58
2.37
1.7725
2.7875
2.465
2.635
1.1525
2.84
2.785
1.07
3.6175
1.0075
2.4525
2.5
2.485
1.8825
2.31
2.23
1.595
0.955
3.5225
2.7025
1.1125
3.5525
2.3825
2.48
1.595
2.2725
2.885
0.8725
2.54
3.0675
3.19
1.48
1.1
2.8975
3.07
2.0225
0.5875
2.33
1.2125
3.585
2.69
1.4725
3.675
2.2875
1.8775
1.5975
0.8475
2.6275
3.485
3.9075
1.6775
2.125
1.3575
1.2725
1.3725
1.04
0.6175
0.25
3.83
0.55
3.1675
2.2425
0.89
2.12
1.6775
2.76
1.5125
3.63
2.2825
3.5225
1.565
0
1.645
2.9275
3.31
0.8875
1.9125
2.55
0.3325
1.5675
1.2
2.41
2.5575
1.0475
0.99
0.8175
1.4825
1.52
0.5575
3.42
2.305
3.2575
1.8925
2.975
1.9425
0.5025
3.8475
1.0625
3.15
2.1525
2.95
2
1.405
2.675
1.4775
1.9475
3.29
3.4475
0.6625
3.935
2.6975
2.8325
1.5625
2.7525
3.7125
1.5375
3.37
1.4225
4.7525
0.625
2.2375
1.255
4.6625
0.59
2.0325
3.94
2.6
5.0425
1.0575
0.245
5.1125
1.5725
0.25
0.8125
1.03
1.005
1.8475
4.9175
3.32
0.55
1.745
0.6
2.7125
2.4175
2.1025
1.895
4.945
1.345
4.7375
3.875
0.7775
0.8475
0.93
1.225
3.115
5.07
0.6425
4.9375
1.5075
1.645
0
2.39
4.7925
1.56
0.4525
0.98
1.755
1.49
1.77
0.985
0.9925
1.4225
1.27
1.6375
0.93
1.1975
1.325
1.78
3.6275
1.6175
0.6175
4.1575
1.5
1.5
4.9925
0.695
1.5225
1.015
1.3075
0.41
2.995
1.0325
2.695
2.4375
4.69
1.8225
1.0375
4.9775
1.0725
1.2025
0.17
3.69
2.1
2.225
1.7725
2.725
5.86
2.9725
2.4175
2.565
5.665
2.8975
2.7675
4.945
2.8675
6.3875
2.395
2.565
6.4925
0.8175
2.4875
3.18
2.1725
2.315
3.145
6.8275
4.095
2.72
1.6575
2.0425
4.2975
2.7825
2.8425
3.0625
6.7575
3.105
5.82
4.75
2.6575
1.63
1.5175
1.99
4.235
6.4475
2.5325
6.3625
3.78
2.9275
2.39
0
6.095
3.5
2.7875
2.9625
3.2425
3.7675
1.8475
1.75
2.07
1.885
3.3325
3.51
3.2575
1.46
2.3775
3.0425
5.22
2.9625
2.99
5.9025
1.02
3.2075
6.7725
2.7775
3.055
1.43
2.615
2.1825
4.17
2.55
4.4
4.595
6.15
3.2525
2.815
6.8575
2.3425
2.41
2.25
5.645
3.525
4.265
3.3675
6.145
0.5
4.3525
3.715
6.0075
0.7825
4.94
3.33
1.225
3.32
0.2975
5.835
4.565
0.4175
5.5625
4.98
4.325
4.16
5.7925
6.4775
1.9
2.085
5.13
4.44
4.5625
2.085
3.355
3.2525
3.11
1.5575
3.45
0.565
1.4925
4.0325
5.415
4.9875
6
1.8625
0.375
5.365
0.385
3.72
3.31
4.7925
6.095
0
3.2725
4.8825
5.475
3.085
3.74
4.25
5.685
5.7775
4.2625
3.5875
3.1775
4.1475
4.8025
3.85
6.44
1.2625
6.28
4.755
1.27
5.1925
3.2975
1.4675
4.1025
6.1175
5.46
6.05
5.195
1.935
5.7725
2.1475
2.9875
0.41
6.3875
3.7725
1.8175
5.86
5.9825
4.765
1.9675
6.5925
2.8625
6.245
2.8725
3.29
1.08
1.9875
2.74
3.245
1.6725
1.4675
2.57
2.07
3.5075
2.5725
1.32
3.5725
2.7525
1.72
1.075
1.34
2.5375
3.2125
3.41
2.1725
1.8575
2.1125
1.5225
1.1925
1.9075
1.4825
1.0225
3.4075
0.4175
3.285
2.5825
0.8875
2.305
2.0475
2.785
1.7875
3.53
2.0975
3.3925
0.7275
0.8875
1.56
3.5
3.2725
0
1.61
2.2125
0.6425
0.735
1.9875
2.52
2.5525
1.74
0.315
0.1175
0.905
2.0425
1.235
3.17
2.0725
3.01
1.49
2.6025
2.4825
0.3875
3.4475
0.875
2.855
2.41
2.78
1.97
1.6525
2.5025
1.14
1.125
3.1425
3.135
0.6875
3.4575
2.6025
2.7225
1.5725
2.19
3.3575
0.765
3.0075
1.265
4.8875
0.53
2.6325
1.14
4.825
0.1375
2.37
4.12
2.965
5.115
1.0025
0.4675
5.175
1.975
0.3
0.61
1.4275
0.9875
1.615
4.8225
3.5725
0.2475
2.19
1.0425
2.8
2.78
2.435
2.16
4.885
1.5075
4.88
4.0875
1.0225
1.1775
1.37
1.32
3.3075
5.135
0.515
4.9925
1.3425
1.9125
0.4525
2.7875
4.8825
1.61
0
0.64
1.9525
1.3225
2.2025
1.2075
1.0825
1.8525
1.295
1.7075
0.78
1.65
1.6875
1.5675
3.67
1.405
0.22
4.135
1.9375
1.655
4.9425
0.8575
1.2625
1.3675
1.1775
0.6275
3.1775
0.905
2.7425
2.3
4.7425
1.555
1.255
4.89
1.0425
1.145
0.6225
3.6075
1.8075
2.1625
1.46
0.74
5.5025
1.14
3.2175
0.6925
5.45
0.545
2.99
4.7525
3.575
5.7
0.685
1.0875
5.755
2.2025
0.7325
1.15
2.0075
0.73
1
5.28
4.2125
0.435
2.6925
1.5675
3.4025
3.39
3.0575
2.8
5.375
2.1425
5.4975
4.725
1.66
1.355
1.7475
1.125
3.94
5.715
0.4475
5.5675
1.825
2.55
0.98
2.9625
5.475
2.2125
0.64
0
2.59
1.805
2.7325
1.22
0.9425
2.3925
1.8975
2.3175
1.33
2.0825
2.295
0.9675
4.245
0.8125
0.7225
4.6625
2.275
2.29
5.44
1.4975
0.6425
1.5525
0.7025
0.865
3.81
0.5175
3.3275
2.7575
5.315
0.9225
1.895
5.3575
0.7425
0.7775
1.13
4.0875
1.1675
2.6875
0.8225
3.165
3.005
1.4675
1.3975
3.0075
2.91
2.0475
0.85
2.185
1.4325
3.35
2.81
1.55
3.4325
2.575
1.97
1.5425
1.1125
2.7575
3.56
3.5875
1.6375
2.1825
1.69
1.48
1.075
1.2775
0.8525
0.385
3.52
0.4525
2.99
2.1375
0.9775
2.33
1.9325
2.9275
1.365
3.39
2.3725
3.2725
1.3625
0.3325
1.755
3.2425
3.085
0.6425
1.9525
2.59
0
1.37
1.5325
2.6025
2.715
1.37
0.835
0.5475
1.4
1.8125
0.8625
3.5025
2.02
3.3375
1.895
2.67
2.245
0.3225
3.54
1.0975
3.2125
2.385
3.055
2.1375
1.2425
2.7775
1.16
1.635
3.035
3.505
0.7175
3.6175
2.8275
2.9575
1.7
2.4225
3.7575
1.2175
3.41
2.53
3.8325
0.8675
2.64
2.4375
3.83
1.325
2.155
3.2
2.775
3.9425
2.3225
1.2575
3.9875
2.9625
1.545
0.7175
1.7475
2.31
2.7875
3.5
2.8875
1.5575
2.6075
1.7275
1.745
2.6075
2.18
1.7375
3.575
1.0225
3.8375
3.245
1.15
2.3325
2.25
2.635
2.46
3.95
1.8375
3.795
0.02
1.5675
1.49
3.7675
3.74
0.735
1.3225
1.805
1.37
0
2.52
2.4625
2.395
2.215
0.585
0.845
0.5625
2.36
1.77
2.7675
2.4825
2.615
1.1325
2.86
2.775
1.0725
3.6375
0.995
2.4325
2.485
2.465
1.865
2.325
2.21
1.6125
0.975
3.5425
2.6825
1.1075
3.5725
2.3625
2.46
1.5775
2.2925
2.865
0.8925
2.52
2.9825
4.0225
2.025
0.6475
2.79
3.8375
2.3425
0.9225
3.11
1.1175
4.54
2.5575
1.7575
4.645
1.41
2.0075
2.2225
0.82
2.475
3.455
5.0775
2.275
2.315
0.19
1.17
2.5175
0.9875
0.9975
1.2675
4.975
1.575
3.985
2.9275
1.42
1.7025
1.135
2.4225
2.3875
4.6
2.3275
4.5175
2.525
1.2
1.77
1.8475
4.25
1.9875
2.2025
2.7325
1.5325
2.52
0
2.025
2.3025
0.35
1.9525
1.9525
2.195
0.785
0.76
3.365
3.41
3.22
2.305
4.115
1.02
1.6175
4.98
1.625
3.1875
1.6175
2.85
1.92
2.325
2.6225
2.655
3.105
4.3075
3.4775
1.4125
5.095
2.54
2.67
1.6075
3.945
3.77
2.7125
3.475
1.0525
5.5975
1.5975
2.64
0.8675
5.48
1.28
2.6325
4.74
3.0825
5.945
0.6625
1.2275
6.025
1.0425
0.93
1.76
1.6
0.5775
1.52
5.9
4.03
1.0575
1.91
1.1375
3.63
2.9175
2.7125
2.6425
5.9225
2.25
5.575
4.6375
1.665
0.325
0.8925
0.3975
3.9225
5.98
0.8175
5.8575
2.48
2.41
0.985
1.75
5.685
2.52
1.2075
1.22
2.6025
2.4625
2.025
0
0.3375
1.7575
2.245
2.585
1.9
1.245
1.94
1.4225
4.5625
1.3025
1.4275
5.1225
1.2325
2.3975
5.9675
1.6475
1.3475
0.44
0.9275
0.5975
3.815
0.8075
3.6375
3.42
5.6125
1.59
1.92
5.9575
0.62
0.72
0.9475
4.675
1.8825
3.2075
1.665
0.72
5.72
1.5475
2.8975
0.53
5.6175
1.12
2.8375
4.885
3.325
6.03
0.3275
1.2325
6.1025
1.38
0.855
1.6775
1.7925
0.245
1.19
5.8775
4.21
0.8825
2.2025
1.3075
3.7025
3.155
2.9175
2.8
5.9225
2.3275
5.7025
4.8
1.745
0.6175
1.1725
0.24
4.0625
6.06
0.605
5.93
2.4125
2.5575
0.9925
2.07
5.7775
2.5525
1.0825
0.9425
2.715
2.395
2.3025
0.3375
0
2.0125
2.2575
2.63
1.8375
1.5325
2.13
1.095
4.62
0.97
1.2925
5.1425
1.5625
2.48
5.9725
1.685
1.01
0.77
0.59
0.5825
3.9475
0.48
3.6875
3.3675
5.6825
1.255
2.0075
5.9425
0.2825
0.3875
1.015
4.655
1.5475
3.1925
1.3275
2.6725
4.075
1.68
0.885
2.48
3.91
1.9925
0.9575
3.17
1.325
4.5475
2.25
1.4075
4.6475
1.3075
1.6625
1.88
0.4825
2.17
3.1425
4.955
2.375
1.97
0.3925
0.825
2.415
1.165
1.04
1.18
4.875
1.3225
4.0425
3.0175
1.09
1.435
0.875
2.1525
2.405
4.6025
1.995
4.505
2.2225
1.0475
1.4225
1.885
4.2625
1.74
1.8525
2.3925
1.37
2.215
0.35
1.7575
2.0125
0
1.6675
1.72
1.8625
0.5725
0.5175
3.055
3.3375
2.9075
1.9525
4.02
0.93
1.3925
4.89
1.29
2.8625
1.38
2.5425
1.595
2.325
2.305
2.525
2.865
4.285
3.155
1.115
4.9825
2.2375
2.37
1.2625
3.79
3.4475
2.4875
3.145
2.56
3.605
0.765
2.055
2.4275
3.5575
1.3575
1.5775
2.875
2.2025
3.82
2.2675
1.0275
3.8825
2.5575
1.415
0.765
1.22
2.2325
2.8975
3.6625
2.44
1.5425
2.055
1.31
1.505
2.03
1.6075
1.18
3.6775
0.4425
3.6
2.875
0.675
2.0475
1.8425
2.4925
2.0825
3.8425
1.7875
3.7025
0.5875
0.99
1.27
3.3325
3.5875
0.315
1.295
1.8975
0.835
0.585
1.9525
2.245
2.2575
1.6675
0
0.42
0.6
1.885
1.1975
2.855
2.38
2.695
1.1775
2.8875
2.3175
0.5175
3.7225
0.605
2.54
2.1675
2.4675
1.68
1.95
2.1925
1.45
1.265
3.45
2.82
0.5525
3.715
2.295
2.415
1.2975
2.435
3.0475
0.975
2.695
2.9675
3.185
1.18
1.9175
2.83
3.1375
1.775
1.385
2.4575
1.9775
3.4175
2.6625
1.4
3.485
2.775
1.805
1.185
1.3425
2.6225
3.315
3.3675
2.0575
1.9525
2.085
1.56
1.0925
1.8225
1.395
0.93
3.355
0.4075
3.18
2.465
0.935
2.3625
2.0775
2.86
1.6725
3.4425
2.1875
3.305
0.8375
0.8175
1.6375
3.51
3.1775
0.1175
1.7075
2.3175
0.5475
0.845
1.9525
2.585
2.63
1.72
0.42
0
1.015
2.05
1.2075
3.27
1.99
3.11
1.595
2.54
2.4925
0.335
3.3925
0.945
2.9575
2.4575
2.8725
2.0475
1.5375
2.595
1.0575
1.1525
3.0575
3.24
0.7125
3.415
2.6875
2.81
1.6375
2.155
3.4675
0.7675
3.115
2.0275
4.1875
0.305
2.445
1.915
4.15
0.8075
2.04
3.4725
2.67
4.37
1.7825
0.7075
4.425
2.445
0.985
0.18
1.38
1.765
2.33
4.045
3.0275
1.0225
2.25
1.2425
2.0825
2.49
2.085
1.705
4.105
0.9575
4.185
3.475
0.775
1.7775
1.7425
2.075
2.6825
4.385
1.295
4.2375
0.58
1.4825
0.93
3.2575
4.1475
0.905
0.78
1.33
1.4
0.5625
2.195
1.9
1.8375
1.8625
0.6
1.015
0
1.9
1.4975
2.295
2.915
2.1375
0.615
3.3575
2.29
1.0775
4.1625
0.57
1.9725
1.935
1.9475
1.3025
2.5475
1.6825
2
1.53
3.985
2.2425
0.86
4.1125
1.82
1.925
1.0325
2.8275
2.4575
1.3825
2.1075
2.2325
4.6325
1.65
1.4175
2.0375
4.475
1.785
1.5275
3.735
1.8775
5.085
1.8075
1.2825
5.18
0.7675
1.3975
1.865
0.715
1.7225
2.7075
5.385
2.945
1.7
0.6675
0.6625
2.8875
1.7275
1.61
1.695
5.3325
1.645
4.6025
3.585
1.22
0.9225
0.3625
1.64
2.955
5.135
1.6475
5.0325
2.37
1.52
1.1975
1.46
4.8025
2.0425
1.65
2.0825
1.8125
2.36
0.785
1.245
1.5325
0.5725
1.885
2.05
1.9
0
0.965
2.615
3.8275
2.475
1.805
4.4825
0.44
1.7525
5.355
1.365
2.465
0.8325
2.1
1.225
2.87
1.89
2.97
3.1425
4.805
2.7425
1.3575
5.42
1.785
1.91
1.0275
4.19
3.04
2.8075
2.765
2.71
3.705
1.3825
0.9625
2.53
3.565
1.8175
0.715
2.8225
1.28
4.1275
2.3075
1.22
4.2225
1.73
1.575
1.5575
0.34
2.2375
3.1575
4.4525
2.0925
1.86
0.8775
0.8225
1.9275
1.095
0.7925
0.74
4.3825
0.8175
3.6775
2.7025
0.7375
1.6325
1.145
2.31
2.02
4.1775
1.9575
4.0725
1.7725
0.5575
1.325
2.3775
3.85
1.235
1.6875
2.295
0.8625
1.77
0.76
1.94
2.13
0.5175
1.1975
1.2075
1.4975
0.965
0
3.0825
2.8625
2.925
1.7325
3.53
1.385
0.8775
4.4
0.95
2.845
1.6375
2.5875
1.6125
1.925
2.3225
2.0225
2.3575
3.8425
3.1425
0.665
4.48
2.3075
2.4425
1.2
3.2775
3.425
1.975
3.0975
0.3825
6.455
2.09
3.93
0.5775
6.39
1.5
3.7975
5.6825
4.335
6.665
0.8075
1.955
6.72
2.4425
1.5425
2.1175
2.76
0.8925
0.1025
6.2175
5.0975
1.325
3.2775
2.2775
4.3625
4.1575
3.8725
3.67
6.325
3.065
6.4475
5.6375
2.5375
1.71
2.2525
1.0725
4.865
6.68
1.1375
6.535
2.7875
3.42
1.78
3.0425
6.44
3.17
1.5675
0.9675
3.5025
2.7675
3.365
1.4225
1.095
3.055
2.855
3.27
2.295
2.615
3.0825
0
5.21
0.1625
1.685
5.625
2.6525
3.2175
6.3925
2.405
0.3375
1.86
0.515
1.475
4.7375
0.76
4.2925
3.705
6.2825
0.245
2.79
6.2975
0.83
0.7075
1.885
5.0375
0.4825
3.6525
0.4475
4.9325
1.4525
3.14
3
4.8075
1.5525
3.7175
2.505
1.25
2.7175
1.46
4.6475
3.39
1.51
4.5925
3.7925
3.095
3.1325
4.6125
5.245
1.7475
1.72
3.9175
3.5925
3.48
0.945
2.685
2.445
2.16
1.58
2.315
1.48
1.49
2.8975
4.3175
3.9525
4.85
1.215
1.47
4.1675
1.3225
2.465
2.305
3.6275
5.22
1.2625
2.0725
3.67
4.245
2.02
2.4825
3.41
4.5625
4.62
3.3375
2.38
1.99
2.915
3.8275
2.8625
5.21
0
5.0525
3.5275
0.735
4.2475
2.17
1.575
2.935
4.885
4.39
4.845
4.0375
1.1975
4.5725
0.9325
1.735
1.0725
5.15
2.6475
1.7375
4.675
4.795
3.6225
1.005
5.345
1.6
4.9975
0.25
6.2925
1.93
3.78
0.4425
6.2275
1.34
3.6375
5.52
4.18
6.505
0.6675
1.7925
6.5625
2.335
1.38
1.96
2.605
0.755
0.235
6.075
4.935
1.1625
3.1375
2.1225
4.2
4
3.7125
3.51
6.1775
2.9025
6.285
5.475
2.375
1.58
2.1125
0.9775
4.7
6.5225
0.975
6.3775
2.635
3.2575
1.6175
2.9625
6.28
3.01
1.405
0.8125
3.3375
2.615
3.22
1.3025
0.97
2.9075
2.695
3.11
2.1375
2.475
2.925
0.1625
5.0525
0
1.525
5.475
2.5325
3.0525
6.245
2.2425
0.21
1.74
0.38
1.32
4.575
0.605
4.135
3.56
6.125
0.29
2.6275
6.155
0.6975
0.585
1.725
4.8925
0.58
3.5
0.4325
1.4125
4.78
0.4275
2.6925
1.3075
4.73
0.1925
2.385
4.0375
2.9975
4.98
1.19
0.5475
5.0375
2.175
0.5125
0.435
1.5025
1.185
1.7225
4.6325
3.5275
0.425
2.3075
1.1675
2.68
2.8125
2.445
2.1375
4.705
1.445
4.775
4.02
1.025
1.39
1.545
1.53
3.23
4.9975
0.71
4.8525
1.1525
1.8925
0.6175
2.99
4.755
1.49
0.22
0.7225
1.895
1.1325
2.305
1.4275
1.2925
1.9525
1.1775
1.595
0.615
1.805
1.7325
1.685
3.5275
1.525
0
3.97
2.1175
1.585
4.765
0.8325
1.365
1.5775
1.3375
0.845
3.1
1.0775
2.6075
2.105
4.6
1.6425
1.23
4.705
1.2325
1.3275
0.7825
3.4225
1.875
1.9925
1.525
5.38
1.665
3.6175
3.73
5.2725
1.8675
4.1625
3.2225
1.825
3.4525
1.315
5.1325
3.915
1.3
5.2425
4.2975
3.535
3.7775
5.1075
5.6475
1.0125
2.4275
4.38
4.295
4.0825
1.605
3.4175
3.165
2.8525
0.8575
2.905
1.715
2.1
3.4725
4.9
4.5775
5.38
1.945
1.2775
4.6475
1.105
2.84
2.975
4.1575
5.9025
1.27
2.6025
4.135
4.6625
2.67
2.86
4.115
5.1225
5.1425
4.02
2.8875
2.54
3.3575
4.4825
3.53
5.625
0.735
5.475
3.97
0
4.915
2.77
0.87
3.475
5.2925
4.99
5.305
4.5675
1.9325
5.04
1.5175
1.9575
0.895
5.535
3.235
1.0025
5.1675
5.2775
4.175
0.7275
5.7025
1.9775
5.3675
2.2825
5
2.0225
1.6625
2.0925
4.83
2.0675
1.88
4.0925
2.135
5.4775
1.8725
1.63
5.5775
0.3925
1.6575
2.235
1.155
1.785
2.7525
5.8225
3.2775
1.9375
0.845
1.05
3.3125
2.005
1.96
2.1025
5.765
2.0875
4.9675
3.9275
1.6475
0.96
0.5725
1.605
3.335
5.5325
1.8275
5.435
2.785
1.9425
1.5
1.02
5.1925
2.4825
1.9375
2.275
2.245
2.775
1.02
1.2325
1.5625
0.93
2.3175
2.4925
2.29
0.44
1.385
2.6525
4.2475
2.5325
2.1175
4.915
0
2.1925
5.785
1.78
2.5575
0.7925
2.1525
1.415
3.2575
1.99
3.4025
3.58
5.2125
2.815
1.7975
5.8575
1.8375
1.9475
1.3375
4.63
3.11
3.2475
2.87
2.89
3.255
1.1575
1.6025
2.7375
3.1775
1.745
1.09
2.465
1.7025
3.5525
2.55
1.28
3.63
2.4925
1.7
1.2225
1.0375
2.505
3.27
3.64
1.955
1.8925
1.7525
1.315
1.2325
1.5375
1.11
0.665
3.605
0.1525
3.2425
2.435
0.735
2.1475
1.81
2.7025
1.65
3.585
2.0975
3.46
1.07
0.5025
1.5
3.2075
3.2975
0.3875
1.655
2.29
0.3225
1.0725
1.6175
2.3975
2.48
1.3925
0.5175
0.335
1.0775
1.7525
0.8775
3.2175
2.17
3.0525
1.585
2.77
2.1925
0
3.635
0.8175
2.92
2.225
2.785
1.8975
1.5225
2.505
1.255
1.4875
3.215
3.21
0.4775
3.6775
2.57
2.7
1.4675
2.44
3.455
1.0975
3.105
6.1675
1.965
4.4325
4.575
6.0725
2.235
4.9575
4.08
2.4475
4.275
1.325
5.9425
4.7475
1.2325
6.1125
5.12
4.335
4.6475
5.9225
6.405
0.4725
3.1725
5.1825
5.16
4.945
2.475
4.2525
4.02
3.72
0.115
3.7675
2.03
2.735
4.3275
5.7525
5.445
6.21
2.7425
1.24
5.455
1.1175
3.6175
3.8475
4.9925
6.7725
1.4675
3.4475
4.9425
5.44
3.54
3.6375
4.98
5.9675
5.9725
4.89
3.7225
3.3925
4.1625
5.355
4.4
6.3925
1.575
6.245
4.765
0.87
5.785
3.635
0
4.32
6.055
5.85
6.1
5.4025
2.75
5.8425
2.3875
2.6875
1.0825
6.285
4.095
0.365
5.98
6.0875
5.0175
1.355
6.4325
2.7825
6.105
2.0725
4.07
0.4375
1.91
1.9225
3.9925
0.9625
1.56
3.2775
2.18
4.3475
1.7375
0.465
4.42
1.9825
0.8825
0.6075
0.81
1.6925
2.46
4.2675
2.715
1.085
1.68
0.735
2.02
1.9975
1.6175
1.3075
4.2775
0.665
4.06
3.235
0.2125
1.4425
1.265
1.915
2.46
4.3775
1.2825
4.245
1.0075
1.0625
0.695
2.7775
4.1025
0.875
0.8575
1.4975
1.0975
0.995
1.625
1.6475
1.685
1.29
0.605
0.945
0.57
1.365
0.95
2.405
2.935
2.2425
0.8325
3.475
1.78
0.8175
4.32
0
2.115
1.5625
1.9675
1.1025
2.335
1.6875
2.0025
1.8475
3.9975
2.41
0.4
4.32
1.76
1.885
0.6975
3.04
2.665
1.58
2.3175
0.345
6.1425
1.78
3.725
0.49
6.0875
1.185
3.555
5.385
4.1125
6.34
0.6875
1.6775
6.395
2.39
1.2775
1.7925
2.535
0.775
0.3575
5.88
4.8225
1.03
3.115
2.06
4.045
3.93
3.6275
3.4
5.9875
2.77
6.1375
5.35
2.26
1.5975
2.105
1.065
4.57
6.355
0.885
6.2075
2.4525
3.15
1.5225
3.055
6.1175
2.855
1.2625
0.6425
3.2125
2.4325
3.1875
1.3475
1.01
2.8625
2.54
2.9575
1.9725
2.465
2.845
0.3375
4.885
0.21
1.365
5.2925
2.5575
2.92
6.055
2.115
0
1.77
0.44
1.27
4.4425
0.575
3.97
3.3675
5.955
0.3
2.5075
5.96
0.73
0.645
1.645
4.7
0.585
3.32
0.3175
1.49
5.3375
1.6325
2.2475
1.3
5.2025
1.4725
2.2975
4.46
2.7025
5.7325
1.085
1.2275
5.8175
0.65
1.0675
1.8275
1.31
0.9975
1.96
5.82
3.7125
1.29
1.49
0.91
3.445
2.545
2.38
2.37
5.8125
2.0875
5.3125
4.3375
1.525
0.2
0.51
0.825
3.655
5.7725
1.1125
5.6575
2.5
2.1525
1.015
1.43
5.46
2.41
1.3675
1.5525
2.385
2.485
1.6175
0.44
0.77
1.38
2.1675
2.4575
1.935
0.8325
1.6375
1.86
4.39
1.74
1.5775
4.99
0.7925
2.225
5.85
1.5625
1.77
0
1.36
0.7525
3.555
1.21
3.48
3.4025
5.42
2.0225
1.755
5.87
1.0475
1.155
0.9075
4.5975
2.3175
3.1425
2.085
0.1325
6.0375
1.705
3.42
0.0625
5.96
1.145
3.3025
5.2425
3.8275
6.2875
0.2925
1.5075
6.35
1.965
1.0875
1.7725
2.26
0.3775
0.6075
5.96
4.625
0.93
2.7625
1.7725
3.965
3.6525
3.3775
3.2
6.04
2.6325
6.0275
5.1825
2.08
1.2
1.7375
0.625
4.42
6.31
0.6875
6.1675
2.485
2.95
1.3075
2.615
6.05
2.78
1.1775
0.7025
3.055
2.465
2.85
0.9275
0.59
2.5425
2.4675
2.8725
1.9475
2.1
2.5875
0.515
4.845
0.38
1.3375
5.305
2.1525
2.785
6.1
1.9675
0.44
1.36
0
0.9725
4.2975
0.28
3.9175
3.4325
5.9175
0.6625
2.34
6.0325
0.3175
0.21
1.395
4.755
0.9575
3.33
0.7525
1.1
5.1425
1
2.46
0.915
5.0475
0.7225
2.33
4.3175
2.8575
5.4475
0.695
0.6525
5.52
1.385
0.3375
1.1625
1.2875
0.63
1.555
5.32
3.6675
0.54
1.8575
0.8025
3.1175
2.68
2.405
2.2475
5.355
1.745
5.1275
4.2425
1.165
0.555
0.8825
0.815
3.495
5.4775
0.4225
5.345
1.8825
2
0.41
2.1825
5.195
1.97
0.6275
0.865
2.1375
1.865
1.92
0.5975
0.5825
1.595
1.68
2.0475
1.3025
1.225
1.6125
1.475
4.0375
1.32
0.845
4.5675
1.415
1.8975
5.4025
1.1025
1.27
0.7525
0.9725
0
3.3775
0.715
3.105
2.8275
5.0975
1.5625
1.4275
5.38
0.7
0.835
0.44
4.095
1.855
2.63
1.555
4.405
1.785
2.675
1.8425
4.2475
1.67
3.265
1.4025
0.945
1.525
2.2225
4.0525
2.79
2.325
3.6275
3.21
2.7125
2.245
3.9975
4.7925
2.945
0.665
3.415
2.515
2.6775
0.7225
1.5075
1.33
1.185
2.765
1.6725
1.7625
0.9275
2.22
3.5275
3.07
4.155
0.135
2.2775
3.6125
2.1925
2.31
1.405
2.995
4.17
1.935
1.6525
3.1775
3.81
1.2425
2.325
2.325
3.815
3.9475
2.325
1.95
1.5375
2.5475
2.87
1.925
4.7375
1.1975
4.575
3.1
1.9325
3.2575
1.5225
2.75
2.335
4.4425
3.555
4.2975
3.3775
0
4.0175
0.9575
2.035
1.9825
4.7325
1.9575
2.935
4.0675
4.2
2.9375
2.0425
4.975
1.675
4.625
0.3925
5.76
1.4325
3.175
0.235
5.6825
0.885
3.0375
4.9625
3.575
6.01
0.1725
1.2275
6.075
1.8425
0.8075
1.5075
2
0.2375
0.84
5.71
4.3525
0.66
2.545
1.5175
3.6875
3.3975
3.1125
2.925
5.7825
2.3525
5.7475
4.905
1.8025
1.03
1.53
0.6225
4.14
6.0325
0.4075
5.8925
2.23
2.675
1.0325
2.55
5.7725
2.5025
0.905
0.5175
2.7775
2.21
2.6225
0.8075
0.48
2.305
2.1925
2.595
1.6825
1.89
2.3225
0.76
4.5725
0.605
1.0775
5.04
1.99
2.505
5.8425
1.6875
0.575
1.21
0.28
0.715
4.0175
0
3.6425
3.18
5.6425
0.855
2.06
5.78
0.23
0.265
1.1275
4.5
1.15
3.065
0.8825
4.0075
2.22
2.2125
2.365
3.8775
2.225
2.795
1.8175
1.65
2.2025
2.3725
3.715
2.4575
2.4325
3.725
2.86
2.1775
2.26
3.68
4.33
2.4325
1.6225
2.99
2.825
2.57
0.2375
2.115
1.7775
1.39
2.3625
1.395
2.225
1.76
1.975
3.4
3.06
3.9175
1.07
2.3925
3.2375
2.2525
1.595
1.4775
2.695
4.4
2.1475
1.14
2.7425
3.3275
1.16
1.6125
2.655
3.6375
3.6875
2.525
1.45
1.0575
2
2.97
2.0225
4.2925
0.9325
4.135
2.6075
1.5175
3.4025
1.255
2.3875
2.0025
3.97
3.48
3.9175
3.105
0.9575
3.6425
0
1.0975
2.0025
4.24
1.7275
2.4575
3.7425
3.8625
2.6925
1.3025
4.4475
0.795
4.0975
3.4925
3.1775
1.8275
3.03
3.405
3.235
2.2975
2.4775
2.7275
3.0125
3.1475
3.2975
2.1975
3.175
3.82
2.515
1.69
2.455
3.285
3.7175
2.5275
2.69
2.53
3.235
2.57
1.32
2.8775
2.47
2.0025
2.62
1.54
3.1975
2.8575
1.94
3.2675
3.105
3.6075
2.1575
3.14
2.8125
2.975
0.955
1.9475
2.4375
4.595
2.9875
1.125
2.3
2.7575
1.635
0.975
3.105
3.42
3.3675
2.865
1.265
1.1525
1.53
3.1425
2.3575
3.705
1.735
3.56
2.105
1.9575
3.58
1.4875
2.6875
1.8475
3.3675
3.4025
3.4325
2.8275
2.035
3.18
1.0975
0
2.7275
3.5975
1.79
2.6025
3.3375
3.435
2.505
1.3325
3.7525
0.4225
3.42
6.005
0.89
4.2125
3.8125
5.8775
1.1525
4.79
3.3825
1.44
3.45
0.4275
5.715
4.455
0.4475
5.5725
4.8625
4.165
4.135
5.68
6.3125
1.5
2.2525
4.99
4.495
4.5125
1.985
3.4625
3.3125
3.1125
1.165
3.365
0.9525
1.725
3.95
5.3575
4.9625
5.91
1.935
0.4125
5.2375
0.2525
3.5225
3.29
4.69
6.15
0.41
3.1425
4.7425
5.315
3.035
3.5425
4.3075
5.6125
5.6825
4.285
3.45
3.0575
3.985
4.805
3.8425
6.2825
1.0725
6.125
4.6
0.895
5.2125
3.215
1.0825
3.9975
5.955
5.42
5.9175
5.0975
1.9825
5.6425
2.0025
2.7275
0
6.2175
3.6925
1.42
5.7425
5.8625
4.6775
1.615
6.4075
2.6525
6.0625
0.5375
6.4225
2.0625
4.02
0.7225
6.3725
1.47
3.855
5.6725
4.41
6.6075
0.9425
1.975
6.6575
2.625
1.5775
2.065
2.8325
1.03
0.17
6.0925
5.12
1.325
3.4
2.3575
4.3225
4.23
3.925
3.6975
6.2125
3.0625
6.42
5.6425
2.5575
1.86
2.3825
1.2675
4.86
6.62
1.185
6.47
2.7025
3.4475
1.8225
3.2525
6.3875
3.135
1.555
0.9225
3.505
2.6825
3.4775
1.59
1.255
3.155
2.82
3.24
2.2425
2.7425
3.1425
0.245
5.15
0.29
1.6425
5.535
2.815
3.21
6.285
2.41
0.3
2.0225
0.6625
1.5625
4.7325
0.855
4.24
3.5975
6.2175
0
2.8025
6.1775
0.9775
0.8725
1.945
4.9275
0.2975
3.5725
0.22
2.45
3.715
0.82
1.5875
2.29
3.625
1.3625
1.1875
2.9025
1.815
4.03
2.095
0.835
4.1075
2.065
1.255
0.9525
0.67
2.0425
2.85
4.08
2.3175
1.4775
1.505
0.85
1.71
1.6325
1.2375
0.91
4.06
0.3325
3.7
2.8475
0.2625
1.6725
1.365
2.2275
2.08
4.0625
1.6575
3.9375
1.1125
0.6625
1.0375
2.815
3.7725
0.6875
1.255
1.895
0.7175
1.1075
1.4125
1.92
2.0075
1.115
0.5525
0.7125
0.86
1.3575
0.665
2.79
2.6475
2.6275
1.23
3.235
1.7975
0.4775
4.095
0.4
2.5075
1.755
2.34
1.4275
1.9575
2.06
1.7275
1.79
3.6925
2.8025
0
4.125
2.1125
2.2425
0.995
2.8675
3.0625
1.4525
2.7175
6.0925
2.3075
4.395
4.7275
6.0075
2.5725
4.8975
4.215
2.7275
4.4575
1.6875
5.8925
4.7325
1.5975
6.17
5.0875
4.28
4.7075
5.8775
6.305
0.1175
3.4075
5.1275
5.2725
4.9725
2.5775
4.42
4.16
3.83
0.26
3.8025
2.3725
3.0125
4.345
5.7625
5.485
6.18
2.9425
1.6025
5.405
1.475
3.5525
3.935
4.9775
6.8575
1.8175
3.4575
4.89
5.3575
3.6175
3.5725
5.095
5.9575
5.9425
4.9825
3.715
3.415
4.1125
5.42
4.48
6.2975
1.7375
6.155
4.705
1.0025
5.8575
3.6775
0.365
4.32
5.96
5.87
6.0325
5.38
2.935
5.78
2.4575
2.6025
1.42
6.1775
4.125
0
5.9325
6.0325
5.015
1.2875
6.3075
2.7525
5.99
0.4475
5.825
1.55
3.1175
0.255
5.7375
1.045
3.0225
5.01
3.5325
6.105
0.0575
1.295
6.1725
1.6625
0.8825
1.65
1.975
0.07
0.925
5.8625
4.3675
0.8075
2.45
1.4875
3.775
3.36
3.1
2.945
5.925
2.4175
5.81
4.94
1.85
0.8825
1.4225
0.39
4.1875
6.13
0.5275
5.9925
2.3825
2.6975
1.0725
2.3425
5.86
2.6025
1.0425
0.7425
2.8275
2.3625
2.54
0.62
0.2825
2.2375
2.295
2.6875
1.82
1.785
2.3075
0.83
4.675
0.6975
1.2325
5.1675
1.8375
2.57
5.98
1.76
0.73
1.0475
0.3175
0.7
4.0675
0.23
3.7425
3.3375
5.7425
0.9775
2.1125
5.9325
0
0.135
1.1375
4.6475
1.2725
3.2
1.045
0.335
5.9525
1.6625
3.25
0.155
5.8675
1.1375
3.1575
5.1425
3.6675
6.2275
0.1475
1.42
6.2925
1.755
1.005
1.7525
2.1125
0.205
0.805
5.9625
4.5025
0.905
2.5775
1.6225
3.8975
3.495
3.235
3.08
6.03
2.545
5.94
5.0725
1.98
1.0025
1.5475
0.425
4.3175
6.2525
0.6325
6.115
2.48
2.8325
1.2025
2.41
5.9825
2.7225
1.145
0.7775
2.9575
2.46
2.67
0.72
0.3875
2.37
2.415
2.81
1.925
1.91
2.4425
0.7075
4.795
0.585
1.3275
5.2775
1.9475
2.7
6.0875
1.885
0.645
1.155
0.21
0.835
4.2
0.265
3.8625
3.435
5.8625
0.8725
2.2425
6.0325
0.135
0
1.27
4.75
1.1625
3.305
0.96
1.5175
4.705
0.7325
2.0925
1.34
4.6075
0.76
1.9125
3.8775
2.4675
5.02
1.1275
0.3225
5.095
1.4325
0.4
0.935
0.89
1.0675
1.9575
4.96
3.2325
0.7075
1.58
0.4375
2.695
2.285
1.9875
1.81
4.975
1.3175
4.69
3.8025
0.7325
0.76
0.7675
1.235
3.055
5.0525
0.76
4.9225
1.595
1.5625
0.17
2.25
4.765
1.5725
0.6225
1.13
1.7
1.5775
1.6075
0.9475
1.015
1.2625
1.2975
1.6375
1.0325
1.0275
1.2
1.885
3.6225
1.725
0.7825
4.175
1.3375
1.4675
5.0175
0.6975
1.645
0.9075
1.395
0.44
2.9375
1.1275
2.6925
2.505
4.6775
1.945
0.995
5.015
1.1375
1.27
0
3.7325
2.2275
2.2675
1.9075
4.82
2.3125
3.11
3.665
4.7275
2.475
3.615
3.1175
2.255
3.475
2.04
4.6075
3.4475
2.0275
4.9275
3.8
2.9975
3.475
4.5925
5.05
1.2275
2.6525
3.845
4.11
3.71
1.4825
3.4
3.0775
2.6875
1.2875
2.5525
2.355
2.4925
3.0775
4.4825
4.23
4.895
2.1025
2.005
4.1225
1.8325
2.2725
2.7525
3.69
5.645
1.9675
2.19
3.6075
4.0875
2.4225
2.2925
3.945
4.675
4.655
3.79
2.435
2.155
2.8275
4.19
3.2775
5.0375
1.005
4.8925
3.4225
0.7275
4.63
2.44
1.355
3.04
4.7
4.5975
4.755
4.095
2.0425
4.5
1.3025
1.3325
1.615
4.9275
2.8675
1.2875
4.6475
4.75
3.7325
0
5.0775
1.4675
4.75
0.83
6.645
2.3
4.31
1.0175
6.6025
1.71
4.1325
5.9125
4.695
6.805
1.24
2.2425
6.8525
2.9125
1.8525
2.2825
3.1175
1.3275
0.38
6.22
5.38
1.5875
3.695
2.645
4.54
4.515
4.2025
3.9625
6.3575
3.31
6.6425
5.89
2.8225
2.155
2.68
1.55
5.105
6.8125
1.4675
6.66
2.885
3.7125
2.1
3.525
6.5925
3.3575
1.8075
1.1675
3.7575
2.865
3.77
1.8825
1.5475
3.4475
3.0475
3.4675
2.4575
3.04
3.425
0.4825
5.345
0.58
1.875
5.7025
3.11
3.455
6.4325
2.665
0.585
2.3175
0.9575
1.855
4.975
1.15
4.4475
3.7525
6.4075
0.2975
3.0625
6.3075
1.2725
1.1625
2.2275
5.0775
0
3.7575
0.3525
3.4025
2.9875
1.65
2.6125
3.2975
3.0125
2.185
2.0575
2.4425
2.5875
3.055
3.1625
1.98
3.0975
3.5125
2.34
1.5575
2.105
3.14
3.6775
2.6925
2.315
2.405
2.85
2.2725
0.985
2.455
2.0475
1.5825
2.73
1.1725
3
2.54
1.635
3.0225
2.8025
3.4325
1.8025
3.06
2.675
2.905
0.8725
1.5375
2.225
4.265
2.8625
0.765
2.1625
2.6875
1.2175
0.8925
2.7125
3.2075
3.1925
2.4875
0.975
0.7675
1.3825
2.8075
1.975
3.6525
1.6
3.5
1.9925
1.9775
3.2475
1.0975
2.7825
1.58
3.32
3.1425
3.33
2.63
1.675
3.065
0.795
0.4225
2.6525
3.5725
1.4525
2.7525
3.2
3.305
2.2675
1.4675
3.7575
0
3.4125
0.645
6.295
1.95
3.9975
0.805
6.2525
1.3625
3.8025
5.5625
4.3725
6.4575
1.0025
1.905
6.505
2.7075
1.5225
1.9325
2.7975
1.09
0.3875
5.905
5.035
1.2475
3.41
2.3325
4.19
4.19
3.87
3.62
6.0325
2.96
6.2925
5.54
2.48
1.91
2.4075
1.3775
4.755
6.4675
1.1525
6.315
2.54
3.37
1.7725
3.3675
6.245
3.0075
1.46
0.8225
3.41
2.52
3.475
1.665
1.3275
3.145
2.695
3.115
2.1075
2.765
3.0975
0.4475
4.9975
0.4325
1.525
5.3675
2.87
3.105
6.105
2.3175
0.3175
2.085
0.7525
1.555
4.625
0.8825
4.0975
3.42
6.0625
0.22
2.7175
5.99
1.045
0.96
1.9075
4.75
0.3525
3.4125
0
