# Supplementary material for: Reliable Facility Location Problem with Facility Protection
Source: PLoS One. 2016 Sep 1;11(9):e0161532. doi: 10.1371/journal.pone.0161532 (PMC5008800; doi:10.1371/journal.pone.0161532)
Supplement: S1 Dataset — The computational experiment dataset. Includes the 49,88,150 and 263 nodes datasets, and each dataset contains 20 randomly generated instances. The case example dataset. Includes the information on the Hunan case example. (ZIP) [file pone.0161532.s001.zip › Supporting Information/S2_dataset/HunanCities100node(standard).txt]

1 113 28.21 138 135.39 47.09 <changsha>
2 113.63 28.16 138 136.17 47.57 <liuyang>
3 113.07 28.25 138 135.39 47.09 <changshaxian>
4 112.55 28.27 138 134.86 46.73 <ningxiang>
5 113.16 27.83 138 135.24 47.51 <zhuzhou>
6 113.5 27.67 138 135.54 47.87 <liling>
7 113.13 27.72 138 135.24 47.51 <zhuzhouxian>
8 113.77 26.49 138 134.74 49.01 <ruxian>
9 113.54 26.79 138 134.74 48.6 <chaling>
10 113.32 27.01 138 134.66 48.27 <youxian>
11 112.91 27.87 138 134.95 47.3 <xiangtan>
12 112.5 27.75 138 134.31 47.1 <xiangxiang>
13 112.52 27.93 138 134.95 47.3 <shaoshan>
14 112.95 27.78 138 134.95 47.3 <xiangtanxian>
15 112.61 26.89 138 133.62 47.85 <hengyang>
16 112.84 26.41 138 133.44 48.39 <leiyang>
17 112.39 26.38 138 132.83 48.09 <changning>
18 112.39 26.98 138 133.42 47.62 <hengyang>
19 112.95 27.1 138 134.27 47.94 <hengdong>
20 112.86 27.25 138 134.29 47.75 <hengshan>
21 112.61 26.89 138 133.62 47.85 <hennan>
22 112.14 26.8 138 132.93 47.58 <qidong>
23 111.5 27.22 138 132.53 46.79 <shaoyang>
24 111.45 27.32 138 132.53 46.79 <shaoyangxian>
25 110.61 26.73 138 130.96 46.49 <wugang>
26 111.73 27.25 138 132.85 46.93 <shaodong>
27 110.57 27.06 138 131.23 46.21 <dongkou>
28 111.46 27.33 138 132.59 46.67 <xingshao>
29 110.14 25.59 138 129.25 46.95 <suining>
30 110.84 26.44 138 130.95 46.88 <xingning>
31 111.04 27.13 138 131.88 46.51 <longhui>
32 110.3 26.37 138 130.23 46.52 <chengbu>
33 113.09 29.37 138 136.56 46.21 <yueyang>
34 113.42 29.48 138 137.09 46.34 <lingxiang>
35 113.05 28.8 138 136 46.65 <miluo>
36 113.12 29.15 138 136.56 46.21 <yueyangxian>
37 112.87 28.68 138 135.65 46.62 <xiangying>
38 113.56 29.71 138 137.48 46.25 <pingjiang>
39 112.55 29.52 138 135.99 45.73 <huarong>
40 111.69 29.05 138 134.48 45.51 <changde>
41 111.87 29.64 138 135.23 45.17 <jingshi>
42 111.75 29.65 138 135.09 45.08 <lixian>
43 111.64 29.44 138 134.77 45.17 <liling>
44 111.47 28.9 138 134.07 45.47 <taoyuan>
45 111.97 28.9 138 134.7 45.82 <hanshou>
46 112.16 29.41 138 135.4 45.55 <anxiang>
47 111.35 29.59 138 134.54 44.85 <shimeng>
48 110.48 29.13 138 133.06 44.59 <dayong>
49 111.09 29.41 138 134.05 44.81 <cili>
50 110.16 29.38 138 132.89 44.17 <sangzhi>
51 112.33 28.6 138 134.88 46.31 <yiyang>
52 112.36 28.83 138 135.13 46.15 <yuanjiang>
53 112.11 28.51 138 134.52 46.23 <taojiang>
54 112.39 29.37 138 135.66 45.74 <nanxian>
55 111.2 28.38 138 133.26 45.68 <anhua>
56 113 25.79 138 133.02 48.99 <chenzhou>
57 113.39 25.95 138 133.69 49.16 <zixing>
58 113.96 25.41 138 133.89 50 <yizhang>
59 113.68 25.54 138 133.65 49.69 <rucheng>
60 113.27 26.71 138 134.3 48.47 <anren>
61 112.35 25.56 138 131.94 48.68 <jihe>
62 112.55 25.27 138 131.89 49.05 <lingwu>
63 113.91 25.08 138 133.47 50.22 <guidong>
64 113.11 26.13 138 133.51 48.81 <yongxin>
65 112.72 25.73 138 132.59 48.83 <guiyang>
66 111.63 26.22 138 131.71 47.64 <yongzhou>
67 111.85 26.59 138 132.35 47.52 <qiyang>
68 112.16 25.37 138 131.5 48.68 <lanshan>
69 111.95 25.6 138 131.48 48.35 <ningyuan>
70 112.21 25.91 138 132.12 48.31 <xingtian>
71 111.28 26.41 138 131.46 47.23 <dongan>
72 111.33 25.41 138 130.51 48.01 <jiangyong>
73 111.57 25.52 138 130.92 48.11 <daoxian>
74 111.64 25.96 138 131.46 47.84 <shuangpai>
75 111.79 24.97 138 130.61 48.69 <jianghua>
76 109.95 27.52 138 130.93 45.41 <huaihua>
77 109.96 27.1 138 130.54 45.72 <hongjiang>
78 109.71 26.86 138 130.01 45.71 <huitong>
79 110.39 28.46 138 132.34 45.03 <yuanling>
80 110.18 28.02 138 131.68 45.21 <chengxi>
81 110.57 27.92 138 132.06 45.57 <shupu>
82 110.14 27.33 138 130.98 45.69 <qianyang>
83 109.16 27.37 138 129.86 44.92 <xinghuang>
84 109.78 27.44 138 130.65 45.34 <qijiang>
85 109.77 26.16 138 129.39 46.26 <tongdao>
86 109.68 26.57 138 129.69 45.89 <jingxian>
87 109.79 27.87 138 131.07 45.03 <mangyang>
88 111.96 27.71 138 133.58 46.75 <loudi>
89 111.41 27.68 138 132.86 46.37 <lengshuijiang>
90 111.66 27.68 138 133.18 46.55 <lianyuan>
91 111.29 27.73 138 132.76 46.24 <xinghua>
92 112.18 27.44 138 133.6 47.11 <shuangfeng>
93 109.71 28.3 138 131.38 44.65 <jishou>
94 109.91 28.62 138 131.91 44.56 <guzhang>
95 109.42 29.64 138 132.23 43.44 <longshan>
96 109.84 29 138 132.17 44.23 <yongshun>
97 109.43 27.92 138 130.69 44.73 <fenghuagn>
98 110.73 28.29 138 132.6 45.41 <luxi>
99 109.64 28.7 138 131.66 44.31 <baojing>
100 109.46 28.59 138 131.34 44.26 <huayuan>
