# Supplementary material for: Reliable Facility Location Problem with Facility Protection
Source: PLoS One. 2016 Sep 1;11(9):e0161532. doi: 10.1371/journal.pone.0161532 (PMC5008800; doi:10.1371/journal.pone.0161532)
Supplement: S1 Dataset — The computational experiment dataset. Includes the 49,88,150 and 263 nodes datasets, and each dataset contains 20 randomly generated instances. The case example dataset. Includes the information on the Hunan case example. (ZIP) [file pone.0161532.s001.zip › Supporting Information/S2_dataset/HuNanCities100nodeDistanceMatrix.txt]

0 39 5 28 28 48 35 128 104 85 24 44 35 30 94 125 132 93 77 67 94 111 114 113 179 102 169 112 253 180 141 209 80 91 41 65 33 109 95 98 120 125 118 104 79 97 138 165 142 190 49 58 58 88 110 167 158 202 189 105 187 205 223 144 172 161 132 203 192 166 163 219 206 177 236 192 201 222 160 172 150 185 242 204 244 233 197 72 104 90 109 73 200 190 238 199 219 138 207 217 
39 0 35 66 37 35 43 116 95 82 48 75 70 49 108 130 145 111 84 79 108 131 146 145 210 132 202 145 279 208 174 239 90 92 57 75 59 107 114 133 148 153 149 141 113 124 170 202 176 226 85 90 96 112 149 168 153 191 181 103 196 211 214 144 177 182 154 213 205 178 188 237 222 195 248 229 236 256 198 211 187 221 279 241 275 266 235 107 140 125 146 102 239 228 274 237 257 177 245 255 
5 35 0 32 30 48 37 129 105 87 28 49 40 33 98 128 136 97 80 70 98 115 120 118 184 107 174 117 258 185 146 214 77 88 38 62 32 105 93 100 120 125 119 107 80 97 139 168 144 193 51 59 61 88 114 170 160 204 191 107 191 208 225 147 175 166 137 207 196 170 168 224 210 181 240 197 206 227 164 177 154 190 247 209 249 238 202 77 109 95 114 78 204 194 241 203 223 142 211 221 
28 66 32 0 48 71 52 144 119 99 35 36 24 42 95 130 131 90 84 73 95 105 97 94 160 86 147 93 237 164 121 191 83 99 48 70 34 117 86 75 103 107 98 79 56 82 117 139 118 164 26 40 31 77 82 174 168 216 201 116 188 207 236 152 176 153 124 202 188 164 150 211 199 169 233 167 178 199 132 145 123 161 216 179 225 212 171 53 81 68 85 62 173 162 212 172 192 111 179 189 
28 37 30 48 0 24 8 100 76 58 16 41 40 13 73 100 111 75 52 44 73 95 110 111 174 96 167 110 242 172 139 203 106 115 67 91 61 132 122 123 147 152 144 127 103 125 164 186 166 211 73 85 79 116 125 141 131 174 161 78 165 181 196 118 148 146 118 181 171 145 152 202 187 160 215 198 203 222 174 182 158 188 247 209 238 231 206 74 108 92 115 66 213 205 259 217 228 152 222 231 
48 35 48 71 24 0 23 83 61 47 39 61 63 34 77 96 112 83 52 49 77 103 127 128 189 112 185 127 252 184 155 216 120 125 83 105 80 141 140 146 168 173 166 150 126 145 186 209 189 235 96 106 103 135 149 134 119 159 148 68 162 176 181 109 142 153 126 179 172 145 162 206 190 165 215 218 221 239 197 204 180 207 267 228 252 247 227 94 128 113 135 82 235 228 282 241 249 174 246 254 
35 43 37 52 8 23 0 94 69 50 17 39 40 12 66 92 103 68 44 36 66 88 106 107 169 92 164 106 236 166 135 198 114 123 75 99 68 140 129 127 153 157 149 130 108 131 168 188 170 214 78 90 83 123 126 134 123 168 154 70 157 173 189 110 140 139 111 173 164 137 145 195 180 152 207 195 199 218 175 181 157 185 244 206 233 227 204 72 105 90 113 61 212 206 261 219 227 152 223 232 
128 116 129 144 100 83 94 0 25 45 109 117 126 102 77 58 86 92 66 77 77 103 149 154 196 136 201 154 234 181 174 215 203 208 166 188 161 223 222 218 247 251 242 218 200 224 260 271 260 297 170 183 173 216 205 68 44 76 66 34 109 113 98 48 84 134 119 126 129 105 154 169 152 137 162 246 239 252 248 245 220 231 290 254 249 253 263 140 167 154 175 118 279 278 343 296 284 224 295 301 
104 95 105 119 76 61 69 25 0 20 84 92 101 77 58 51 76 72 42 53 58 86 129 134 181 116 184 133 227 169 156 202 180 186 142 165 137 202 198 193 222 226 217 193 175 200 235 247 235 273 145 158 148 192 181 77 59 99 87 18 113 122 120 53 89 124 105 130 128 102 142 167 150 131 166 226 222 236 225 223 198 213 272 236 237 239 242 116 145 131 153 95 257 256 319 273 264 201 273 279 
85 82 87 99 58 47 50 45 20 0 65 72 80 58 45 51 72 57 24 33 45 74 113 117 168 99 169 116 220 158 141 192 164 171 125 148 119 187 180 172 202 206 197 173 154 180 215 227 214 253 125 139 127 173 161 87 73 117 104 21 117 129 138 62 96 118 95 134 129 102 133 166 150 127 170 210 207 223 205 205 180 197 257 220 227 227 224 96 126 112 134 76 238 236 299 253 247 182 253 260 
24 48 28 35 16 39 17 109 84 65 0 26 24 7 70 101 108 69 53 43 70 88 97 97 162 84 154 96 232 161 125 191 104 115 65 89 56 133 116 110 138 142 133 113 91 116 152 171 153 197 62 74 66 108 110 144 136 182 168 83 163 181 202 121 148 139 110 179 168 142 142 196 182 153 212 183 188 208 159 167 143 174 232 194 227 218 191 59 93 78 99 54 197 190 244 202 213 136 207 216 
44 75 49 36 41 61 39 117 92 72 26 0 12 28 60 95 95 54 53 41 60 69 71 71 136 58 128 70 209 136 99 166 118 132 80 104 68 150 122 102 136 139 128 101 86 117 145 155 143 181 60 75 58 112 90 139 136 185 169 86 152 171 204 118 140 119 90 166 152 128 119 177 164 135 197 157 162 182 138 143 119 147 206 168 201 192 166 33 67 52 74 29 174 169 228 183 188 114 186 194 
35 70 40 24 40 63 40 126 101 80 24 12 0 28 72 107 107 66 63 51 72 81 79 78 144 67 134 77 218 146 106 174 105 120 68 92 56 138 110 92 125 128 117 93 75 105 135 149 134 175 48 63 47 100 86 151 147 196 180 96 164 184 215 130 153 130 101 178 165 141 130 189 177 147 209 160 167 188 135 143 119 151 209 171 209 198 167 37 70 55 76 40 173 166 222 179 189 112 183 192 
30 49 33 42 13 34 12 102 77 58 7 28 28 0 65 95 103 65 47 37 65 84 97 97 161 83 154 96 230 159 125 190 110 121 71 95 62 138 123 116 144 148 140 119 98 122 158 177 159 202 68 81 72 115 114 138 129 175 161 77 158 175 196 114 142 135 106 174 163 137 140 192 178 149 207 184 189 209 163 170 146 175 234 196 226 218 193 61 94 79 102 53 201 194 250 207 215 140 211 220 
94 108 98 95 73 77 66 77 58 45 70 60 72 65 0 36 38 15 25 29 0 30 72 77 124 60 126 77 177 114 98 147 174 186 135 159 125 203 182 159 195 198 186 155 144 176 202 202 197 228 119 135 116 172 134 80 81 132 114 43 93 112 149 61 80 76 51 109 98 72 89 129 115 88 142 169 164 179 174 168 144 155 215 178 183 182 186 69 92 80 100 46 203 204 272 223 208 150 220 226 
125 130 128 130 100 96 92 58 51 51 101 95 107 95 36 0 28 48 48 58 36 51 100 106 140 90 147 106 177 124 122 157 205 215 166 190 157 232 216 196 231 234 222 191 180 211 238 237 233 262 155 170 152 206 169 44 47 98 80 34 66 81 113 26 48 76 62 83 79 52 97 117 100 81 119 194 184 196 206 198 174 178 236 201 191 196 213 105 124 114 132 82 232 236 305 256 234 183 252 256 
132 145 136 131 111 112 103 86 76 72 108 95 107 103 38 28 0 41 61 67 38 33 80 87 113 73 122 87 150 96 98 129 211 223 172 197 162 241 217 189 227 229 216 183 176 210 231 223 224 248 153 169 148 207 156 56 69 118 99 59 57 77 130 48 49 48 36 71 60 34 69 94 78 55 104 170 158 169 189 177 154 153 210 177 163 168 190 96 108 100 115 74 211 217 289 239 211 167 233 236 
93 111 97 90 75 83 68 92 72 57 69 54 66 65 15 48 41 0 35 34 15 20 57 62 111 45 112 62 169 103 84 136 171 184 132 156 121 202 176 149 187 189 176 144 135 168 191 189 186 214 112 128 107 165 121 90 94 146 128 57 98 119 162 74 89 70 43 112 99 75 79 127 113 84 144 154 150 165 159 153 129 140 200 164 172 170 171 57 77 66 85 34 188 189 258 209 193 136 206 211 
77 84 80 84 52 52 44 66 42 24 53 53 63 47 25 48 61 35 0 12 25 54 90 93 146 76 146 93 203 138 117 171 157 167 118 142 109 184 169 155 187 191 180 154 138 167 198 206 196 232 110 125 110 161 139 91 84 132 117 33 113 129 152 68 96 102 76 129 121 94 114 154 139 113 164 186 184 200 183 181 156 173 234 196 207 205 201 74 103 89 111 53 215 213 277 231 223 159 230 237 
67 79 70 73 44 49 36 77 53 33 43 41 51 37 29 58 67 34 12 0 29 54 84 87 143 69 141 86 204 137 112 169 147 158 108 132 99 175 158 143 176 179 169 142 126 155 186 195 184 221 99 113 98 149 128 101 96 144 129 45 121 138 163 79 105 104 77 137 127 101 113 159 144 117 171 180 179 196 173 172 148 167 227 189 205 201 193 64 94 79 102 44 206 203 266 220 215 149 221 227 
94 108 98 95 73 77 66 77 58 45 70 60 72 65 0 36 38 15 25 29 0 30 72 77 124 60 126 77 177 114 98 147 174 186 135 159 125 203 182 159 195 198 186 155 144 176 202 202 197 228 119 135 116 172 134 80 81 132 114 43 93 112 149 61 80 76 51 109 98 72 89 129 115 88 142 169 164 179 174 168 144 155 215 178 183 182 186 69 92 80 100 46 203 204 272 223 208 150 220 226 
111 131 115 105 95 103 88 103 86 74 88 69 81 84 30 51 33 20 54 54 30 0 49 56 95 40 98 56 150 84 71 118 187 201 149 173 137 219 190 158 197 198 185 151 145 180 199 190 191 215 125 141 118 178 123 88 97 148 129 70 87 109 162 76 82 51 23 99 84 62 60 108 95 66 128 144 136 150 157 147 124 128 188 152 153 153 162 64 76 68 83 44 181 186 257 207 183 134 202 205 
114 146 120 97 110 127 106 149 129 113 97 71 79 97 72 100 80 57 90 84 72 49 0 8 64 14 58 8 141 68 29 94 177 195 144 166 131 213 171 127 169 169 154 116 120 157 164 146 153 170 108 123 97 158 82 136 146 197 178 115 126 150 210 125 128 70 49 134 115 101 58 126 118 87 157 97 95 113 109 98 75 84 144 107 130 121 114 44 32 33 38 44 132 137 210 159 136 88 153 156 
113 145 118 94 111 128 107 154 134 117 97 71 78 97 77 106 87 62 93 87 77 56 8 0 66 18 57 1 144 71 28 97 173 191 141 162 128 209 166 120 162 162 147 109 114 151 157 138 146 163 103 118 92 153 75 143 153 204 185 120 134 157 217 131 135 77 56 142 123 108 64 132 125 95 164 93 93 112 102 92 68 80 141 103 131 121 109 41 25 28 30 46 126 130 202 152 130 80 146 150 
179 210 184 160 174 189 169 196 181 168 162 136 144 161 124 140 113 111 146 143 124 95 64 66 0 78 23 67 84 25 38 31 237 256 207 227 193 273 226 173 215 213 197 159 171 208 203 166 187 185 167 180 153 212 120 162 180 227 207 164 135 157 235 160 148 72 77 134 114 114 47 102 103 83 142 68 48 56 120 93 82 51 100 71 65 58 93 107 82 92 81 108 122 137 214 164 110 108 148 147 
102 132 107 86 96 112 92 136 116 99 84 58 67 83 60 90 73 45 76 69 60 40 14 18 78 0 73 17 151 78 43 107 168 185 134 156 121 203 165 124 165 166 151 115 115 152 163 151 154 175 100 116 90 152 85 128 136 188 169 102 123 146 202 115 122 71 46 133 115 97 64 130 120 89 158 111 109 127 117 109 85 98 158 120 143 135 126 35 36 30 43 31 143 146 217 167 148 94 162 167 
169 202 174 147 167 185 164 201 184 169 154 128 134 154 126 147 122 112 146 141 126 98 58 57 23 73 0 58 105 46 29 51 221 241 193 212 180 258 208 154 195 193 177 138 153 189 181 143 165 162 151 164 137 194 99 174 190 239 219 168 151 174 248 170 162 87 85 153 132 129 63 123 123 101 163 50 38 55 97 71 59 32 89 55 79 64 74 96 67 79 64 102 101 115 191 141 92 86 127 126 
112 145 117 93 110 127 106 154 133 116 96 70 77 96 77 106 87 62 93 86 77 56 8 1 67 17 58 0 145 72 29 98 172 190 140 161 127 208 165 120 162 161 146 108 113 150 156 138 145 162 103 117 91 152 74 143 153 204 185 119 134 158 217 131 135 77 56 142 123 109 65 133 125 95 164 94 94 112 102 92 68 81 141 103 132 122 109 40 24 27 30 45 126 130 202 152 131 80 146 150 
253 279 258 237 242 252 236 234 227 220 232 209 218 230 177 177 150 169 203 204 177 150 141 144 84 151 105 145 0 73 120 55 318 336 285 306 272 353 309 257 299 297 281 243 255 292 286 245 270 262 248 262 235 295 204 179 204 239 221 209 138 152 238 188 161 102 127 127 113 131 91 75 89 97 112 134 105 92 199 168 163 120 137 130 46 73 159 185 164 172 164 180 189 210 283 236 167 190 217 211 
180 208 185 164 172 184 166 181 169 158 161 136 146 159 114 124 96 103 138 137 114 84 68 71 25 78 46 72 73 0 49 34 245 263 212 233 199 280 237 188 230 229 213 174 184 220 220 187 206 207 175 190 163 223 136 141 162 207 187 151 112 134 213 142 127 51 63 110 90 93 27 77 78 60 118 93 71 76 142 116 104 75 122 95 69 72 118 112 93 99 93 108 146 161 237 187 134 128 173 171 
141 174 146 121 139 155 135 174 156 141 125 99 106 125 98 122 98 84 117 112 98 71 29 28 38 43 29 29 120 49 0 70 199 218 168 189 155 235 189 138 181 179 164 125 135 172 171 142 158 164 129 142 116 175 87 153 167 216 197 140 135 159 228 145 142 73 62 140 120 111 52 120 116 89 156 72 66 84 100 81 62 57 117 80 103 92 92 69 44 54 44 73 115 124 199 148 113 82 138 140 
209 239 214 191 203 216 198 215 202 192 191 166 174 190 147 157 129 136 171 169 147 118 94 97 31 107 51 98 55 34 70 0 268 287 238 258 224 305 257 204 245 243 227 189 203 239 232 191 216 208 198 212 185 243 149 172 194 237 218 185 139 159 242 175 157 83 97 135 115 123 61 92 98 88 134 82 55 50 145 114 108 67 99 81 36 41 108 138 113 123 112 137 138 157 232 184 120 135 166 162 
80 90 77 83 106 120 114 203 180 164 104 118 105 110 174 205 211 171 157 147 174 187 177 173 237 168 221 172 318 245 199 268 0 21 39 15 49 37 34 87 76 83 87 103 75 56 106 158 120 176 70 58 84 42 133 247 237 279 267 184 267 285 301 224 253 235 206 282 270 245 232 294 282 252 314 230 247 269 175 200 183 228 276 241 301 284 225 134 155 146 157 144 218 199 221 198 243 161 213 226 
91 92 88 99 115 125 123 208 186 171 115 132 120 121 186 215 223 184 167 158 186 201 195 191 256 185 241 190 336 263 218 287 21 0 52 29 64 18 52 108 94 101 107 124 96 76 125 179 140 196 90 78 104 62 154 256 244 283 273 192 279 296 306 232 263 250 221 294 283 258 249 309 296 266 327 250 267 290 196 221 204 249 297 262 320 304 247 151 174 164 177 160 239 220 241 218 265 182 235 247 
41 57 38 48 67 83 75 166 142 125 65 80 68 71 135 166 172 132 118 108 135 149 144 141 207 134 193 140 285 212 168 238 39 52 0 25 14 70 58 84 92 98 96 96 66 68 116 157 126 179 46 42 60 56 116 208 198 241 229 145 228 246 262 185 213 198 169 243 231 206 198 257 244 214 276 209 222 244 163 183 163 204 257 220 271 257 208 100 126 115 130 108 206 191 226 195 228 145 207 218 
65 75 62 70 91 105 99 188 165 148 89 104 92 95 159 190 197 156 142 132 159 173 166 162 227 156 212 161 306 233 189 258 15 29 25 0 36 47 43 87 83 89 91 101 72 61 111 159 124 179 61 51 75 47 128 232 222 264 252 169 253 270 285 209 238 222 193 268 256 231 220 281 268 238 300 223 239 261 172 195 177 221 271 235 291 276 221 122 145 135 148 131 215 198 225 198 240 157 213 225 
33 59 32 34 61 80 68 161 137 119 56 68 56 62 125 157 162 121 109 99 125 137 131 128 193 121 180 127 272 199 155 224 49 64 14 36 0 82 61 76 90 95 91 86 57 66 111 148 119 171 33 33 48 56 103 200 191 236 223 138 218 236 257 177 204 186 157 233 220 196 185 245 233 203 265 195 209 231 151 170 149 191 244 207 258 244 196 87 113 101 116 95 194 180 218 185 216 133 196 207 
109 107 105 117 132 141 140 223 202 187 133 150 138 138 203 232 241 202 184 175 203 219 213 209 273 203 258 208 353 280 235 305 37 18 70 47 82 0 62 121 102 109 117 138 111 87 133 190 150 206 107 94 121 74 170 273 260 298 288 208 296 313 321 249 280 268 239 312 301 275 267 327 314 284 345 266 284 306 210 236 219 265 312 278 337 321 261 169 191 181 194 178 252 233 249 229 279 197 246 259 
95 114 93 86 122 140 129 222 198 180 116 122 110 123 182 216 217 176 169 158 182 190 171 166 226 165 208 165 309 237 189 257 34 52 58 43 61 62 0 61 42 49 55 78 55 25 72 128 88 144 65 49 75 14 113 259 252 297 284 199 274 294 318 237 262 235 207 288 273 250 228 294 283 252 318 210 230 252 150 177 163 211 254 221 288 269 202 130 145 138 145 145 191 171 188 167 219 139 185 197 
98 133 100 75 123 146 127 218 193 172 110 102 92 116 159 196 189 149 155 143 159 158 127 120 173 124 154 120 257 188 138 204 87 108 84 87 76 121 61 0 42 42 27 17 20 38 43 73 44 95 50 43 45 48 55 239 238 288 272 188 245 266 306 220 238 196 170 256 239 219 184 252 244 214 282 150 171 194 89 116 104 152 193 161 232 211 141 94 96 95 94 115 131 112 143 112 158 78 126 139 
120 148 120 103 147 168 153 247 222 202 138 136 125 144 195 231 227 187 187 176 195 197 169 162 215 165 195 162 299 230 181 245 76 94 92 83 90 102 42 42 0 7 20 57 51 24 31 91 50 104 77 63 79 36 96 275 271 319 304 220 283 305 339 254 275 237 211 296 279 259 226 294 285 255 323 187 210 233 121 152 143 191 227 198 273 251 176 133 138 136 137 153 160 138 147 130 190 116 149 163 
125 153 125 107 152 173 157 251 226 206 142 139 128 148 198 234 229 189 191 179 198 198 169 162 213 166 193 161 297 229 179 243 83 101 98 89 95 109 49 42 7 0 16 55 53 30 24 84 43 97 81 68 82 43 94 277 275 323 308 223 285 307 342 257 277 237 212 297 280 260 226 294 286 255 323 183 207 229 116 147 139 188 223 194 270 247 171 135 138 136 136 155 155 132 140 124 184 112 143 156 
118 149 119 98 144 166 149 242 217 197 133 128 117 140 186 222 216 176 180 169 186 185 154 147 197 151 177 146 281 213 164 227 87 107 96 91 91 117 55 27 20 16 0 39 42 31 20 73 33 89 71 61 70 45 78 266 264 313 297 213 272 293 332 246 265 222 197 283 266 246 211 279 271 240 309 168 191 214 101 132 123 172 208 179 254 232 156 121 122 122 120 142 141 119 134 113 170 97 131 144 
104 141 107 79 127 150 130 218 193 173 113 101 93 119 155 191 183 144 154 142 155 151 116 109 159 115 138 108 243 174 125 189 103 124 96 101 86 138 78 17 57 55 39 0 30 55 48 62 42 86 56 54 47 64 39 235 235 286 269 187 237 259 304 216 232 185 161 248 230 212 172 241 234 203 272 133 155 177 72 99 87 135 176 144 216 195 124 87 84 85 82 110 115 96 134 99 141 62 112 124 
79 113 80 56 103 126 108 200 175 154 91 86 75 98 144 180 176 135 138 126 144 145 120 114 171 115 153 113 255 184 135 203 75 96 66 72 57 111 55 20 51 53 42 30 0 37 61 91 64 114 30 24 28 41 59 224 222 270 255 171 232 253 290 204 224 186 160 244 228 207 177 244 235 204 272 156 175 197 100 125 109 156 201 167 232 213 150 82 91 86 91 102 143 126 162 129 169 86 142 154 
97 124 97 82 125 145 131 224 200 180 116 117 105 122 176 211 210 168 167 155 176 180 157 151 208 152 189 150 292 220 172 239 56 76 68 61 66 87 25 38 24 30 31 55 37 0 50 103 64 120 57 42 62 14 92 255 251 298 283 198 266 287 318 234 257 223 196 279 264 242 214 281 271 240 308 187 208 231 126 154 141 189 230 199 268 248 179 118 128 123 128 136 167 147 166 143 195 116 160 173 
138 170 139 117 164 186 168 260 235 215 152 145 135 158 202 238 231 191 198 186 202 199 164 157 203 163 181 156 286 220 171 232 106 125 116 111 111 133 72 43 31 24 20 48 61 50 0 61 20 73 90 80 88 64 84 281 281 330 314 231 285 307 349 262 280 233 210 296 278 260 220 289 282 251 320 166 192 213 97 130 125 173 203 177 256 232 152 135 132 133 129 157 133 110 116 100 164 97 120 133 
165 202 168 139 186 209 188 271 247 227 171 155 149 177 202 237 223 189 206 195 202 190 146 138 166 151 143 138 245 187 142 191 158 179 157 159 148 190 128 73 91 84 73 62 91 103 61 0 42 26 118 116 108 116 68 278 283 334 316 239 272 295 350 262 272 213 194 280 260 246 194 262 258 230 299 116 144 164 47 79 84 126 146 124 210 184 97 133 115 123 109 156 74 49 73 40 105 60 59 72 
142 176 144 118 166 189 170 260 235 214 153 143 134 159 197 233 224 186 196 184 197 191 153 146 187 154 165 145 270 206 158 216 120 140 126 124 119 150 88 44 50 43 33 42 64 64 20 42 0 56 94 87 88 78 71 276 277 328 311 229 277 300 346 258 273 223 200 287 268 251 208 277 270 241 310 148 174 195 78 111 108 155 183 158 239 214 132 129 121 124 117 151 113 90 102 81 144 80 100 114 
190 226 193 164 211 235 214 297 273 253 197 181 175 202 228 262 248 214 232 221 228 215 170 163 185 175 162 162 262 207 164 208 176 196 179 179 171 206 144 95 104 97 89 86 114 120 73 26 56 0 142 138 132 134 93 303 309 360 342 265 296 320 376 288 297 236 219 303 283 271 216 284 280 253 321 129 158 176 65 94 104 142 152 136 224 196 107 159 140 149 133 182 79 55 48 33 110 83 57 69 
49 85 51 26 73 96 78 170 145 125 62 60 48 68 119 155 153 112 110 99 119 125 108 103 167 100 151 103 248 175 129 198 70 90 46 61 33 107 65 50 77 81 71 56 30 57 90 118 94 142 0 16 15 53 70 198 194 242 227 143 210 230 262 177 200 170 142 223 209 186 164 229 218 187 253 163 178 200 118 137 117 160 211 175 230 214 163 65 85 76 87 81 161 147 190 153 183 100 163 174 
58 90 59 40 85 106 90 183 158 139 74 75 63 81 135 170 169 128 125 113 135 141 123 118 180 116 164 117 262 190 142 212 58 78 42 51 33 94 49 43 63 68 61 54 24 42 80 116 87 138 16 0 27 37 77 214 209 256 241 157 226 246 276 192 215 186 158 239 225 202 180 245 234 203 269 172 189 212 122 144 126 170 220 184 243 226 170 81 98 90 100 97 165 149 186 153 189 106 165 177 
58 96 61 31 79 103 83 173 148 127 66 58 47 72 116 152 148 107 110 98 116 118 97 92 153 90 137 91 235 163 116 185 84 104 60 75 48 121 75 45 79 82 70 47 28 62 88 108 88 132 15 27 0 62 56 196 194 243 227 143 204 226 262 176 196 161 134 217 201 180 154 220 209 179 245 148 164 186 105 122 102 145 197 160 217 200 148 56 71 64 73 74 147 134 180 142 168 85 150 161 
88 112 88 77 116 135 123 216 192 173 108 112 100 115 172 206 207 165 161 149 172 178 158 153 212 152 194 152 295 223 175 243 42 62 56 47 56 74 14 48 36 43 45 64 41 14 64 116 78 134 53 37 62 0 99 250 244 290 276 191 263 283 311 228 252 223 195 277 262 239 215 281 271 240 306 196 216 238 136 163 149 196 240 207 274 255 189 118 131 125 132 134 178 159 180 156 206 125 172 185 
110 149 114 82 125 149 126 205 181 161 110 90 86 114 134 169 156 121 139 128 134 123 82 75 120 85 99 74 204 136 87 149 133 154 116 128 103 170 113 55 96 94 78 39 59 92 84 68 71 93 70 77 56 99 0 210 215 267 249 171 207 230 283 195 206 152 130 216 198 182 136 205 199 169 238 97 117 139 50 67 50 97 143 108 177 156 93 66 50 56 45 88 91 80 138 93 112 29 97 107 
167 168 170 174 141 134 134 68 77 87 144 139 151 138 80 44 56 90 91 101 80 88 136 143 162 128 174 143 179 141 153 172 247 256 208 232 200 273 259 239 275 277 266 235 224 255 281 278 276 303 198 214 196 250 210 0 27 65 46 66 43 46 75 24 18 90 90 60 67 50 115 107 91 85 94 223 209 217 245 232 210 206 261 229 202 213 245 147 163 155 171 125 267 273 345 295 265 222 288 291 
158 153 160 168 131 119 123 44 59 73 136 136 147 129 81 47 69 94 84 96 81 97 146 153 180 136 190 153 204 162 167 194 237 244 198 222 191 260 252 238 271 275 264 235 222 251 281 283 277 309 194 209 194 244 215 27 0 51 34 53 70 70 68 21 44 111 105 86 93 73 135 134 117 109 121 238 226 236 253 244 221 222 279 245 225 234 258 150 171 160 179 127 279 282 352 303 279 230 298 303 
202 191 204 216 174 159 168 76 99 117 182 185 196 175 132 98 118 146 132 144 132 148 197 204 227 188 239 204 239 207 216 237 279 283 241 264 236 298 297 288 319 323 313 286 270 298 330 334 328 360 242 256 243 290 267 65 51 0 20 100 101 89 23 73 80 155 154 112 126 114 180 164 149 149 139 288 274 282 305 295 272 271 326 294 266 278 309 201 222 212 230 178 329 334 403 354 329 281 350 354 
189 181 191 201 161 148 154 66 87 104 168 169 180 161 114 80 99 128 117 129 114 129 178 185 207 169 219 185 221 187 197 218 267 273 229 252 223 288 284 272 304 308 297 269 255 283 314 316 311 342 227 241 227 276 249 46 34 20 0 85 83 73 35 54 61 136 135 96 108 95 161 147 132 130 125 268 254 262 286 276 253 252 307 275 247 258 289 184 204 193 211 161 310 315 385 336 310 263 331 334 
105 103 107 116 78 68 70 34 18 21 83 86 96 77 43 34 59 57 33 45 43 70 115 120 164 102 168 119 209 151 140 185 184 192 145 169 138 208 199 188 220 223 213 187 171 198 231 239 229 265 143 157 143 191 171 66 53 100 85 0 98 109 119 41 76 107 88 115 112 86 125 150 134 113 151 212 206 220 214 210 186 197 257 221 220 222 228 106 133 120 141 84 244 244 310 263 250 190 261 267 
187 196 191 188 165 162 157 109 113 117 163 152 164 158 93 66 57 98 113 121 93 87 126 134 135 123 151 134 138 112 135 139 267 279 228 253 218 296 274 245 283 285 272 237 232 266 285 272 277 296 210 226 204 263 207 43 70 101 83 98 0 24 103 62 26 64 78 18 25 26 89 64 49 52 54 201 182 187 234 216 197 183 234 205 166 180 225 150 158 153 164 130 250 259 334 283 243 213 274 275 
205 211 208 207 181 176 173 113 122 129 181 171 184 175 112 81 77 119 129 138 112 109 150 157 157 146 174 158 152 134 159 159 285 296 246 270 236 313 294 266 305 307 293 259 253 287 307 295 300 320 230 246 226 283 230 46 70 89 73 109 24 0 86 69 34 87 101 25 44 49 112 77 64 74 52 224 204 208 257 240 220 206 255 228 184 200 248 173 181 175 187 152 273 283 358 307 266 237 297 298 
223 214 225 236 196 181 189 98 120 138 202 204 215 196 149 113 130 162 152 163 149 162 210 217 235 202 248 217 238 213 228 242 301 306 262 285 257 321 318 306 339 342 332 304 290 318 349 350 346 376 262 276 262 311 283 75 68 23 35 119 103 86 0 88 87 162 165 111 128 121 188 163 149 154 133 298 282 288 319 307 285 281 334 303 269 282 319 218 237 227 245 195 342 347 418 369 339 296 363 366 
144 144 147 152 118 109 110 48 53 62 121 118 130 114 61 26 48 74 68 79 61 76 125 131 160 115 170 131 188 142 145 175 224 232 185 209 177 249 237 220 254 257 246 216 204 234 262 262 258 288 177 192 176 228 195 24 21 73 54 41 62 69 88 0 37 92 84 79 81 58 115 121 105 92 115 217 206 216 232 223 199 201 258 224 207 215 237 130 150 139 157 107 257 261 331 282 258 209 277 281 
172 177 175 176 148 142 140 84 89 96 148 140 153 142 80 48 49 89 96 105 80 82 128 135 148 122 162 135 161 127 142 157 253 263 213 238 204 280 262 238 275 277 265 232 224 257 280 272 273 297 200 215 196 252 206 18 44 80 61 76 26 34 87 37 0 76 80 43 49 34 101 89 73 69 78 211 195 202 237 223 201 194 247 217 186 197 233 145 157 150 164 123 257 264 337 287 253 215 279 281 
161 182 166 153 146 153 139 134 124 118 139 119 130 135 76 76 48 70 102 104 76 51 70 77 72 71 87 77 102 51 73 83 235 250 198 222 186 268 235 196 237 237 222 185 186 223 233 213 223 236 170 186 161 223 152 90 111 155 136 107 64 87 162 92 76 0 29 67 47 42 25 59 49 18 87 137 120 127 172 153 134 120 172 142 115 123 161 105 102 101 106 91 186 197 272 221 179 153 210 211 
132 154 137 124 118 126 111 119 105 95 110 90 101 106 51 62 36 43 76 77 51 23 49 56 77 46 85 56 127 63 62 97 206 221 169 193 157 239 207 170 211 212 197 161 160 196 210 194 200 219 142 158 134 195 130 90 105 154 135 88 78 101 165 84 80 29 0 86 69 52 37 88 76 45 112 133 122 133 157 142 121 117 174 140 132 134 154 78 80 76 86 62 177 184 258 207 175 136 199 201 
203 213 207 202 181 179 173 126 130 134 179 166 178 174 109 83 71 112 129 137 109 99 134 142 134 133 153 142 127 110 140 135 282 294 243 268 233 312 288 256 296 297 283 248 244 279 296 280 287 303 223 239 217 277 216 60 86 112 96 115 18 25 111 79 43 67 86 0 21 37 90 52 38 52 36 202 181 184 240 220 202 184 231 205 158 175 226 162 166 163 172 143 253 264 339 289 244 220 277 278 
192 205 196 188 171 172 164 129 128 129 168 152 165 163 98 79 60 99 121 127 98 84 115 123 114 115 132 123 113 90 120 115 270 283 231 256 220 301 273 239 279 280 266 230 228 264 278 260 268 283 209 225 201 262 198 67 93 126 108 112 25 44 128 81 49 47 69 21 0 27 70 41 24 31 45 181 161 164 220 200 182 164 211 185 141 156 206 146 148 145 153 128 232 243 319 268 223 200 257 257 
166 178 170 164 145 145 137 105 102 102 142 128 141 137 72 52 34 75 94 101 72 62 101 108 114 97 129 109 131 93 111 123 245 258 206 231 196 275 250 219 259 260 246 212 207 242 260 246 251 271 186 202 180 239 182 50 73 114 95 86 26 49 121 58 34 42 52 37 27 0 67 65 48 36 70 178 162 168 209 192 172 161 214 184 152 163 201 125 132 127 138 106 226 235 309 258 221 188 249 251 
163 188 168 150 152 162 145 154 142 133 142 119 130 140 89 97 69 79 114 113 89 60 58 64 47 64 63 65 91 27 52 61 232 249 198 220 185 267 228 184 226 226 211 172 177 214 220 194 208 216 164 180 154 215 136 115 135 180 161 125 89 112 188 115 101 25 37 90 70 67 0 69 64 38 104 112 94 102 152 130 113 95 147 117 95 100 136 99 88 91 91 90 162 174 250 199 154 134 187 187 
219 237 224 211 202 206 195 169 167 166 196 177 189 192 129 117 94 127 154 159 129 108 126 132 102 130 123 133 75 77 120 92 294 309 257 281 245 327 294 252 294 294 279 241 244 281 289 262 277 284 229 245 220 281 205 107 134 164 147 150 64 77 163 121 89 59 88 52 41 65 69 0 17 43 42 169 144 142 219 194 180 152 191 170 110 130 195 164 157 158 160 150 223 238 315 264 209 202 250 248 
206 222 210 199 187 190 180 152 150 150 182 164 177 178 115 100 78 113 139 144 115 95 118 125 103 120 123 125 89 78 116 98 282 296 244 268 233 314 283 244 285 286 271 234 235 271 282 258 270 280 218 234 209 271 199 91 117 149 132 134 49 64 149 105 73 49 76 38 24 48 64 17 0 31 40 171 148 148 216 193 177 153 196 173 120 138 196 153 150 149 154 138 224 237 314 263 212 198 250 249 
177 195 181 169 160 165 152 137 131 127 153 135 147 149 88 81 55 84 113 117 88 66 87 95 83 89 101 95 97 60 89 88 252 266 214 238 203 284 252 214 255 255 240 203 204 240 251 230 241 253 187 203 179 240 169 85 109 149 130 113 52 74 154 92 69 18 45 52 31 36 38 43 31 0 69 150 130 135 189 168 151 132 181 154 117 129 174 123 120 119 124 108 201 212 288 237 192 170 226 226 
236 248 240 233 215 215 207 162 166 170 212 197 209 207 142 119 104 144 164 171 142 128 157 164 142 158 163 164 112 118 156 134 314 327 276 300 265 345 318 282 323 323 309 272 272 308 320 299 310 321 253 269 245 306 238 94 121 139 125 151 54 52 133 115 78 87 112 36 45 70 104 42 40 69 0 210 186 184 256 233 217 193 233 211 150 172 236 190 189 187 193 172 264 278 354 303 251 239 290 288 
192 229 197 167 198 218 195 246 226 210 183 157 160 184 169 194 170 154 186 180 169 144 97 93 68 111 50 94 134 93 72 82 230 250 209 223 195 266 210 150 187 183 168 133 156 187 166 116 148 129 163 172 148 196 97 223 238 288 268 212 201 224 298 217 211 137 133 202 181 178 112 169 171 150 210 0 29 48 70 37 47 18 50 12 95 68 26 124 90 105 83 137 56 76 150 102 42 71 84 80 
201 236 206 178 203 221 199 239 222 207 188 162 167 189 164 184 158 150 184 179 164 136 95 93 48 109 38 94 105 71 66 55 247 267 222 239 209 284 230 171 210 207 191 155 175 208 192 144 174 158 178 189 164 216 117 209 226 274 254 206 182 204 282 206 195 120 122 181 161 162 94 144 148 130 186 29 0 23 98 65 68 19 53 26 66 40 54 130 98 112 92 138 84 105 179 131 65 95 112 107 
222 256 227 199 222 239 218 252 236 223 208 182 188 209 179 196 169 165 200 196 179 150 113 112 56 127 55 112 92 76 84 50 269 290 244 261 231 306 252 194 233 229 214 177 197 231 213 164 195 176 200 212 186 238 139 217 236 282 262 220 187 208 288 216 202 127 133 184 164 168 102 142 148 135 184 48 23 0 118 85 90 42 49 40 49 20 70 150 119 132 114 157 100 122 193 148 75 117 127 121 
160 198 164 132 174 197 175 248 225 205 159 138 135 163 174 206 189 159 183 173 174 157 109 102 120 117 97 102 199 142 100 145 175 196 163 172 151 210 150 89 121 116 101 72 100 126 97 47 78 65 118 122 105 136 50 245 253 305 286 214 234 257 319 232 237 172 157 240 220 209 152 219 216 189 256 70 98 118 0 33 39 80 106 80 163 138 55 109 82 94 75 130 43 31 100 50 69 24 48 57 
172 211 177 145 182 204 181 245 223 205 167 143 143 170 168 198 177 153 181 172 168 147 98 92 93 109 71 92 168 116 81 114 200 221 183 195 170 236 177 116 152 147 132 99 125 154 130 79 111 94 137 144 122 163 67 232 244 295 276 210 216 240 307 223 223 153 142 220 200 192 130 194 193 168 233 37 65 85 33 0 25 48 77 47 131 105 26 111 79 93 71 129 35 45 121 71 46 38 57 59 
150 187 154 123 158 180 157 220 198 180 143 119 119 146 144 174 154 129 156 148 144 124 75 68 82 85 59 68 163 104 62 108 183 204 163 177 149 219 163 104 143 139 123 87 109 141 125 84 108 104 117 126 102 149 50 210 221 272 253 186 197 220 285 199 201 134 121 202 182 172 113 180 177 151 217 47 68 90 39 25 0 49 94 59 131 108 48 86 54 69 46 104 59 63 138 87 70 27 78 82 
185 221 190 161 188 207 185 231 213 197 174 147 151 175 155 178 153 140 173 167 155 128 84 80 51 98 32 81 120 75 57 67 228 249 204 221 191 265 211 152 191 188 172 135 156 189 173 126 155 142 160 170 145 196 97 206 222 271 252 197 183 206 281 201 194 120 117 184 164 161 95 152 153 132 193 18 19 42 80 48 49 0 60 23 84 60 43 115 82 96 76 125 72 90 165 117 60 76 99 96 
242 279 247 216 247 267 244 290 272 257 232 206 209 234 215 236 210 200 234 227 215 188 144 141 100 158 89 141 137 122 117 99 276 297 257 271 244 312 254 193 227 223 208 176 201 230 203 146 183 152 211 220 197 240 143 261 279 326 307 257 234 255 334 258 247 172 174 231 211 214 147 191 196 181 233 50 53 49 106 77 94 60 0 38 92 64 52 173 140 155 133 185 73 98 158 120 41 115 96 86 
204 241 209 179 209 228 206 254 236 220 194 168 171 196 178 201 177 164 196 189 178 152 107 103 71 120 55 103 130 95 80 81 241 262 220 235 207 278 221 161 198 194 179 144 167 199 177 124 158 136 175 184 160 207 108 229 245 294 275 221 205 228 303 224 217 142 140 205 185 184 117 170 173 154 211 12 26 40 80 47 59 23 38 0 88 60 30 135 101 116 95 147 60 82 154 108 39 83 87 82 
244 275 249 225 238 252 233 249 237 227 227 201 209 226 183 191 163 172 207 205 183 153 130 131 65 143 79 132 46 69 103 36 301 320 271 291 258 337 288 232 273 270 254 216 232 268 256 210 239 224 230 243 217 274 177 202 225 266 247 220 166 184 269 207 186 115 132 158 141 152 95 110 120 117 150 95 66 49 163 131 131 84 92 88 0 29 118 172 146 157 143 173 148 170 241 196 123 159 176 169 
233 266 238 212 231 247 227 253 239 227 218 192 198 218 182 196 168 170 205 201 182 153 121 121 58 135 64 122 73 72 92 41 284 304 257 276 244 321 269 211 251 247 232 195 213 248 232 184 214 196 214 226 200 255 156 213 234 278 258 222 180 200 282 215 197 123 134 175 156 163 100 130 138 129 172 68 40 20 138 105 108 60 64 60 29 0 90 161 131 144 127 165 120 142 213 168 95 135 147 140 
197 235 202 171 206 227 204 263 242 224 191 166 167 193 186 213 190 171 201 193 186 162 114 109 93 126 74 109 159 118 92 108 225 247 208 221 196 261 202 141 176 171 156 124 150 179 152 97 132 107 163 170 148 189 93 245 258 309 289 228 225 248 319 237 233 161 154 226 206 201 136 195 196 174 236 26 54 70 55 26 48 43 52 30 118 90 0 133 100 115 92 149 30 52 124 78 22 64 58 54 
72 107 77 53 74 94 72 140 116 96 59 33 37 61 69 105 96 57 74 64 69 64 44 41 107 35 96 40 185 112 69 138 134 151 100 122 87 169 130 94 133 135 121 87 82 118 135 133 129 159 65 81 56 118 66 147 150 201 184 106 150 173 218 130 145 105 78 162 146 125 99 164 153 123 190 124 130 150 109 111 86 115 173 135 172 161 133 0 34 18 41 23 143 140 204 157 155 85 157 164 
104 140 109 81 108 128 105 167 145 126 93 67 70 94 92 124 108 77 103 94 92 76 32 25 82 36 67 24 164 93 44 113 155 174 126 145 113 191 145 96 138 138 122 84 91 128 132 115 121 140 85 98 71 131 50 163 171 222 204 133 158 181 237 150 157 102 80 166 148 132 88 157 150 120 189 90 98 119 82 79 54 82 140 101 146 131 100 34 0 15 8 50 112 112 181 132 122 59 129 134 
90 125 95 68 92 113 90 154 131 112 78 52 55 79 80 114 100 66 89 79 80 68 33 28 92 30 79 27 172 99 54 123 146 164 115 135 101 181 138 95 136 136 122 85 86 123 133 123 124 149 76 90 64 125 56 155 160 212 193 120 153 175 227 139 150 101 76 163 145 127 91 158 149 119 187 105 112 132 94 93 69 96 155 116 157 144 115 18 15 0 23 36 126 125 192 143 137 71 142 148 
109 146 114 85 115 135 113 175 153 134 99 74 76 102 100 132 115 85 111 102 100 83 38 30 81 43 64 30 164 93 44 112 157 177 130 148 116 194 145 94 137 136 120 82 91 128 129 109 117 133 87 100 73 132 45 171 179 230 211 141 164 187 245 157 164 106 86 172 153 138 91 160 154 124 193 83 92 114 75 71 46 76 133 95 143 127 92 41 8 23 0 58 104 104 174 124 114 52 121 126 
73 102 78 62 66 82 61 118 95 76 54 29 40 53 46 82 74 34 53 44 46 44 44 46 108 31 102 45 180 108 73 137 144 160 108 131 95 178 145 115 153 155 142 110 102 136 157 156 151 182 81 97 74 134 88 125 127 178 161 84 130 152 195 107 123 91 62 143 128 106 90 150 138 108 172 137 138 157 130 129 104 125 185 147 173 165 149 23 50 36 58 0 162 161 226 179 172 106 178 184 
200 239 204 173 213 235 212 279 257 238 197 174 173 201 203 232 211 188 215 206 203 181 132 126 122 143 101 126 189 146 115 138 218 239 206 215 194 252 191 131 160 155 141 115 143 167 133 74 113 79 161 165 147 178 91 267 279 329 310 244 250 273 342 257 257 186 177 253 232 226 162 223 224 201 264 56 84 100 43 35 59 72 73 60 148 120 30 143 112 126 104 162 0 25 94 49 31 62 28 25 
190 228 194 162 205 228 206 278 256 236 190 169 166 194 204 236 217 189 213 203 204 186 137 130 137 146 115 130 210 161 124 157 199 220 191 198 180 233 171 112 138 132 119 96 126 147 110 49 90 55 147 149 134 159 80 273 282 334 315 244 259 283 347 261 264 197 184 264 243 235 174 238 237 212 278 76 105 122 31 45 63 90 98 82 170 142 52 140 112 125 104 161 25 0 76 27 57 55 17 27 
238 274 241 212 259 282 261 343 319 299 244 228 222 250 272 305 289 258 277 266 272 257 210 202 214 217 191 202 283 237 199 232 221 241 226 225 218 249 188 143 147 140 134 134 162 166 116 73 102 48 190 186 180 180 138 345 352 403 385 310 334 358 418 331 337 272 258 339 319 309 250 315 314 288 354 150 179 193 100 121 138 165 158 154 241 213 124 204 181 192 174 226 94 76 0 51 119 122 66 73 
199 237 203 172 217 241 219 296 273 253 202 183 179 207 223 256 239 209 231 220 223 207 159 152 164 167 141 152 236 187 148 184 198 218 195 198 185 229 167 112 130 124 113 99 129 143 100 40 81 33 153 153 142 156 93 295 303 354 336 263 283 307 369 282 287 221 207 289 268 258 199 264 263 237 303 102 131 148 50 71 87 117 120 108 196 168 78 157 132 143 124 179 49 27 51 0 79 73 24 36 
219 257 223 192 228 249 227 284 264 247 213 188 189 215 208 234 211 193 223 215 208 183 136 130 110 148 92 131 167 134 113 120 243 265 228 240 216 279 219 158 190 184 170 141 169 195 164 105 144 110 183 189 168 206 112 265 279 329 310 250 243 266 339 258 253 179 175 244 223 221 154 209 212 192 251 42 65 75 69 46 70 60 41 39 123 95 22 155 122 137 114 172 31 57 119 79 0 83 55 46 
138 177 142 111 152 174 152 224 201 182 136 114 112 140 150 183 167 136 159 149 150 134 88 80 108 94 86 80 190 128 82 135 161 182 145 157 133 197 139 78 116 112 97 62 86 116 97 60 80 83 100 106 85 125 29 222 230 281 263 190 213 237 296 209 215 153 136 220 200 188 134 202 198 170 239 71 95 117 24 38 27 76 115 83 159 135 64 85 59 71 52 106 62 55 122 73 83 0 72 80 
207 245 211 179 222 246 223 295 273 253 207 186 183 211 220 252 233 206 230 221 220 202 153 146 148 162 127 146 217 173 138 166 213 235 207 213 196 246 185 126 149 143 131 112 142 160 120 59 100 57 163 165 150 172 97 288 298 350 331 261 274 297 363 277 279 210 199 277 257 249 187 250 250 226 290 84 112 127 48 57 78 99 96 87 176 147 58 157 129 142 121 178 28 17 66 24 55 72 0 13 
217 255 221 189 231 254 232 301 279 260 216 194 192 220 226 256 236 211 237 227 226 205 156 150 147 167 126 150 211 171 140 162 226 247 218 225 207 259 197 139 163 156 144 124 154 173 133 72 114 69 174 177 161 185 107 291 303 354 334 267 275 298 366 281 281 211 201 278 257 251 187 248 249 226 288 80 107 121 57 59 82 96 86 82 169 140 54 164 134 148 126 184 25 27 73 36 46 80 13 0 
